# Supplementary material for: Systematic Parameter Determination Aimed at a Catalyst-Controlled Asymmetric Rh(I)-Catalyzed Pauson–Khand Reaction
Source: ACS Catal. 2024 Nov 5;14(22):17065–76. doi: 10.1021/acscatal.4c04490 (PMC11574763; doi:10.1021/acscatal.4c04490)
Supplement: Supplementary file 3 — cs4c04490_si_003.cif [file cs4c04490_si_003.cif]

 
data_mo_yfq0483_a_sq
 
_audit_creation_method            'SHELXL-2019/1'
_shelx_SHELXL_version_number      '2019/1'
_chemical_name_systematic         ?
_chemical_name_common             ?
_chemical_melting_point           ?
_chemical_formula_moiety          ?
_chemical_formula_sum
 'C28 H29 N3 O4 S2' 
_chemical_formula_weight          535.66

loop_
 _atom_type_symbol
 _atom_type_description
 _atom_type_scat_dispersion_real
 _atom_type_scat_dispersion_imag
 _atom_type_scat_source
 'C'  'C'   0.0033   0.0016
 'International Tables Vol C Tables 4.2.6.8 and 6.1.1.4'
 'H'  'H'   0.0000   0.0000
 'International Tables Vol C Tables 4.2.6.8 and 6.1.1.4'
 'N'  'N'   0.0061   0.0033
 'International Tables Vol C Tables 4.2.6.8 and 6.1.1.4'
 'O'  'O'   0.0106   0.0060
 'International Tables Vol C Tables 4.2.6.8 and 6.1.1.4'
 'S'  'S'   0.1246   0.1234
 'International Tables Vol C Tables 4.2.6.8 and 6.1.1.4'
 
_space_group_crystal_system       monoclinic
_space_group_IT_number            4
_space_group_name_H-M_alt         'P 21'
_space_group_name_Hall            'P 2yb'
 
_shelx_space_group_comment
;
The symmetry employed for this shelxl refinement is uniquely defined
by the following loop, which should always be used as a source of
symmetry information in preference to the above space-group names.
They are only intended as comments.
;
 
loop_
 _space_group_symop_operation_xyz
 'x, y, z'
 '-x, y+1/2, -z'
 
_cell_length_a                    8.3097(3)
_cell_length_b                    5.9914(2)
_cell_length_c                    28.9828(11)
_cell_angle_alpha                 90
_cell_angle_beta                  98.1450(10)
_cell_angle_gamma                 90
_cell_volume                      1428.40(9)
_cell_formula_units_Z             2
_cell_measurement_temperature     100(2)
_cell_measurement_reflns_used     9958
_cell_measurement_theta_min       2.476
_cell_measurement_theta_max       28.123
 
_exptl_crystal_description        prism
_exptl_crystal_colour             colorless
_exptl_crystal_density_meas       ?
_exptl_crystal_density_method     ?
_exptl_crystal_density_diffrn     1.245          
_exptl_crystal_F_000              564
_exptl_transmission_factor_min    ?
_exptl_transmission_factor_max    ?
_exptl_crystal_size_max           0.12
_exptl_crystal_size_mid           0.07
_exptl_crystal_size_min           0.05
_exptl_absorpt_coefficient_mu     0.223
_shelx_estimated_absorpt_T_min    ?
_shelx_estimated_absorpt_T_max    ?
_exptl_absorpt_correction_type    multi-scan
_exptl_absorpt_correction_T_min   0.92
_exptl_absorpt_correction_T_max   0.95
_exptl_absorpt_process_details    'Bruker Sadabs'
_diffrn_ambient_temperature       100(2)
_diffrn_radiation_wavelength      0.71073
_diffrn_radiation_type            MoK\a
_diffrn_source                    'Bruker Venture Duo IMuS'
_diffrn_measurement_device_type   'Bruker Photon III CPAD'
_diffrn_measurement_method        'omega and phi scans'
_diffrn_detector_area_resol_mean  ?
_diffrn_reflns_number             36338
_diffrn_reflns_av_unetI/netI      0.0340
_diffrn_reflns_av_R_equivalents   0.0413
_diffrn_reflns_limit_h_min        -11
_diffrn_reflns_limit_h_max        11
_diffrn_reflns_limit_k_min        -7
_diffrn_reflns_limit_k_max        7
_diffrn_reflns_limit_l_min        -38
_diffrn_reflns_limit_l_max        38
_diffrn_reflns_theta_min          2.130
_diffrn_reflns_theta_max          28.292
_diffrn_reflns_theta_full         25.242
_diffrn_measured_fraction_theta_max   0.999
_diffrn_measured_fraction_theta_full  0.999
_diffrn_reflns_Laue_measured_fraction_max    0.999
_diffrn_reflns_Laue_measured_fraction_full   0.999
_diffrn_reflns_point_group_measured_fraction_max   0.999
_diffrn_reflns_point_group_measured_fraction_full  0.999
_reflns_number_total              7072
_reflns_number_gt                 6433
_reflns_threshold_expression      'I > 2\s(I)'
_reflns_Friedel_coverage          0.827
_reflns_Friedel_fraction_max      0.998
_reflns_Friedel_fraction_full     0.998
 
_reflns_special_details
;
 Reflections were merged by SHELXL according to the crystal
 class for the calculation of statistics and refinement.
 
 Structure factors included contributions from the .fab file.
 
 _reflns_Friedel_fraction is defined as the number of unique
 Friedel pairs measured divided by the number that would be
 possible theoretically, ignoring centric projections and
 systematic absences. Completness statistics refer to single and
 composite reflections containing twin component 1 only.
;
 
_computing_data_collection        ?
_computing_cell_refinement        ?
_computing_data_reduction         ?
_computing_structure_solution     ?
_computing_structure_refinement 'SHELXL-2019/1 (Sheldrick, 2019)'
_computing_molecular_graphics     ?
_computing_publication_material   ?
_refine_special_details
;
 Checkcif type-B and -C alerts warned of large residual density 
peaks of 2.33 e- and a solvent accessible void of 69 e-/Ang^3 
Attempts to model peaks in the void were unsuccessful.
The data were treated with the Squeeze routine in Spek's
Platon program (A.L. Spek, Acta Cryst. (2015). C71, 9-18) 
which calculates the contribution to the structure factors
from a void containing disordered solvent and refines it as a part
of an otherwise well-behaved, ordered structure.
remaining type - B checkcif alerts refer poorly shaped atomic 
displacement ellipsoids in the tosyl group containing S2.  We were 
unable to further model that disorder.
;
_refine_ls_structure_factor_coef  Fsqd
_refine_ls_matrix_type            full
_refine_ls_weighting_scheme       calc
_refine_ls_weighting_details
'w=1/[\s^2^(Fo^2^)+(0.1509P)^2^+1.4130P] where P=(Fo^2^+2Fc^2^)/3'
_atom_sites_solution_primary      'intrinsic phasing'
_atom_sites_solution_secondary    ?
_atom_sites_solution_hydrogens    geom
_refine_ls_hydrogen_treatment     constr
_refine_ls_extinction_method      none
_refine_ls_extinction_coef        .
_refine_ls_abs_structure_details
;
 Refined as an inversion twin.
;
_refine_ls_abs_structure_Flack    0.02(11)
_chemical_absolute_configuration  ad
_refine_ls_number_reflns          7072
_refine_ls_number_parameters      338
_refine_ls_number_restraints      1
_refine_ls_R_factor_all           0.0632
_refine_ls_R_factor_gt            0.0567
_refine_ls_wR_factor_ref          0.1721
_refine_ls_wR_factor_gt           0.1612
_refine_ls_goodness_of_fit_ref    0.780
_refine_ls_restrained_S_all       0.780
_refine_ls_shift/su_max           0.077
_refine_ls_shift/su_mean          0.007
 
loop_
 _atom_site_label
 _atom_site_type_symbol
 _atom_site_fract_x
 _atom_site_fract_y
 _atom_site_fract_z
 _atom_site_U_iso_or_equiv
 _atom_site_adp_type
 _atom_site_occupancy
 _atom_site_site_symmetry_order  
 _atom_site_calc_flag
 _atom_site_refinement_flags_posn
 _atom_site_refinement_flags_adp
 _atom_site_refinement_flags_occupancy
 _atom_site_disorder_assembly
 _atom_site_disorder_group
S1 S 0.70192(9) 1.03078(12) 0.09782(3) 0.0244(2) Uani 1 1 d . . . . .
O1 O 0.6690(3) 1.2624(4) 0.10454(11) 0.0344(6) Uani 1 1 d . . . . .
N1 N 0.7561(3) 0.9248(5) 0.14942(10) 0.0241(6) Uani 1 1 d . . . . .
C1 C 0.5172(4) 0.9033(5) 0.07460(12) 0.0213(6) Uani 1 1 d . . . . .
S2 S 0.6891(2) 0.2429(8) 0.38257(7) 0.1294(15) Uani 1 1 d . . . . .
O2 O 0.8251(3) 0.9655(4) 0.07049(10) 0.0304(6) Uani 1 1 d . . . . .
N2 N 0.7633(5) 0.3666(11) 0.30436(16) 0.0677(17) Uani 1 1 d . . . . .
C2 C 0.3718(4) 0.9964(5) 0.08346(12) 0.0223(6) Uani 1 1 d . . . . .
H2 H 0.370990 1.139416 0.097578 0.027 Uiso 1 1 calc R U . . .
O3 O 0.5642(7) 0.307(2) 0.40943(19) 0.190(6) Uani 1 1 d . . . . .
N3 N 0.6486(6) 0.3985(17) 0.33519(17) 0.114(3) Uani 1 1 d . . . . .
H3A H 0.565315 0.490231 0.329876 0.137 Uiso 1 1 calc R U . . .
C3 C 0.2267(4) 0.8792(6) 0.07155(12) 0.0245(6) Uani 1 1 d . . . . .
H3 H 0.127095 0.943224 0.077495 0.029 Uiso 1 1 calc R U . . .
O4 O 0.7177(6) 0.0074(18) 0.3692(2) 0.127(3) Uani 1 1 d . . . . .
C4 C 0.2269(4) 0.6687(6) 0.05098(11) 0.0226(6) Uani 1 1 d . . . . .
C5 C 0.3743(4) 0.5821(5) 0.04060(11) 0.0229(6) Uani 1 1 d . . . . .
H5 H 0.374774 0.442451 0.025086 0.028 Uiso 1 1 calc R U . . .
C6 C 0.5197(4) 0.6965(5) 0.05255(11) 0.0221(6) Uani 1 1 d . . . . .
H6 H 0.619101 0.634966 0.045827 0.027 Uiso 1 1 calc R U . . .
C7 C 0.6543(4) 0.9620(6) 0.18702(13) 0.0288(7) Uani 1 1 d . . . . .
H7A H 0.548569 1.029798 0.174398 0.035 Uiso 1 1 calc R U . . .
H7B H 0.710497 1.060391 0.211637 0.035 Uiso 1 1 calc R U . . .
C8 C 0.6309(4) 0.7282(6) 0.20601(12) 0.0266(7) Uani 1 1 d . . . . .
C9 C 0.7889(4) 0.6200(6) 0.19823(12) 0.0257(7) Uani 1 1 d . . . . .
C10 C 0.8423(4) 0.7049(5) 0.15469(12) 0.0244(6) Uani 1 1 d . . . . .
H10A H 0.807047 0.605147 0.127938 0.029 Uiso 1 1 calc R U . . .
H10B H 0.961774 0.723952 0.158217 0.029 Uiso 1 1 calc R U . . .
C11 C 0.0718(4) 0.5360(7) 0.03962(13) 0.0296(7) Uani 1 1 d . . . . .
H11A H -0.017911 0.616980 0.050638 0.044 Uiso 1 1 calc R U . . .
H11B H 0.084910 0.390230 0.055039 0.044 Uiso 1 1 calc R U . . .
H11C H 0.047748 0.514685 0.005825 0.044 Uiso 1 1 calc R U . . .
C12 C 0.6295(5) 0.6973(9) 0.25881(13) 0.0415(10) Uani 1 1 d . . . . .
H12A H 0.665569 0.834571 0.276299 0.050 Uiso 1 1 calc R U . . .
H12B H 0.519952 0.655499 0.265594 0.050 Uiso 1 1 calc R U . . .
C13 C 0.8565(4) 0.4953(7) 0.23424(13) 0.0330(8) Uani 1 1 d . . . . .
C14 C 0.7508(5) 0.5071(10) 0.27049(14) 0.0442(11) Uani 1 1 d . . . . .
C15 C 0.4846(4) 0.6071(6) 0.17819(14) 0.0299(7) Uani 1 1 d . . . . .
H15A H 0.494438 0.611191 0.144900 0.045 Uiso 1 1 calc R U . . .
H15B H 0.383722 0.681458 0.183420 0.045 Uiso 1 1 calc R U . . .
H15C H 0.482645 0.451524 0.188560 0.045 Uiso 1 1 calc R U . . .
C16 C 1.0105(5) 0.3666(7) 0.23854(14) 0.0336(8) Uani 1 1 d . . . . .
C17 C 1.0583(5) 0.2640(6) 0.19944(14) 0.0314(7) Uani 1 1 d . . . . .
H17 H 0.991732 0.276268 0.170072 0.038 Uiso 1 1 calc R U . . .
C18 C 1.2020(5) 0.1444(7) 0.20316(17) 0.0392(9) Uani 1 1 d . . . . .
H18 H 1.232924 0.071830 0.176624 0.047 Uiso 1 1 calc R U . . .
C19 C 1.3004(6) 0.1312(11) 0.24572(19) 0.0552(14) Uani 1 1 d . . . . .
H19 H 1.399479 0.050002 0.248447 0.066 Uiso 1 1 calc R U . . .
C20 C 1.2550(7) 0.2356(14) 0.2841(2) 0.071(2) Uani 1 1 d . . . . .
H20 H 1.324386 0.227876 0.313124 0.086 Uiso 1 1 calc R U . . .
C21 C 1.1101(6) 0.3515(12) 0.28127(17) 0.0588(16) Uani 1 1 d . . . . .
H21 H 1.078807 0.420103 0.308180 0.071 Uiso 1 1 calc R U . . .
C22 C 0.8800(7) 0.3511(18) 0.4126(2) 0.087(3) Uani 1 1 d . . . . .
C23 C 0.8836(14) 0.543(2) 0.4362(3) 0.116(4) Uani 1 1 d . . . . .
H23 H 0.786619 0.625301 0.437327 0.139 Uiso 1 1 calc R U . . .
C24 C 1.0298(18) 0.6189(18) 0.4588(3) 0.118(4) Uani 1 1 d . . . . .
H24 H 1.033816 0.757720 0.474768 0.142 Uiso 1 1 calc R U . . .
C25 C 1.1752(11) 0.4938(18) 0.4588(3) 0.092(3) Uani 1 1 d . . . . .
C26 C 1.1625(7) 0.3015(15) 0.4329(2) 0.073(2) Uani 1 1 d . . . . .
H26 H 1.258497 0.217936 0.430986 0.088 Uiso 1 1 calc R U . . .
C27 C 1.0169(7) 0.2229(14) 0.4093(2) 0.0665(17) Uani 1 1 d . . . . .
H27 H 1.011055 0.088396 0.391750 0.080 Uiso 1 1 calc R U . . .
C28 C 1.3340(16) 0.570(3) 0.4841(4) 0.163(7) Uani 1 1 d . . . . .
H28A H 1.421684 0.524050 0.466845 0.245 Uiso 1 1 calc R U . . .
H28B H 1.351337 0.504301 0.515306 0.245 Uiso 1 1 calc R U . . .
H28C H 1.333613 0.733533 0.486693 0.245 Uiso 1 1 calc R U . . .
 
loop_
 _atom_site_aniso_label
 _atom_site_aniso_U_11
 _atom_site_aniso_U_22
 _atom_site_aniso_U_33
 _atom_site_aniso_U_23
 _atom_site_aniso_U_13
 _atom_site_aniso_U_12
S1 0.0166(3) 0.0178(4) 0.0383(4) 0.0026(3) 0.0020(3) 0.0006(3)
O1 0.0250(12) 0.0185(12) 0.0574(18) 0.0028(11) -0.0020(12) -0.0006(10)
N1 0.0189(13) 0.0200(13) 0.0328(15) -0.0025(11) 0.0021(10) 0.0033(10)
C1 0.0182(14) 0.0161(14) 0.0288(15) 0.0016(11) 0.0002(11) -0.0002(10)
S2 0.0386(7) 0.297(4) 0.0558(9) 0.0902(17) 0.0191(7) 0.0562(15)
O2 0.0189(11) 0.0307(13) 0.0423(14) 0.0074(10) 0.0070(10) 0.0013(9)
N2 0.039(2) 0.124(5) 0.042(2) 0.033(3) 0.0146(17) 0.042(3)
C2 0.0189(13) 0.0165(15) 0.0308(15) 0.0010(11) 0.0012(11) 0.0029(11)
O3 0.061(3) 0.448(17) 0.068(3) 0.122(6) 0.034(3) 0.095(6)
N3 0.047(3) 0.256(10) 0.044(2) 0.068(4) 0.022(2) 0.071(4)
C3 0.0178(14) 0.0236(15) 0.0314(16) -0.0010(13) 0.0007(12) 0.0033(12)
O4 0.040(2) 0.237(10) 0.103(4) 0.097(6) 0.005(2) 0.014(4)
C4 0.0196(14) 0.0228(15) 0.0245(14) 0.0036(12) 0.0002(11) -0.0008(11)
C5 0.0245(15) 0.0213(16) 0.0224(14) -0.0019(10) 0.0010(11) 0.0010(11)
C6 0.0196(14) 0.0212(15) 0.0258(15) 0.0010(12) 0.0041(11) 0.0042(11)
C7 0.0203(15) 0.0289(17) 0.0368(18) -0.0089(13) 0.0023(13) 0.0056(12)
C8 0.0191(14) 0.0343(18) 0.0266(16) 0.0031(13) 0.0040(12) 0.0083(13)
C9 0.0191(14) 0.0254(15) 0.0317(16) -0.0025(13) 0.0008(12) 0.0037(12)
C10 0.0199(14) 0.0190(15) 0.0334(17) -0.0009(12) 0.0005(12) 0.0053(11)
C11 0.0232(14) 0.0267(15) 0.0386(17) -0.0047(16) 0.0031(12) -0.0042(15)
C12 0.0332(19) 0.063(3) 0.0280(18) 0.0024(18) 0.0034(14) 0.023(2)
C13 0.0247(16) 0.044(2) 0.0294(17) 0.0022(15) 0.0006(13) 0.0114(15)
C14 0.0289(18) 0.073(3) 0.0304(18) 0.006(2) 0.0028(14) 0.021(2)
C15 0.0218(15) 0.0281(16) 0.0395(19) 0.0072(14) 0.0032(13) 0.0052(13)
C16 0.0254(17) 0.038(2) 0.0377(19) 0.0090(16) 0.0045(14) 0.0095(15)
C17 0.0277(17) 0.0255(17) 0.041(2) 0.0006(14) 0.0052(14) 0.0035(14)
C18 0.034(2) 0.031(2) 0.056(2) 0.0069(18) 0.0188(17) 0.0059(16)
C19 0.035(2) 0.068(3) 0.065(3) 0.030(3) 0.017(2) 0.026(2)
C20 0.042(3) 0.122(6) 0.049(3) 0.035(3) 0.007(2) 0.042(3)
C21 0.043(3) 0.099(5) 0.034(2) 0.010(3) 0.0052(19) 0.035(3)
C22 0.050(3) 0.176(9) 0.042(3) 0.047(4) 0.026(2) 0.054(4)
C23 0.123(7) 0.164(10) 0.074(5) 0.052(6) 0.062(5) 0.091(8)
C24 0.203(12) 0.091(6) 0.082(6) 0.007(5) 0.094(7) 0.039(8)
C25 0.103(6) 0.123(7) 0.057(4) -0.022(4) 0.037(4) -0.003(5)
C26 0.046(3) 0.116(6) 0.058(3) -0.011(4) 0.008(3) 0.016(3)
C27 0.046(3) 0.106(5) 0.047(3) 0.004(3) 0.005(2) 0.022(3)
C28 0.148(10) 0.247(19) 0.101(7) -0.085(10) 0.037(7) -0.071(12)
 
_geom_special_details
;
 All esds (except the esd in the dihedral angle between two l.s. planes)
 are estimated using the full covariance matrix.  The cell esds are taken
 into account individually in the estimation of esds in distances, angles
 and torsion angles; correlations between esds in cell parameters are only
 used when they are defined by crystal symmetry.  An approximate (isotropic)
 treatment of cell esds is used for estimating esds involving l.s. planes.
;
 
loop_
 _geom_bond_atom_site_label_1
 _geom_bond_atom_site_label_2
 _geom_bond_distance
 _geom_bond_site_symmetry_2
 _geom_bond_publ_flag
S1 O2 1.435(3) . ?
S1 O1 1.433(3) . ?
S1 N1 1.629(3) . ?
S1 C1 1.760(3) . ?
N1 C7 1.488(4) . ?
N1 C10 1.497(4) . ?
C1 C2 1.387(4) . ?
C1 C6 1.396(4) . ?
S2 O3 1.435(6) . ?
S2 O4 1.491(11) . ?
S2 N3 1.655(6) . ?
S2 C22 1.818(9) . ?
N2 C14 1.286(7) . ?
N2 N3 1.409(6) . ?
C2 C3 1.396(5) . ?
C3 C4 1.395(5) . ?
C4 C5 1.401(5) . ?
C4 C11 1.510(5) . ?
C5 C6 1.390(5) . ?
C7 C8 1.527(5) . ?
C8 C9 1.510(4) . ?
C8 C15 1.542(5) . ?
C8 C12 1.543(5) . ?
C9 C13 1.340(5) . ?
C9 C10 1.485(5) . ?
C12 C14 1.527(6) . ?
C13 C14 1.464(5) . ?
C13 C16 1.484(5) . ?
C16 C17 1.396(6) . ?
C16 C21 1.391(6) . ?
C17 C18 1.384(5) . ?
C18 C19 1.382(7) . ?
C19 C20 1.376(9) . ?
C20 C21 1.382(7) . ?
C22 C23 1.335(16) . ?
C22 C27 1.387(9) . ?
C23 C24 1.374(16) . ?
C24 C25 1.422(15) . ?
C25 C26 1.372(12) . ?
C25 C28 1.488(14) . ?
C26 C27 1.386(9) . ?
 
loop_
 _geom_angle_atom_site_label_1
 _geom_angle_atom_site_label_2
 _geom_angle_atom_site_label_3
 _geom_angle
 _geom_angle_site_symmetry_1
 _geom_angle_site_symmetry_3
 _geom_angle_publ_flag
O2 S1 O1 120.27(17) . . ?
O2 S1 N1 105.93(15) . . ?
O1 S1 N1 106.62(17) . . ?
O2 S1 C1 108.80(16) . . ?
O1 S1 C1 107.40(15) . . ?
N1 S1 C1 107.15(15) . . ?
C7 N1 C10 111.7(3) . . ?
C7 N1 S1 120.1(2) . . ?
C10 N1 S1 120.2(2) . . ?
C2 C1 C6 120.7(3) . . ?
C2 C1 S1 119.3(2) . . ?
C6 C1 S1 119.4(2) . . ?
O3 S2 O4 123.4(6) . . ?
O3 S2 N3 102.8(4) . . ?
O4 S2 N3 109.8(4) . . ?
O3 S2 C22 107.1(5) . . ?
O4 S2 C22 107.5(4) . . ?
N3 S2 C22 104.9(4) . . ?
C14 N2 N3 114.0(5) . . ?
C1 C2 C3 119.8(3) . . ?
N2 N3 S2 111.9(4) . . ?
C2 C3 C4 120.5(3) . . ?
C3 C4 C5 118.7(3) . . ?
C3 C4 C11 121.1(3) . . ?
C5 C4 C11 120.2(3) . . ?
C6 C5 C4 121.3(3) . . ?
C5 C6 C1 118.9(3) . . ?
N1 C7 C8 104.0(3) . . ?
C9 C8 C7 100.5(3) . . ?
C9 C8 C15 111.0(3) . . ?
C7 C8 C15 112.0(3) . . ?
C9 C8 C12 103.0(3) . . ?
C7 C8 C12 119.1(3) . . ?
C15 C8 C12 110.2(3) . . ?
C13 C9 C10 135.2(3) . . ?
C13 C9 C8 113.6(3) . . ?
C10 C9 C8 110.5(3) . . ?
C9 C10 N1 101.1(3) . . ?
C14 C12 C8 102.2(3) . . ?
C9 C13 C14 107.7(3) . . ?
C9 C13 C16 128.0(3) . . ?
C14 C13 C16 124.3(3) . . ?
N2 C14 C13 121.6(4) . . ?
N2 C14 C12 129.5(4) . . ?
C13 C14 C12 108.8(4) . . ?
C17 C16 C21 119.5(4) . . ?
C17 C16 C13 120.1(4) . . ?
C21 C16 C13 120.4(4) . . ?
C18 C17 C16 120.4(4) . . ?
C17 C18 C19 119.6(4) . . ?
C18 C19 C20 120.1(4) . . ?
C21 C20 C19 121.1(5) . . ?
C20 C21 C16 119.3(5) . . ?
C23 C22 C27 123.6(9) . . ?
C23 C22 S2 120.5(6) . . ?
C27 C22 S2 116.0(8) . . ?
C24 C23 C22 119.0(7) . . ?
C23 C24 C25 121.3(9) . . ?
C24 C25 C26 116.3(9) . . ?
C24 C25 C28 122.1(11) . . ?
C26 C25 C28 121.5(9) . . ?
C27 C26 C25 123.4(7) . . ?
C26 C27 C22 116.4(8) . . ?
 
_refine_diff_density_max    0.838
_refine_diff_density_min   -0.744
_refine_diff_density_rms    0.061

_shelx_res_file
;
TITL mo_YFQ0483_a.res in P2(1)
    mo_yfq0483_a_sq.res
    created by SHELXL-2019/1 at 14:04:06 on 01-Oct-2024
REM Old TITL mo_YFQ0483 in P2(1)
REM SHELXT solution in P2(1): R1 0.229, Rweak 0.053, Alpha 0.023
REM <I/s>   0.296 for    4 systematic absences,  Orientation as input
REM Flack x =  0.113 ( 0.021 ) from  2329 Parsons' quotients
REM Formula found by SHELXT:  C27 N8 O2 S
CELL  0.71073   8.3097   5.9914  28.9828   90.000   98.145   90.000
ZERR    2.000   0.0003   0.0002   0.0011    0.000    0.001    0.000
LATT -1
SYMM -X, 1/2+Y, -Z
SFAC C H N O S
UNIT 56 58 6 8 4
LIST 6 ! automatically inserted. Change 6 to 4 for CHECKCIF!!
ACTA
TEMP -173.150
L.S. 5 0   14
BOND
TWIN
FMAP 2
PLAN 20
ABIN
WGHT    0.150900    1.413000
BASF   0.01876
FVAR       0.79809
S1    5    0.701919    1.030782    0.097821    11.00000    0.01662    0.01780 =
         0.03832    0.00261    0.00203    0.00063
O1    4    0.669001    1.262449    0.104542    11.00000    0.02495    0.01849 =
         0.05738    0.00281   -0.00196   -0.00062
N1    3    0.756150    0.924799    0.149425    11.00000    0.01892    0.01996 =
         0.03282   -0.00248    0.00208    0.00328
C1    1    0.517206    0.903345    0.074598    11.00000    0.01819    0.01609 =
         0.02880    0.00161    0.00016   -0.00021
S2    5    0.689066    0.242878    0.382574    11.00000    0.03860    0.29740 =
         0.05578    0.09023    0.01913    0.05619
O2    4    0.825118    0.965453    0.070492    11.00000    0.01890    0.03075 =
         0.04233    0.00737    0.00704    0.00134
N2    3    0.763282    0.366611    0.304361    11.00000    0.03915    0.12438 =
         0.04214    0.03349    0.01465    0.04203
C2    1    0.371801    0.996404    0.083457    11.00000    0.01889    0.01648 =
         0.03076    0.00104    0.00122    0.00289
AFIX  43
H2    2    0.370990    1.139416    0.097578    11.00000   -1.20000
AFIX   0
O3    4    0.564187    0.307335    0.409425    11.00000    0.06092    0.44754 =
         0.06781    0.12217    0.03419    0.09534
N3    3    0.648579    0.398487    0.335189    11.00000    0.04715    0.25554 =
         0.04380    0.06788    0.02212    0.07132
AFIX  43
H3A   2    0.565315    0.490231    0.329876    11.00000   -1.20000
AFIX   0
C3    1    0.226708    0.879184    0.071550    11.00000    0.01776    0.02362 =
         0.03142   -0.00103    0.00066    0.00334
AFIX  43
H3    2    0.127095    0.943224    0.077495    11.00000   -1.20000
AFIX   0
O4    4    0.717748    0.007369    0.369207    11.00000    0.04041    0.23698 =
         0.10269    0.09697    0.00488    0.01384
C4    1    0.226879    0.668673    0.050984    11.00000    0.01959    0.02281 =
         0.02451    0.00365    0.00023   -0.00076
C5    1    0.374255    0.582075    0.040598    11.00000    0.02447    0.02128 =
         0.02240   -0.00189    0.00100    0.00097
AFIX  43
H5    2    0.374774    0.442451    0.025086    11.00000   -1.20000
AFIX   0
C6    1    0.519655    0.696517    0.052552    11.00000    0.01965    0.02120 =
         0.02577    0.00104    0.00412    0.00418
AFIX  43
H6    2    0.619101    0.634966    0.045827    11.00000   -1.20000
AFIX   0
C7    1    0.654319    0.961977    0.187024    11.00000    0.02031    0.02885 =
         0.03676   -0.00895    0.00231    0.00562
AFIX  23
H7A   2    0.548569    1.029798    0.174398    11.00000   -1.20000
H7B   2    0.710497    1.060391    0.211637    11.00000   -1.20000
AFIX   0
C8    1    0.630896    0.728198    0.206005    11.00000    0.01912    0.03429 =
         0.02664    0.00308    0.00397    0.00827
C9    1    0.788929    0.619988    0.198226    11.00000    0.01910    0.02542 =
         0.03172   -0.00252    0.00078    0.00373
C10   1    0.842313    0.704938    0.154689    11.00000    0.01988    0.01900 =
         0.03341   -0.00091    0.00051    0.00530
AFIX  23
H10A  2    0.807047    0.605147    0.127938    11.00000   -1.20000
H10B  2    0.961774    0.723952    0.158217    11.00000   -1.20000
AFIX   0
C11   1    0.071794    0.535996    0.039624    11.00000    0.02321    0.02668 =
         0.03858   -0.00474    0.00312   -0.00419
AFIX 137
H11A  2   -0.017911    0.616980    0.050638    11.00000   -1.50000
H11B  2    0.084910    0.390230    0.055039    11.00000   -1.50000
H11C  2    0.047748    0.514685    0.005825    11.00000   -1.50000
AFIX   0
C12   1    0.629458    0.697311    0.258813    11.00000    0.03319    0.06298 =
         0.02799    0.00237    0.00336    0.02317
AFIX  23
H12A  2    0.665569    0.834571    0.276299    11.00000   -1.20000
H12B  2    0.519952    0.655499    0.265594    11.00000   -1.20000
AFIX   0
C13   1    0.856526    0.495335    0.234243    11.00000    0.02467    0.04408 =
         0.02942    0.00216    0.00058    0.01144
C14   1    0.750785    0.507117    0.270485    11.00000    0.02893    0.07276 =
         0.03040    0.00553    0.00282    0.02053
C15   1    0.484599    0.607058    0.178187    11.00000    0.02179    0.02812 =
         0.03952    0.00718    0.00322    0.00517
AFIX 137
H15A  2    0.494438    0.611191    0.144900    11.00000   -1.50000
H15B  2    0.383722    0.681458    0.183420    11.00000   -1.50000
H15C  2    0.482645    0.451524    0.188560    11.00000   -1.50000
AFIX   0
C16   1    1.010510    0.366615    0.238544    11.00000    0.02544    0.03777 =
         0.03772    0.00903    0.00454    0.00951
C17   1    1.058312    0.263970    0.199439    11.00000    0.02766    0.02548 =
         0.04123    0.00059    0.00522    0.00348
AFIX  43
H17   2    0.991732    0.276268    0.170072    11.00000   -1.20000
AFIX   0
C18   1    1.202041    0.144414    0.203162    11.00000    0.03356    0.03146 =
         0.05624    0.00694    0.01875    0.00589
AFIX  43
H18   2    1.232924    0.071830    0.176624    11.00000   -1.20000
AFIX   0
C19   1    1.300402    0.131234    0.245724    11.00000    0.03498    0.06839 =
         0.06510    0.03035    0.01745    0.02555
AFIX  43
H19   2    1.399479    0.050002    0.248447    11.00000   -1.20000
AFIX   0
C20   1    1.255025    0.235581    0.284147    11.00000    0.04209    0.12243 =
         0.04940    0.03503    0.00651    0.04170
AFIX  43
H20   2    1.324386    0.227876    0.313124    11.00000   -1.20000
AFIX   0
C21   1    1.110088    0.351490    0.281266    11.00000    0.04348    0.09857 =
         0.03436    0.01040    0.00517    0.03525
AFIX  43
H21   2    1.078807    0.420103    0.308180    11.00000   -1.20000
AFIX   0
C22   1    0.879972    0.351120    0.412603    11.00000    0.04977    0.17619 =
         0.04210    0.04717    0.02578    0.05414
C23   1    0.883600    0.542773    0.436194    11.00000    0.12343    0.16356 =
         0.07361    0.05233    0.06208    0.09130
AFIX  43
H23   2    0.786619    0.625301    0.437327    11.00000   -1.20000
AFIX   0
C24   1    1.029809    0.618865    0.458820    11.00000    0.20303    0.09110 =
         0.08197    0.00686    0.09443    0.03853
AFIX  43
H24   2    1.033816    0.757720    0.474768    11.00000   -1.20000
AFIX   0
C25   1    1.175190    0.493789    0.458822    11.00000    0.10310    0.12259 =
         0.05703   -0.02232    0.03733   -0.00271
C26   1    1.162491    0.301506    0.432873    11.00000    0.04587    0.11612 =
         0.05765   -0.01138    0.00832    0.01643
AFIX  43
H26   2    1.258497    0.217936    0.430986    11.00000   -1.20000
AFIX   0
C27   1    1.016859    0.222882    0.409271    11.00000    0.04597    0.10593 =
         0.04722    0.00428    0.00521    0.02216
AFIX  43
H27   2    1.011055    0.088396    0.391750    11.00000   -1.20000
AFIX   0
C28   1    1.334015    0.570464    0.484072    11.00000    0.14773    0.24727 =
         0.10097   -0.08451    0.03664   -0.07146
AFIX 137
H28A  2    1.421684    0.524050    0.466845    11.00000   -1.50000
H28B  2    1.351337    0.504301    0.515306    11.00000   -1.50000
H28C  2    1.333613    0.733533    0.486693    11.00000   -1.50000

AFIX   0
HKLF 4


REM  mo_YFQ0483_a.res in P2(1)
REM wR2 = 0.1721, GooF = S = 0.780, Restrained GooF = 0.780 for all data
REM R1 = 0.0567 for 6433 Fo > 4sig(Fo) and 0.0632 for all 7072 data
REM 338 parameters refined using 1 restraints

END

WGHT      0.0741      1.0246

REM Highest difference peak  0.838,  deepest hole -0.744,  1-sigma level  0.061
Q1    1   0.6721  0.1557  0.3827  11.00000  0.05    0.84
Q2    1   0.6651  0.4154  0.4014  11.00000  0.05    0.73
Q3    1   0.7331  0.3128  0.3913  11.00000  0.05    0.59
Q4    1   0.5775 -0.2288  0.3575  11.00000  0.05    0.41
Q5    1   0.6390  0.5499  0.3476  11.00000  0.05    0.39
Q6    1   0.7674  0.4634  0.3194  11.00000  0.05    0.38
Q7    1   0.5519  0.1874  0.4081  11.00000  0.05    0.34
Q8    1   0.7883  1.0038  0.0868  11.00000  0.05    0.32
Q9    1   0.7039  0.6643  0.2008  11.00000  0.05    0.31
Q10   1   1.1322  0.6135  0.4581  11.00000  0.05    0.31
Q11   1   0.6113  0.9617  0.0873  11.00000  0.05    0.30
Q12   1   0.6275  0.3422  0.3280  11.00000  0.05    0.30
Q13   1   0.6542  0.2288  0.4112  11.00000  0.05    0.28
Q14   1   0.8012  0.0005  0.3194  11.00000  0.05    0.27
Q15   1   0.6040  0.4345  0.4287  11.00000  0.05    0.27
Q16   1   0.5829  0.6166  0.4275  11.00000  0.05    0.26
Q17   1   1.2141  0.1654  0.2284  11.00000  0.05    0.26
Q18   1   0.3005  0.9527  0.0724  11.00000  0.05    0.26
Q19   1   0.8261  0.5198  0.2574  11.00000  0.05    0.25
Q20   1   0.2987  0.6214  0.0486  11.00000  0.05    0.25
;
_shelx_res_checksum   30179

_shelx_hkl_file
;
  -1   0   0  572.14   16.20
  -1   0   0  578.34   16.90
  -1   0   0  560.74   16.30
   1   0   0  543.05   16.90
   1   0   0  549.25   16.30
  -2   0   0 4771.82  214.98
  -3   0   0  994.10   31.90
  -3   0   0 1010.00   30.00
  -3   0   0 1003.70   29.60
   3   0   0 1009.70   30.20
   3   0   0  999.20   31.90
   3   0   0  964.20   29.60
   3   0   0  975.40   28.40
  -4   0   0  170.18    7.70
  -4   0   0  162.78    7.10
  -4   0   0  154.18    6.70
  -4   0   0  150.48    9.00
   4   0   0  161.18    7.10
   4   0   0  162.18    5.80
   4   0   0  157.48    7.70
   4   0   0  155.78    9.30
  -5   0   0  301.17   12.10
  -5   0   0  296.97   11.60
  -5   0   0  276.67   14.10
  -5   0   0  290.37   11.00
   5   0   0  298.97   15.70
   5   0   0  312.67   12.60
   5   0   0  274.87   11.40
  -6   0   0  547.85   19.30
  -6   0   0  538.55   20.00
  -6   0   0  555.64   23.20
  -6   0   0  552.14   18.90
   6   0   0  543.25   20.70
   6   0   0  551.44   23.70
   6   0   0  546.35   19.40
  -7   0   0   22.10    4.40
  -7   0   0   16.60    3.50
  -7   0   0   22.40    3.90
   7   0   0   36.40    7.30
  -8   0   0    1.20    2.80
  -8   0   0   -2.50    2.10
  -8   0   0    4.70    2.70
   8   0   0    3.90    4.70
  -9   0   0    5.10    3.70
  -9   0   0    1.00    2.40
  -9   0   0   -0.70    2.50
   9   0   0    8.40    5.70
 -10   0   0   11.50    4.30
 -10   0   0   19.70    4.40
  10   0   0   20.70    8.20
  10  -1   0  105.39   14.50
 -10   1   0  125.29   10.00
 -10   1   0  101.69    7.30
   9  -1   0  128.99   14.80
  -9   1   0  107.59    7.90
  -9   1   0  102.19    6.90
  -9   1   0  120.29    9.30
   8  -1   0   48.30   10.30
  -8   1   0   50.79    7.20
  -8   1   0   44.60    6.00
   7  -1   0  198.58   14.00
  -7   1   0  191.98   10.20
  -7   1   0  191.28    8.90
  -7   1   0  188.28    8.60
   6  -1   0  322.07   14.10
   6  -1   0  318.57   17.00
  -6   1   0  342.77   13.90
  -6   1   0  358.36   12.50
  -6   1   0  337.67   16.60
  -6   1   0  335.47   12.50
   5  -1   0   15.00    4.00
   5  -1   0   14.80    2.20
   5  -1   0   10.40    2.70
  -5   1   0   17.00    2.50
  -5   1   0   15.00    2.20
  -5   1   0   11.20    3.80
  -5   1   0   14.40    2.80
   4  -1   0  730.93   26.00
   4  -1   0  726.23   22.20
   4  -1   0  727.13   23.50
  -4   1   0  743.33   22.00
  -4   1   0  752.72   22.30
  -4   1   0  724.73   23.30
  -4   1   0  713.43   25.50
   3  -1   0  170.88    6.30
   3  -1   0  187.08    8.30
   3  -1   0  168.48    9.00
  -3   1   0  194.18    6.30
  -3   1   0  181.98    9.00
  -3   1   0  183.18    7.40
  -3   1   0  197.78    6.70
   2  -1   0 1794.72   51.79
   2  -1   0 1857.21   53.89
   2  -1   0 1864.91   52.69
   2  -1   0 1773.02   51.59
  -2   1   0 1933.31   53.89
  -2   1   0 1906.21   52.69
   1  -1   0  328.47   10.70
   1  -1   0  332.27   10.20
   1  -1   0  344.17   10.10
   1  -1   0  338.07   10.50
  -1   1   0  327.77   10.50
  -1   1   0  337.37   10.20
  -1   1   0  338.67   10.60
  -1   1   0  342.47   10.10
  -1   1   0  337.07   10.70
   0  -1   0    0.40    0.60
   0  -1   0    0.40    0.90
   0  -1   0   -0.30    0.60
   0  -1   0    0.60    0.90
   0  -1   0    1.20    0.80
   0  -1   0    0.40    0.80
   0   1   0    0.10    0.70
   0   1   0   -0.50    1.00
   0   1   0    1.20    0.90
   0   1   0   -0.30    0.90
  -1  -1   0  318.37   10.80
  -1  -1   0  317.07   10.60
  -1  -1   0  329.67   10.50
  -1  -1   0  345.57   10.70
  -1  -1   0  326.67   10.70
   1   1   0  327.07   10.70
   1   1   0  310.77   10.40
   1   1   0  322.07   10.70
   1   1   0  308.87   10.70
  -2  -1   0 1871.71   53.79
  -2  -1   0 1826.32   53.49
  -2  -1   0 1798.72   54.19
  -2  -1   0 1878.01   53.19
   2   1   0 1876.31   53.59
   2   1   0 1857.71   53.49
   2   1   0 1903.01   54.49
   2   1   0 1859.71   53.69
  -3  -1   0  173.28    9.10
  -3  -1   0  174.98    7.10
  -3  -1   0  175.58    7.80
  -3  -1   0  168.88    7.80
   3   1   0  187.08    8.10
   3   1   0  190.68    7.70
   3   1   0  183.48    8.00
   3   1   0  170.68    9.30
  -4  -1   0  743.03   22.60
  -4  -1   0  743.13   24.20
  -4  -1   0  734.83   26.10
  -4  -1   0  714.33   24.10
   4   1   0  752.22   24.30
   4   1   0  725.73   23.30
   4   1   0  749.92   24.60
   4   1   0  713.83   26.20
  -5  -1   0   12.20    2.80
  -5  -1   0   17.20    2.30
  -5  -1   0   12.70    3.00
  -5  -1   0   17.10    4.40
   5   1   0   17.90    3.60
   5   1   0   13.00    2.90
   5   1   0   11.40    3.90
   5   1   0   15.30    2.90
  -6  -1   0  323.87   17.20
  -6  -1   0  352.16   14.70
  -6  -1   0  339.47   14.50
   6   1   0  351.26   14.50
   6   1   0  341.37   13.10
   6   1   0  351.96   15.20
   6   1   0  333.77   17.50
  -7  -1   0  183.38   10.40
  -7  -1   0  190.18    9.90
  -7  -1   0  205.18   11.10
  -7  -1   0  188.98   10.30
   7   1   0  205.68   14.30
  -8  -1   0   40.10    7.50
  -8  -1   0   45.70    6.00
  -8  -1   0   43.80    6.10
   8   1   0   64.09   10.20
  -9  -1   0  104.39   10.10
  -9  -1   0   88.09    9.00
   9   1   0  118.29   14.30
 -10  -1   0   79.69    9.40
 -10  -1   0  110.79    9.10
  10   1   0  125.49   16.30
  10  -2   0   43.60   10.10
 -10   2   0   69.09    8.90
   9  -2   0   52.29   10.20
  -9   2   0   51.09    3.60
  -9   2   0   50.39    4.10
  -9   2   0   45.00    6.70
   8  -2   0   25.10    6.80
  -8   2   0   37.30    3.30
  -8   2   0   38.90    5.70
  -8   2   0   32.30    3.40
  -8   2   0   36.90    4.70
   7  -2   0   43.80    7.80
  -7   2   0   46.80    4.60
  -7   2   0   44.10    3.20
  -7   2   0   44.20    3.30
  -7   2   0   50.59    5.90
   6  -2   0   55.69    8.00
   6  -2   0   54.79    5.90
  -6   2   0   56.29    3.40
  -6   2   0   56.69    5.70
  -6   2   0   52.89    4.30
  -6   2   0   46.90    3.00
   5  -2   0   11.30    2.70
   5  -2   0   11.70    3.90
  -5   2   0   12.20    3.80
  -5   2   0   13.60    1.50
  -5   2   0   11.10    2.60
  -5   2   0   15.10    2.00
  -5   2   0   16.10    2.50
   4  -2   0    8.90    2.20
   4  -2   0   16.20    2.00
   4  -2   0   13.30    1.50
   4  -2   0    9.20    3.20
  -4   2   0   16.00    2.00
  -4   2   0   15.30    3.60
  -4   2   0   13.50    2.00
  -4   2   0   16.40    2.60
   3  -2   0   96.49    5.60
   3  -2   0  104.99    4.40
   3  -2   0  107.09    6.70
   3  -2   0   95.19    4.50
  -3   2   0  109.79    4.60
  -3   2   0  108.09    4.50
  -3   2   0   85.19    6.00
   2  -2   0  742.73   22.40
   2  -2   0  736.53   22.10
   2  -2   0  707.43   22.40
   2  -2   0  748.23   23.10
   2  -2   0  733.53   21.80
  -2   2   0  730.43   21.80
  -2   2   0  732.13   22.20
  -2   2   0  747.73   23.20
  -2   2   0  730.83   23.80
   1  -2   0  246.28    8.40
   1  -2   0  251.67    8.80
   1  -2   0  247.38    9.00
   1  -2   0  271.37    9.70
   1  -2   0  259.97    8.40
   1  -2   0  260.17    9.40
  -1   2   0  259.27    8.80
  -1   2   0  261.07    9.40
  -1   2   0  262.57    8.30
  -1   2   0  261.47    9.70
  -1   2   0  258.87    9.90
   0  -2   0  309.07   10.80
   0  -2   0  311.07   11.00
   0  -2   0  320.47   11.30
   0  -2   0  317.47   10.70
   0  -2   0  314.97   11.50
   0  -2   0  321.97   10.80
   0   2   0  318.97   11.80
   0   2   0  326.57   11.60
   0   2   0  327.37   11.40
  -1  -2   0  245.68    9.80
  -1  -2   0  254.67    9.20
  -1  -2   0  254.77    9.50
  -1  -2   0  246.98    8.70
  -1  -2   0  234.88    9.60
  -1  -2   0  254.77    9.50
   1   2   0  252.27    9.20
   1   2   0  238.68    9.30
   1   2   0  233.88    9.90
   1   2   0  253.97   10.10
  -2  -2   0  692.93   22.40
  -2  -2   0  695.93   22.70
  -2  -2   0  712.83   22.80
  -2  -2   0  715.03   23.30
  -2  -2   0  718.43   23.00
   2   2   0  697.43   22.80
   2   2   0  730.83   22.70
   2   2   0  701.43   23.30
   2   2   0  674.83   22.80
  -3  -2   0  103.69    6.60
  -3  -2   0  101.99    6.00
  -3  -2   0   97.39    5.90
  -3  -2   0  102.29    6.90
  -3  -2   0  100.69    6.30
   3   2   0  111.59    6.60
   3   2   0  100.49    6.50
   3   2   0  114.79    6.40
   3   2   0   98.19    6.90
  -4  -2   0   10.40    2.40
  -4  -2   0   13.00    3.10
  -4  -2   0   13.90    3.70
  -4  -2   0   13.30    3.40
   4   2   0   13.90    3.20
   4   2   0    9.30    3.40
   4   2   0   11.10    2.90
   4   2   0   13.50    3.00
  -5  -2   0   10.10    2.90
  -5  -2   0   16.80    3.60
  -5  -2   0   14.70    4.30
  -5  -2   0   16.80    4.20
  -5  -2   0   14.50    3.20
   5   2   0   13.80    3.40
   5   2   0   12.60    3.40
   5   2   0   20.30    4.80
  -6  -2   0   42.90    5.80
  -6  -2   0   49.90    7.40
  -6  -2   0   52.69    6.30
  -6  -2   0   57.19    6.40
  -6  -2   0   50.29    4.80
   6   2   0   49.70    5.90
   6   2   0   48.60    7.70
   6   2   0   50.79    6.10
  -7  -2   0   34.80    7.00
  -7  -2   0   47.30    4.70
  -7  -2   0   44.70    6.20
  -7  -2   0   38.90    6.00
   7   2   0   49.00    8.80
   7   2   0   47.20    6.00
  -8  -2   0   30.90    5.70
  -8  -2   0   31.60    5.60
   8   2   0   35.00    8.00
  -9  -2   0   45.00    7.00
  -9  -2   0   46.50    7.50
   9   2   0   63.39   11.60
 -10  -2   0   48.70    8.00
 -10  -2   0   45.30    7.50
  10   2   0   78.59   12.80
  10  -3   0   44.70    9.70
 -10   3   0   48.30    7.60
   9  -3   0  101.39   13.40
  -9   3   0   58.59    5.00
   8  -3   0   57.99    9.50
  -8   3   0   40.70    3.70
  -8   3   0   40.90    4.30
   7  -3   0   63.99    9.10
  -7   3   0   77.19    4.50
  -7   3   0   67.09    4.60
  -7   3   0   75.79    7.90
   6  -3   0   15.90    3.50
   6  -3   0   19.80    5.60
  -6   3   0   16.10    2.60
  -6   3   0   19.80    4.20
  -6   3   0   11.40    2.20
   5  -3   0    1.20    1.90
   5  -3   0    5.50    1.50
   5  -3   0    5.80    3.40
   5  -3   0    6.90    1.80
  -5   3   0    4.90    1.70
  -5   3   0    5.40    2.60
  -5   3   0    5.50    1.90
  -5   3   0   12.00    3.50
   4  -3   0   67.69    4.10
   4  -3   0   67.09    4.60
   4  -3   0   73.69    6.40
   4  -3   0   66.09    3.80
  -4   3   0   72.29    4.40
  -4   3   0   68.79    3.90
  -4   3   0   73.29    5.60
  -4   3   0   77.59    6.00
   3  -3   0  238.28   10.30
   3  -3   0  227.48    9.30
   3  -3   0  234.58    8.50
   3  -3   0  222.38    8.80
  -3   3   0  249.28   10.50
  -3   3   0  228.88    8.50
  -3   3   0  232.88    9.30
  -3   3   0  219.88    9.60
   2  -3   0   89.49    4.60
   2  -3   0   94.79    4.60
   2  -3   0   81.89    4.80
   2  -3   0   90.09    4.80
   2  -3   0   88.19    5.40
   2  -3   0   92.29    4.00
  -2   3   0   81.49    5.30
  -2   3   0   92.49    6.00
  -2   3   0   93.39    5.90
  -2   3   0   93.59    4.60
  -2   3   0   96.39    4.60
   1  -3   0 1143.89   34.60
   1  -3   0 1137.99   34.20
   1  -3   0 1152.98   34.30
   1  -3   0 1134.19   34.80
   1  -3   0 1166.18   35.50
   1  -3   0 1117.99   33.80
  -1   3   0 1154.08   36.10
  -1   3   0 1149.19   35.50
  -1   3   0 1127.09   35.30
   0  -3   0   -0.90    1.40
   0  -3   0   -0.10    1.40
   0  -3   0    0.20    1.70
   0  -3   0   -1.80    1.60
   0  -3   0   -1.20    1.30
   0  -3   0    0.30    1.50
   0   3   0    2.10    2.20
   0   3   0    1.90    2.00
   0   3   0    0.00    2.10
  -1  -3   0 1068.39   34.70
  -1  -3   0 1154.48   32.40
  -1  -3   0 1143.39   34.90
  -1  -3   0 1091.69   34.80
  -1  -3   0 1168.08   33.00
  -1  -3   0 1134.99   34.40
  -1  -3   0 1110.39   35.40
   1   3   0 1130.09   33.00
   1   3   0 1114.99   36.00
   1   3   0 1134.29   34.50
   1   3   0 1136.59   36.30
  -2  -3   0   96.39    5.70
  -2  -3   0   93.29    6.20
  -2  -3   0   90.29    5.40
  -2  -3   0   95.49    6.00
  -2  -3   0   89.69    6.30
  -2  -3   0  100.79    6.20
   2   3   0   93.39    6.00
   2   3   0   86.79    5.50
   2   3   0   82.89    5.70
   2   3   0   80.59    6.40
  -3  -3   0  243.38   11.00
  -3  -3   0  219.68   10.50
  -3  -3   0  215.68   10.40
  -3  -3   0  252.27   10.50
  -3  -3   0  213.98   10.80
   3   3   0  213.78   11.20
   3   3   0  217.88   10.30
   3   3   0  221.28   10.70
   3   3   0  232.28   10.80
  -4  -3   0   61.79    6.20
  -4  -3   0   61.39    6.50
  -4  -3   0   82.99    7.80
  -4  -3   0   63.59    6.10
   4   3   0   64.69    7.20
   4   3   0   77.49    7.10
   4   3   0   52.39    6.00
   4   3   0   78.19    6.70
  -5  -3   0    6.10    3.80
  -5  -3   0    9.50    3.10
  -5  -3   0    8.50    3.10
   5   3   0    9.20    3.50
   5   3   0    9.10    3.50
   5   3   0    5.60    3.60
  -6  -3   0   16.80    4.20
  -6  -3   0   17.90    4.20
  -6  -3   0   22.50    5.70
   6   3   0   18.20    6.90
   6   3   0   21.30    4.90
  -7  -3   0   70.99    9.70
  -7  -3   0   62.39    7.30
  -7  -3   0   74.39    8.60
   7   3   0   69.59    8.20
   7   3   0   83.19   10.70
  -8  -3   0   28.70    5.80
  -8  -3   0   46.70    7.70
   8   3   0   33.10    8.20
  -9  -3   0   74.79    9.70
  -9  -3   0   70.29    9.00
 -10  -3   0   41.90    7.80
 -10  -3   0   42.00    7.90
  10   3   0   44.80   10.20
   9  -4   0   46.20    9.20
  -9   4   0   48.90    7.90
   8  -4   0   73.69   10.70
  -8   4   0   90.89    5.30
  -8   4   0   94.69   10.50
   7  -4   0  124.09   11.00
  -7   4   0  141.09   10.00
  -7   4   0  117.59    6.70
   6  -4   0   71.19    5.90
   6  -4   0   80.19    9.10
  -6   4   0   68.29    7.80
  -6   4   0   77.89    5.50
   5  -4   0  266.47   13.40
   5  -4   0  249.08   11.00
   5  -4   0  251.07   10.00
   5  -4   0  264.97    9.50
  -5   4   0  243.58   12.90
  -5   4   0  256.47   11.00
   4  -4   0  179.78    8.30
   4  -4   0  182.48    9.80
   4  -4   0  180.08    7.60
   4  -4   0  170.78    8.90
  -4   4   0  189.18    7.70
  -4   4   0  187.68   10.40
  -4   4   0  188.28   10.30
  -4   4   0  181.88    9.00
   3  -4   0  451.15   15.00
   3  -4   0  425.46   15.60
   3  -4   0  425.36   15.00
   3  -4   0  461.65   15.10
   3  -4   0  438.06   13.10
   3  -4   0  419.56   16.10
  -3   4   0  409.46   14.90
  -3   4   0  436.96   16.50
  -3   4   0  435.26   17.50
   2  -4   0   67.39    5.40
   2  -4   0   77.09    4.70
   2  -4   0   72.29    4.80
   2  -4   0   69.49    4.00
  -2   4   0   78.49    6.70
  -2   4   0   68.69    6.10
  -2   4   0   69.79    5.80
   1  -4   0   37.70    4.10
   1  -4   0   39.30    4.10
   1  -4   0   35.50    4.70
   1  -4   0   32.30    3.60
   1  -4   0   36.90    4.50
   1  -4   0   40.30    4.70
  -1   4   0   31.70    4.80
  -1   4   0   37.00    5.10
  -1   4   0   34.80    5.30
   0  -4   0  263.77   11.40
   0  -4   0  289.97   11.50
   0  -4   0  276.87   11.90
   0  -4   0  265.97   11.10
   0  -4   0  277.77   10.90
   0   4   0  257.07   12.10
   0   4   0  254.17   12.40
   0   4   0  255.17   13.00
  -1  -4   0   22.40    3.70
  -1  -4   0   26.00    4.00
  -1  -4   0   38.10    5.00
  -1  -4   0   22.30    4.30
  -1  -4   0   34.30    4.00
   1   4   0   27.00    4.90
  -2  -4   0   71.89    4.00
  -2  -4   0   69.19    4.60
  -2  -4   0   78.19    6.00
  -2  -4   0   56.39    6.00
  -2  -4   0   74.89    7.90
  -2  -4   0   63.59    5.10
   2   4   0   61.49    5.90
   2   4   0   71.19    7.70
  -3  -4   0  440.46   17.90
  -3  -4   0  440.16   17.70
  -3  -4   0  422.76   17.40
  -3  -4   0  427.46   16.90
  -3  -4   0  409.26   16.40
  -3  -4   0  437.06   15.30
   3   4   0  458.95   19.40
   3   4   0  417.76   17.20
   3   4   0  439.06   16.80
  -4  -4   0  196.68   11.10
  -4  -4   0  166.78   10.20
  -4  -4   0  195.78   10.20
   4   4   0  189.08   10.70
   4   4   0  191.88   10.90
   4   4   0  173.58   11.50
  -5  -4   0  256.87   13.70
  -5  -4   0  255.47   13.70
  -5  -4   0  222.68   12.40
   5   4   0  264.57   14.30
   5   4   0  276.87   14.70
  -6  -4   0   77.49    8.30
  -6  -4   0   77.29    9.40
   6   4   0   82.19    9.70
   6   4   0   86.19   10.10
  -7  -4   0  119.99    9.60
  -7  -4   0  116.99   10.00
   7   4   0  126.29   13.40
   7   4   0  135.99   11.00
  -8  -4   0   82.49    9.50
  -8  -4   0   90.29   10.50
   8   4   0   70.09   10.90
  -9  -4   0   64.59    9.30
  -9  -4   0   53.09    8.30
   9   4   0   53.89   10.90
   8  -5   0    8.30    4.90
  -8   5   0    9.10    4.50
   7  -5   0   33.60    6.80
  -7   5   0   52.49    5.60
  -7   5   0   42.30    7.10
   6  -5   0   68.89    6.50
   6  -5   0   54.59    7.40
   6  -5   0   76.39    4.10
   6  -5   0   56.09    4.60
  -6   5   0   69.79    8.90
  -6   5   0   68.89    6.70
   5  -5   0   23.70    4.60
   5  -5   0   26.70    4.00
   5  -5   0   24.50    3.10
  -5   5   0   21.50    5.20
  -5   5   0   23.30    6.90
   4  -5   0  122.69    6.30
   4  -5   0   98.69    6.70
   4  -5   0  114.79    6.50
  -4   5   0  106.39    7.90
  -4   5   0  113.49    9.10
  -4   5   0   97.69    6.20
   3  -5   0   88.49    4.30
   3  -5   0   80.79    5.60
   3  -5   0   88.19    5.50
   3  -5   0   92.39    6.00
  -3   5   0   86.59    7.40
  -3   5   0  101.69    8.40
   2  -5   0   89.79    6.00
   2  -5   0   76.29    5.00
   2  -5   0   83.29    5.80
  -2   5   0   98.79    8.50
  -2   5   0   96.59    7.90
  -2   5   0  111.69    8.10
   1  -5   0   18.40    3.20
   1  -5   0   18.40    3.40
   1  -5   0   14.40    3.20
  -1   5   0   12.60    4.00
  -1   5   0   13.30    4.40
  -1   5   0   11.70    4.20
   0  -5   0   -1.10    1.50
   0  -5   0   -1.30    1.60
   0  -5   0    3.60    2.30
   0   5   0   -1.20    2.50
   0   5   0   -2.30    3.00
   0   5   0   -2.50    2.40
  -1  -5   0   20.10    4.00
  -1  -5   0   12.10    3.20
   1   5   0   19.80    5.30
  -2  -5   0   82.39    6.30
  -2  -5   0   92.99    7.40
  -2  -5   0   89.09    7.30
   2   5   0   85.49    9.40
  -3  -5   0   83.49    5.30
  -3  -5   0   89.69    7.70
  -3  -5   0   93.29    7.10
  -3  -5   0   87.29    5.90
  -3  -5   0   87.09    8.60
   3   5   0   83.89    8.10
   3   5   0   89.09   10.10
  -4  -5   0  102.79    7.90
  -4  -5   0  108.69    6.80
  -4  -5   0  111.69    9.00
  -4  -5   0  100.19    8.50
  -4  -5   0  108.89    7.70
   4   5   0  102.49    8.10
   4   5   0  110.09   11.50
  -5  -5   0   24.20    4.10
  -5  -5   0   24.10    5.60
  -5  -5   0   25.10    4.90
  -5  -5   0   15.20    4.60
  -5  -5   0   33.00    5.80
   5   5   0   20.60    5.80
   5   5   0   23.50    5.20
  -6  -5   0   67.19    8.70
  -6  -5   0   65.19    8.30
  -6  -5   0   66.39    7.20
  -6  -5   0   58.29    8.20
  -6  -5   0   66.59    7.90
   6   5   0   66.79   10.10
   6   5   0   70.49    9.20
  -7  -5   0   45.70    7.70
  -7  -5   0   46.40    7.30
  -7  -5   0   50.49    8.40
  -7  -5   0   37.10    6.20
  -7  -5   0   33.00    6.80
   7   5   0   34.70    7.40
  -8  -5   0   11.10    6.10
  -8  -5   0    8.30    4.80
  -8  -5   0    6.90    5.70
  -8  -5   0    9.20    4.40
   8   5   0    4.40    4.70
   7  -6   0   35.50    6.50
  -7   6   0   45.90    8.30
   6  -6   0    4.40    1.60
  -6   6   0    4.50    3.20
  -6   6   0    4.60    4.10
   5  -6   0   32.40    3.70
   5  -6   0   37.50    5.20
   5  -6   0   36.60    4.60
  -5   6   0   29.10    6.50
  -5   6   0   39.50    6.30
   4  -6   0   16.10    3.70
   4  -6   0   10.20    3.00
  -4   6   0   26.80    5.50
   3  -6   0   20.70    2.70
   3  -6   0   15.20    3.30
   3  -6   0   23.20    3.90
   3  -6   0   20.30    5.60
  -3   6   0   19.10    5.60
  -3   6   0   21.70    5.20
   2  -6   0   35.10    4.20
   2  -6   0   37.00    4.80
   2  -6   0   36.50    4.90
  -2   6   0   41.40    6.60
  -2   6   0   34.40    6.40
   1  -6   0    5.30    2.70
   1  -6   0   -0.30    1.80
  -1   6   0    0.90    3.40
   0  -6   0   43.90    5.70
   0  -6   0   35.10    5.40
   0  -6   0   31.30    4.60
   0   6   0   40.60    6.90
   0   6   0   42.60    7.40
  -1  -6   0    6.30    2.70
  -1  -6   0    6.00    2.90
  -1  -6   0    7.30    3.30
   1   6   0    5.50    4.90
  -2  -6   0   31.90    5.70
  -2  -6   0   49.20    6.00
  -2  -6   0   44.10    6.50
   2   6   0   40.60    7.90
  -3  -6   0   17.60    4.40
  -3  -6   0   21.80    5.30
   3   6   0   18.10    5.80
   3   6   0   16.30    2.90
  -4  -6   0    3.10    3.40
  -4  -6   0   11.60    4.30
  -4  -6   0   20.60    3.40
  -4  -6   0   12.90    3.30
  -4  -6   0   14.20    4.40
   4   6   0    8.00    5.50
  -5  -6   0   32.50    6.50
  -5  -6   0   33.50    6.90
  -5  -6   0   37.60    6.00
  -5  -6   0   42.40    6.60
   5   6   0   38.30    8.70
  -6  -6   0    1.90    3.20
  -6  -6   0    5.00    4.00
  -6  -6   0    1.00    2.80
  -6  -6   0    2.60    3.70
   6   6   0   -0.80    2.00
  -7  -6   0   28.20    6.50
  -7  -6   0   36.10    6.00
  -7  -6   0   32.00    7.20
  -7  -6   0   25.20    6.70
   5  -7   0   44.30    5.70
  -5   7   0   34.00    7.70
   4  -7   0   69.39    6.60
   4  -7   0   61.79    6.20
  -4   7   0   52.69    8.90
   3  -7   0    9.50    3.00
   3  -7   0   11.70    2.40
   3  -7   0   15.10    3.90
   3  -7   0   15.20    3.50
   3  -7   0   13.50    3.80
  -3   7   0   18.60    5.90
   2  -7   0    3.10    2.40
   2  -7   0    3.00    2.50
   2  -7   0   -3.60    1.90
   2  -7   0   -1.20    1.80
  -2   7   0   -1.60    3.90
   1  -7   0   42.80    6.10
   1  -7   0   27.70    4.70
   1  -7   0   41.30    5.20
  -1   7   0   29.30    6.80
   0  -7   0   -1.20    2.20
   0  -7   0    0.10    2.40
   0  -7   0   -2.50    2.30
  -1  -7   0   33.20    5.80
  -1  -7   0   23.90    5.20
  -1  -7   0   33.50    5.10
  -2  -7   0   -1.40    2.90
  -2  -7   0   -2.60    2.20
  -2  -7   0   -1.50    2.70
  -3  -7   0   16.30    5.10
  -3  -7   0   10.00    3.90
  -3  -7   0   16.70    5.20
  -4  -7   0   67.99    8.00
  -4  -7   0   55.89    8.70
  -4  -7   0   56.89    8.60
  -5  -7   0   47.70    9.30
  -5  -7   0   39.60    4.80
  -5  -7   0   35.40    6.60
  -5  -7   1   -0.80    4.50
  -5  -7   1    3.80    2.60
  -5  -7   1    7.50    3.90
   4   7  -1  114.59   14.30
  -4  -7   1   88.69    9.40
  -4  -7   1   87.59   10.60
  -4  -7   1   86.19   10.20
   3   7  -1   19.30    6.90
  -3  -7   1    3.90    3.60
  -3  -7   1   12.10    4.10
  -3  -7   1    2.60    3.60
   2   7  -1   14.40    6.30
  -2  -7   1    7.00    3.30
  -2  -7   1    6.40    3.70
  -2  -7   1   13.10    4.60
   1   7  -1   22.80    6.80
  -1  -7   1   11.20    3.50
  -1  -7   1   11.00    3.60
  -1  -7   1    8.10    3.70
   0  -7   1   18.50    4.50
   0  -7   1   14.40    3.90
   0  -7   1   17.10    4.10
  -1   7  -1   45.70    8.30
   1  -7   1   31.20    4.90
   1  -7   1   43.70    5.80
   1  -7   1   33.50    5.10
  -2   7  -1   13.80    5.30
   2  -7   1    7.60    2.70
   2  -7   1    5.10    2.80
   2  -7   1   16.50    3.80
   2  -7   1    8.60    3.30
  -3   7  -1    4.70    4.80
   3  -7   1   20.00    4.20
   3  -7   1   12.70    3.70
   3  -7   1   16.10    2.80
   3  -7   1   15.50    3.80
  -4   7  -1   27.90    7.00
   4  -7   1   22.50    4.00
   4  -7   1   21.10    4.30
  -5   7  -1   55.29    9.30
   5  -7   1   51.69    6.40
   7   6  -1   -1.00    2.40
  -7  -6   1    9.60    4.60
  -7  -6   1    0.20    2.60
  -7  -6   1    6.00    4.60
  -7  -6   1    0.20    3.50
   6   6  -1   27.10    7.90
  -6  -6   1   18.40    5.60
  -6  -6   1   19.60    5.10
  -6  -6   1   22.80    6.30
  -6  -6   1   27.60    4.90
   5   6  -1   37.10    9.00
  -5  -6   1   43.20    6.10
  -5  -6   1   47.00    7.40
  -5  -6   1   40.50    5.20
  -5  -6   1   34.00    6.10
  -5  -6   1   45.90    7.90
   4   6  -1    9.20    5.40
  -4  -6   1    1.50    3.70
  -4  -6   1    4.00    3.40
  -4  -6   1    1.70    2.20
  -4  -6   1    2.10    3.00
  -4  -6   1    3.60    2.20
   3   6  -1    3.00    4.20
  -3  -6   1   -0.40    2.50
  -3  -6   1    6.30    3.50
   2   6  -1   17.50    5.80
  -2  -6   1    4.00    3.00
  -2  -6   1   10.80    3.40
  -2  -6   1   11.50    4.00
   1   6  -1   29.70    6.90
  -1  -6   1   14.00    3.80
  -1  -6   1   27.90    5.00
  -1  -6   1   17.60    3.80
   0   6  -1   69.19    8.70
   0   6  -1   60.29    8.70
   0  -6   1   60.59    6.40
   0  -6   1   57.99    6.80
   0  -6   1   58.89    6.10
  -1   6  -1    9.30    4.50
  -1   6  -1   11.20    4.70
  -1   6  -1   10.90    4.80
   1  -6   1   11.20    3.10
   1  -6   1    9.60    3.00
   1  -6   1   10.10    3.10
  -2   6  -1   26.20    5.80
  -2   6  -1   33.00    6.40
   2  -6   1   25.30    4.10
   2  -6   1   22.90    3.70
   2  -6   1   29.10    4.50
  -3   6  -1    8.40    4.40
  -3   6  -1   13.50    4.40
   3  -6   1   11.90    2.30
   3  -6   1   15.20    3.30
   3  -6   1   16.60    2.40
   3  -6   1   13.80    3.50
   3  -6   1   16.20    3.30
  -4   6  -1   51.39    8.20
  -4   6  -1   65.89    8.20
   4  -6   1   55.19    5.10
   4  -6   1   50.19    6.00
   4  -6   1   54.69    7.90
  -5   6  -1   60.09    8.80
  -5   6  -1   44.10    6.60
   5  -6   1   43.50    5.40
   5  -6   1   50.49    3.90
   5  -6   1   44.20    4.90
  -6   6  -1   53.69    8.50
  -6   6  -1   49.20    6.60
   6  -6   1   41.20    9.20
  -7   6  -1   34.00    7.30
  -7   6  -1   35.30    5.30
   7  -6   1   28.00    5.90
   8   5  -1    4.10    4.90
  -8  -5   1    6.00    3.60
  -8  -5   1   -1.10    3.60
  -8  -5   1    8.20    4.90
  -8  -5   1   12.70    5.00
   7   5  -1   31.50    7.20
   7   5  -1   36.90    8.00
  -7  -5   1   37.50    5.90
  -7  -5   1   27.50    5.80
  -7  -5   1   26.70    6.40
  -7  -5   1   24.90    5.90
  -7  -5   1   32.60    7.20
   6   5  -1   50.19    7.90
   6   5  -1   54.79    9.00
  -6  -5   1   56.79    7.90
  -6  -5   1   45.70    6.80
  -6  -5   1   54.89    6.70
  -6  -5   1   61.69    8.10
  -6  -5   1   50.59    7.80
   5   5  -1   49.99    6.90
   5   5  -1   50.59    8.50
  -5  -5   1   54.49    5.90
  -5  -5   1   47.00    7.50
  -5  -5   1   52.69    6.90
  -5  -5   1   60.79    7.70
  -5  -5   1   48.30    6.60
   4   5  -1  250.87   15.30
   4   5  -1  253.07   12.90
  -4  -5   1  250.17   11.20
  -4  -5   1  254.67   14.10
  -4  -5   1  282.57   12.70
  -4  -5   1  274.67   13.40
  -4  -5   1  252.57   13.90
   3   5  -1   33.50    6.60
   3   5  -1   38.80    5.90
  -3  -5   1   37.90    5.70
  -3  -5   1   29.60    4.00
  -3  -5   1   43.60    4.00
  -3  -5   1   35.80    5.60
  -3  -5   1   35.60    5.30
   2   5  -1   72.59    8.90
  -2  -5   1   72.49    7.50
  -2  -5   1   92.49    7.30
  -2  -5   1   74.29    7.00
   1   5  -1   26.10    5.60
  -1  -5   1   15.70    3.60
  -1  -5   1   17.00    3.50
  -1  -5   1   20.20    4.00
   0   5  -1   16.70    4.90
   0   5  -1   13.10    4.10
   0   5  -1   12.50    4.20
   0  -5   1   15.90    3.40
   0  -5   1   14.60    3.40
   0  -5   1   15.80    3.40
  -1   5  -1   60.99    7.40
  -1   5  -1   82.19    8.90
  -1   5  -1   73.19    8.10
   1  -5   1   65.19    5.30
   1  -5   1   59.59    4.90
   1  -5   1   59.19    5.70
  -2   5  -1   31.90    5.60
  -2   5  -1   40.40    6.50
  -2   5  -1   40.00    6.00
   2  -5   1   38.60    4.70
   2  -5   1   31.80    3.70
   2  -5   1   32.50    4.10
  -3   5  -1  158.28   10.70
  -3   5  -1  168.28   10.00
   3  -5   1  162.38    6.50
   3  -5   1  168.28    6.70
   3  -5   1  175.78    8.10
   3  -5   1  168.48    8.00
  -4   5  -1   58.89    7.30
  -4   5  -1   50.99    4.90
  -4   5  -1   71.89    7.10
   4  -5   1   58.59    4.50
   4  -5   1   68.29    5.50
   4  -5   1   72.59    5.30
  -5   5  -1   18.80    5.20
  -5   5  -1   26.60    4.70
   5  -5   1   31.90    5.30
   5  -5   1   18.10    5.00
   5  -5   1   27.00    2.90
   5  -5   1   27.60    4.90
  -6   5  -1   35.20    5.50
  -6   5  -1   32.40    6.40
   6  -5   1   34.50    5.10
   6  -5   1   28.40    5.70
  -7   5  -1   10.60    4.40
  -7   5  -1    5.00    2.90
   7  -5   1    5.00    4.10
  -8   5  -1   88.09   10.80
   8  -5   1   80.59   10.70
   9   4  -1   27.10    8.10
  -9  -4   1   27.20    6.90
  -9  -4   1   21.50    6.00
   8   4  -1   94.79   12.30
  -8  -4   1  115.99   11.30
  -8  -4   1  105.89   11.30
   7   4  -1   19.80    5.50
   7   4  -1    5.50    4.60
  -7  -4   1   19.10    5.80
  -7  -4   1   14.20    4.70
  -7  -4   1    8.10    3.90
   6   4  -1  119.49   11.90
   6   4  -1   98.09   10.50
  -6  -4   1  107.19    8.50
  -6  -4   1  108.69   10.80
   5   4  -1  104.19    8.90
   5   4  -1   95.89   10.30
  -5  -4   1   88.09    9.00
  -5  -4   1   87.49    8.40
  -5  -4   1   88.69    7.90
   4   4  -1  175.48   10.70
   4   4  -1  190.78   11.00
   4   4  -1  205.48   12.30
  -4  -4   1  198.38   10.70
  -4  -4   1  221.28   11.70
  -4  -4   1  204.98   10.80
   3   4  -1  914.31   32.60
   3   4  -1  883.21   29.70
   3   4  -1  892.11   30.80
  -3  -4   1  943.11   29.60
  -3  -4   1  843.72   30.60
  -3  -4   1  908.61   31.30
  -3  -4   1  937.61   30.50
  -3  -4   1  902.01   28.20
   2   4  -1    1.20    1.90
   2   4  -1   -0.30    2.70
  -2  -4   1    2.10    2.30
  -2  -4   1   -2.70    1.80
  -2  -4   1    2.10    1.70
  -2  -4   1    4.80    2.20
  -2  -4   1    3.10    2.10
  -2  -4   1    4.90    1.40
   1   4  -1  186.48   10.30
   1   4  -1  149.39    9.80
  -1  -4   1  192.78    8.70
  -1  -4   1  167.48    9.20
  -1  -4   1  176.38    8.90
  -1  -4   1  182.68   10.30
   0   4  -1   75.39    7.50
   0   4  -1   65.39    6.00
   0   4  -1   72.99    7.30
   0  -4   1   74.79    5.20
   0  -4   1   76.39    6.50
   0  -4   1   75.89    5.50
   0  -4   1   70.39    5.10
   0  -4   1   82.09    5.40
  -1   4  -1  311.27   13.40
  -1   4  -1  301.07   13.40
  -1   4  -1  321.27   14.00
   1  -4   1  302.07   11.50
   1  -4   1  304.17   12.00
   1  -4   1  299.17   11.70
   1  -4   1  283.27   12.30
   1  -4   1  304.87   13.00
  -2   4  -1   58.49    5.90
  -2   4  -1   53.39    6.20
  -2   4  -1   57.79    6.30
   2  -4   1   57.59    4.30
   2  -4   1   53.39    4.00
   2  -4   1   53.99    5.40
   2  -4   1   51.59    3.60
   2  -4   1   56.89    5.60
  -3   4  -1  130.99    6.70
  -3   4  -1  139.89    8.00
  -3   4  -1  127.19    8.50
  -3   4  -1  149.99    8.90
   3  -4   1  143.49    5.20
   3  -4   1  147.09    6.50
   3  -4   1  138.59    6.80
   3  -4   1  139.89    5.30
   3  -4   1  137.09    7.20
   3  -4   1  127.19    7.30
  -4   4  -1   15.80    4.10
  -4   4  -1   23.40    4.50
  -4   4  -1   25.60    3.90
   4  -4   1   17.20    4.00
   4  -4   1   19.90    3.20
   4  -4   1   16.20    3.00
   4  -4   1   19.60    2.60
  -5   4  -1  204.68    7.70
  -5   4  -1  185.88   11.00
  -5   4  -1  218.48    9.70
   5  -4   1  214.18    7.60
   5  -4   1  183.08    9.30
   5  -4   1  198.88    8.30
   5  -4   1  180.38   11.10
  -6   4  -1   49.90    5.10
  -6   4  -1   45.20    6.50
  -6   4  -1   49.40    3.20
   6  -4   1   70.89    8.50
   6  -4   1   44.90    5.50
  -7   4  -1   95.59   10.00
  -7   4  -1   86.09    5.70
   7  -4   1   88.09   10.40
  -8   4  -1   18.50    3.20
  -8   4  -1   14.80    4.70
   8  -4   1   25.10    6.80
  -9   4  -1   33.80    7.20
   9  -4   1   35.90    8.30
  10   3  -1   11.80    6.90
 -10  -3   1    5.80    4.30
 -10  -3   1    9.90    4.90
   9   3  -1  150.48   20.90
  -9  -3   1  127.49   10.90
  -9  -3   1  127.49   10.60
   8   3  -1   10.00    6.00
  -8  -3   1   10.80    4.20
  -8  -3   1   11.30    4.70
   7   3  -1  171.08   13.20
   7   3  -1  154.58   10.60
  -7  -3   1  154.48   10.70
  -7  -3   1  175.38   10.90
  -7  -3   1  167.78   12.60
   6   3  -1   14.90    4.40
  -6  -3   1   19.50    4.50
  -6  -3   1   22.40    5.60
  -6  -3   1   14.00    3.70
   5   3  -1   24.00    4.70
   5   3  -1   25.80    5.00
   5   3  -1   13.70    4.60
  -5  -3   1   32.10    5.50
  -5  -3   1   24.20    4.40
  -5  -3   1   24.70    4.50
   4   3  -1   18.60    4.40
   4   3  -1   20.30    4.20
   4   3  -1   17.10    3.60
  -4  -3   1   19.60    3.70
  -4  -3   1   31.20    4.60
  -4  -3   1   22.80    4.30
  -4  -3   1   27.20    4.60
   3   3  -1   81.59    6.20
   3   3  -1   81.09    6.50
   3   3  -1   83.39    5.90
  -3  -3   1   82.49    6.10
  -3  -3   1   81.19    6.20
  -3  -3   1   95.99    6.20
  -3  -3   1   77.39    5.80
  -3  -3   1   81.99    6.00
  -3  -3   1   76.19    5.80
   2   3  -1   20.60    3.30
   2   3  -1   15.70    3.30
   2   3  -1   20.20    3.00
  -2  -3   1   24.90    3.90
  -2  -3   1   12.30    2.70
  -2  -3   1   21.60    3.20
  -2  -3   1   12.90    3.00
  -2  -3   1   20.80    2.90
  -2  -3   1   21.70    3.60
   1   3  -1   85.29    6.20
   1   3  -1   87.39    4.20
   1   3  -1   80.39    5.20
   1   3  -1   76.89    6.20
  -1  -3   1   90.49    5.60
  -1  -3   1   90.19    5.50
  -1  -3   1   80.09    5.60
  -1  -3   1   97.99    4.10
  -1  -3   1   98.79    5.60
  -1  -3   1   96.59    5.40
  -1  -3   1   91.99    3.60
   0   3  -1  890.51   29.00
   0   3  -1  911.01   28.60
   0   3  -1  867.21   28.60
   0  -3   1  885.31   28.40
   0  -3   1  879.11   27.50
   0  -3   1  899.91   28.00
   0  -3   1  892.61   27.50
   0  -3   1  856.51   27.80
   0  -3   1  869.51   27.40
  -1   3  -1  370.36   14.70
  -1   3  -1  366.86   14.40
  -1   3  -1  385.66   14.20
   1  -3   1  404.66   13.70
   1  -3   1  375.46   13.10
   1  -3   1  373.66   13.80
   1  -3   1  387.76   13.00
   1  -3   1  406.86   14.30
  -2   3  -1   24.70    3.70
  -2   3  -1   34.10    3.00
  -2   3  -1   31.80    3.60
  -2   3  -1   31.90    4.00
   2  -3   1   31.20    3.60
   2  -3   1   30.40    3.10
   2  -3   1   31.50    2.60
   2  -3   1   27.30    2.20
   2  -3   1   35.10    3.20
  -3   3  -1   85.49    5.90
  -3   3  -1  100.89    5.90
  -3   3  -1  105.39    5.60
  -3   3  -1   98.49    4.60
  -3   3  -1  101.09    6.40
   3  -3   1  100.19    5.30
   3  -3   1  103.49    6.40
   3  -3   1  106.49    4.70
   3  -3   1  103.59    5.30
  -4   3  -1  237.68    9.30
  -4   3  -1  207.78   10.50
  -4   3  -1  228.28   10.80
  -4   3  -1  227.68    8.20
   4  -3   1  226.28    9.50
   4  -3   1  218.38    8.40
   4  -3   1  259.97   11.80
   4  -3   1  228.28    8.00
  -5   3  -1    1.80    1.70
  -5   3  -1    1.70    1.30
  -5   3  -1    5.70    2.70
  -5   3  -1    1.40    2.70
   5  -3   1    3.00    2.20
   5  -3   1    6.00    3.60
  -6   3  -1  109.79    5.20
  -6   3  -1  108.79    5.70
  -6   3  -1  124.09    8.40
   6  -3   1  104.19   10.90
   6  -3   1   97.09    7.00
  -7   3  -1  112.29    8.40
  -7   3  -1  104.89    5.70
  -7   3  -1  109.19    5.60
   7  -3   1  125.69   12.90
  -8   3  -1    8.30    2.20
  -8   3  -1    3.40    3.50
  -8   3  -1    8.10    2.10
   8  -3   1    6.30    4.90
  -9   3  -1    0.80    1.40
  -9   3  -1    7.40    4.10
  -9   3  -1    7.00    1.90
   9  -3   1    8.80    5.80
 -10   3  -1   50.49    7.70
  10  -3   1   52.89   11.00
  10   2  -1    2.10    6.10
 -10  -2   1    6.90    4.20
 -10  -2   1    2.00    3.70
   9   2  -1   19.20    6.90
  -9  -2   1   -0.10    3.10
  -9  -2   1   10.50    4.50
   8   2  -1  108.49   12.70
  -8  -2   1  104.29    8.70
  -8  -2   1  104.09    8.80
   7   2  -1   40.30    5.50
   7   2  -1   39.80    7.80
  -7  -2   1   41.10    5.90
  -7  -2   1   45.10    8.00
  -7  -2   1   50.59    4.70
  -7  -2   1   40.00    5.90
   6   2  -1   98.99   10.50
   6   2  -1   71.39    6.30
  -6  -2   1   78.99    9.00
  -6  -2   1   73.29    5.10
  -6  -2   1   80.39    6.80
  -6  -2   1   72.79    7.30
  -6  -2   1   76.09    7.40
   5   2  -1  387.56   15.50
   5   2  -1  374.76   16.10
   5   2  -1  392.26   17.80
  -5  -2   1  405.46   17.80
  -5  -2   1  378.76   15.80
  -5  -2   1  394.06   15.70
  -5  -2   1  385.46   17.30
   4   2  -1   81.59    6.00
   4   2  -1   87.79    6.00
   4   2  -1   85.59    6.10
   4   2  -1   92.39    7.50
  -4  -2   1   77.89    6.80
  -4  -2   1   79.09    5.20
  -4  -2   1   92.29    6.30
   3   2  -1  965.90   31.30
   3   2  -1  909.61   30.50
   3   2  -1  956.60   30.50
   3   2  -1  952.50   30.60
  -3  -2   1  963.50   30.70
  -3  -2   1  971.60   31.10
  -3  -2   1  999.30   31.00
  -3  -2   1  999.10   30.50
  -3  -2   1  932.01   29.80
   2   2  -1  707.73   22.80
   2   2  -1  695.83   23.00
   2   2  -1  703.43   22.60
   2   2  -1  705.43   22.70
  -2  -2   1  682.43   22.40
  -2  -2   1  700.03   22.60
  -2  -2   1  728.03   22.90
  -2  -2   1  695.93   22.90
  -2  -2   1  690.63   22.40
   1   2  -1  795.92   24.60
   1   2  -1  811.32   25.30
   1   2  -1  810.72   25.30
  -1  -2   1  786.82   24.70
  -1  -2   1  796.12   24.90
  -1  -2   1  761.22   23.50
  -1  -2   1  800.92   24.40
  -1  -2   1  804.22   24.80
  -1  -2   1  788.32   24.90
   0   2  -1 1518.45   44.00
   0   2  -1 1505.25   44.30
   0   2  -1 1524.95   44.00
   0  -2   1 1467.15   43.60
   0  -2   1 1482.15   43.30
   0  -2   1 1478.75   43.40
   0  -2   1 1508.75   44.00
   0  -2   1 1503.85   43.70
   0  -2   1 1466.75   43.20
  -1   2  -1  789.12   23.70
  -1   2  -1  787.82   24.20
  -1   2  -1  763.12   24.10
  -1   2  -1  795.82   22.50
   1  -2   1  787.92   23.40
   1  -2   1  754.72   23.80
   1  -2   1  782.02   23.90
   1  -2   1  786.02   22.60
   1  -2   1  765.82   22.80
   1  -2   1  754.22   22.90
  -2   2  -1  171.68    7.30
  -2   2  -1  172.18    6.20
  -2   2  -1  173.68    6.80
   2  -2   1  171.98    6.90
   2  -2   1  182.58    6.20
   2  -2   1  169.78    6.90
   2  -2   1  181.08    5.70
   2  -2   1  180.98    7.80
  -3   2  -1  118.09    4.90
  -3   2  -1  101.99    6.40
  -3   2  -1  117.39    4.40
  -3   2  -1  114.79    6.00
   3  -2   1  100.09    5.20
   3  -2   1   94.59    6.50
   3  -2   1  100.39    4.50
   3  -2   1  107.29    4.30
  -4   2  -1   50.39    3.00
  -4   2  -1   46.40    2.20
  -4   2  -1   42.00    2.90
  -4   2  -1   51.29    5.70
  -4   2  -1   51.89    4.00
   4  -2   1   44.90    2.20
   4  -2   1   40.60    6.50
   4  -2   1   47.80    3.80
  -5   2  -1   55.49    3.30
  -5   2  -1   64.19    7.20
  -5   2  -1   57.29    6.90
  -5   2  -1   51.29    2.80
  -5   2  -1   55.39    3.70
   5  -2   1   52.49    2.90
   5  -2   1   47.60    4.80
   5  -2   1   49.99    6.50
  -6   2  -1   10.10    1.80
  -6   2  -1    7.10    2.90
  -6   2  -1    7.40    2.20
   6  -2   1   11.50    3.20
   6  -2   1    8.10    4.40
  -7   2  -1   44.90    3.40
  -7   2  -1   55.39    4.60
  -7   2  -1   50.39    5.80
   7  -2   1   29.90    6.90
  -8   2  -1   13.40    4.00
  -8   2  -1    4.30    1.80
  -8   2  -1    3.60    2.60
   8  -2   1    9.70    5.40
  -9   2  -1   86.89    4.90
  -9   2  -1   78.39    8.40
  -9   2  -1   71.59    5.00
  -9   2  -1   73.69    6.80
   9  -2   1   63.89   11.00
 -10   2  -1   64.79    8.30
  10  -2   1   70.29   11.90
  10   1  -1   39.70    9.70
 -10  -1   1   28.30    5.70
 -10  -1   1   25.60    6.30
   9   1  -1   51.39   10.40
  -9  -1   1   73.09    8.80
  -9  -1   1   57.99    7.50
   8   1  -1  118.19   13.10
  -8  -1   1  117.79    8.20
  -8  -1   1  100.39    8.50
  -8  -1   1  115.09    8.40
   7   1  -1   76.39    9.60
  -7  -1   1   71.89   10.20
  -7  -1   1   69.39    6.60
  -7  -1   1   78.19    6.50
  -7  -1   1   68.99    7.10
  -7  -1   1   70.09    7.40
   6   1  -1   83.49    9.40
   6   1  -1   73.89    7.20
   6   1  -1   71.49    5.30
  -6  -1   1   74.19    6.90
  -6  -1   1   68.29    5.80
  -6  -1   1   90.19    9.70
  -6  -1   1   77.69    6.30
   5   1  -1  123.39    6.50
   5   1  -1  127.79    7.30
   5   1  -1  132.29    7.70
   5   1  -1  120.79    9.20
  -5  -1   1  115.59    7.10
  -5  -1   1  128.89    5.60
  -5  -1   1  129.29    7.10
  -5  -1   1  131.49    9.10
  -5  -1   1  122.29    7.20
   4   1  -1  277.57   11.90
   4   1  -1  311.97   11.20
   4   1  -1  315.37   14.00
   4   1  -1  294.97   11.80
  -4  -1   1  303.37   12.00
  -4  -1   1  323.47   13.80
  -4  -1   1  284.37   10.30
  -4  -1   1  286.67   11.80
   3   1  -1  829.72   26.40
   3   1  -1  861.21   27.00
   3   1  -1  864.41   28.50
   3   1  -1  869.51   27.20
  -3  -1   1  879.21   27.10
  -3  -1   1  866.31   26.90
  -3  -1   1  863.41   25.90
  -3  -1   1  911.51   27.20
  -3  -1   1  847.82   28.20
   2   1  -1  689.63   21.60
   2   1  -1  733.03   22.00
   2   1  -1  711.03   22.00
   2   1  -1  713.43   22.60
  -2  -1   1  688.63   22.00
  -2  -1   1  720.33   21.40
  -2  -1   1  683.43   22.40
  -2  -1   1  739.83   22.00
  -2  -1   1  686.63   21.80
   1   1  -1  279.77    9.50
   1   1  -1  299.17    9.40
   1   1  -1  286.57    9.40
   1   1  -1  281.27    9.70
   1   1  -1  278.87    9.50
  -1  -1   1  276.07    9.50
  -1  -1   1  278.77    9.30
  -1  -1   1  276.37    9.30
  -1  -1   1  261.77    9.40
  -1  -1   1  281.57    9.40
   0   1  -1  821.22   23.90
   0  -1   1  816.92   23.60
   0  -1   1  804.92   23.70
   0  -1   1  835.12   23.70
   0  -1   1  781.12   23.70
  -1   1  -1 3850.71  150.38
  -1   1  -1 3975.90  148.19
  -2   1  -1 1305.17   38.30
  -2   1  -1 1346.67   36.20
  -2   1  -1 1313.47   37.20
  -2   1  -1 1280.97   36.20
   2  -1   1 1324.37   38.40
   2  -1   1 1276.57   37.20
   2  -1   1 1264.37   36.20
   2  -1   1 1231.68   36.00
   2  -1   1 1229.68   36.10
  -3   1  -1 1698.93   47.20
  -3   1  -1 1721.83   50.39
  -3   1  -1 1703.73   47.20
  -3   1  -1 1630.14   48.40
   3  -1   1 1656.83   48.60
   3  -1   1 1679.13   50.49
   3  -1   1 1580.44   47.20
  -4   1  -1   36.40    2.80
  -4   1  -1   34.50    5.00
  -4   1  -1   34.80    3.80
  -4   1  -1   34.40    2.70
   4  -1   1   35.40    5.10
   4  -1   1   35.40    3.00
   4  -1   1   34.70    3.80
  -5   1  -1  282.67   12.50
  -5   1  -1  268.07    9.80
  -5   1  -1  262.97    9.70
  -5   1  -1  241.48   13.00
   5  -1   1  281.07   11.10
   5  -1   1  265.47   13.80
   5  -1   1  246.98   11.20
  -6   1  -1  184.58    9.50
  -6   1  -1  195.68    8.30
  -6   1  -1  198.58   12.20
  -6   1  -1  191.38    8.40
   6  -1   1  208.08    8.70
   6  -1   1  182.48    9.90
   6  -1   1  197.98   12.80
  -7   1  -1  281.47   11.40
  -7   1  -1  279.67   13.10
  -7   1  -1  285.97   11.60
   7  -1   1  300.27   17.30
  -8   1  -1  202.78    9.60
  -8   1  -1  179.68   10.80
  -8   1  -1  195.78    9.30
  -9   1  -1   21.90    4.30
  -9   1  -1   22.90    5.20
  -9   1  -1   19.00    3.60
   9  -1   1   12.80    6.10
 -10   1  -1   40.10    6.50
 -10   1  -1   39.00    5.20
  10  -1   1   33.30    9.10
  11   0  -1   -4.40    5.30
 -11   0   1    2.40    3.30
 -11   0   1    8.70    4.70
  10   0  -1   -3.40    3.90
 -10   0   1    5.10    4.40
 -10   0   1    6.60    3.10
   9   0  -1   53.49    9.90
  -9   0   1   44.70    5.60
  -9   0   1   41.50    5.70
  -9   0   1   56.79    7.60
   8   0  -1    8.70    5.40
  -8   0   1    6.10    3.40
  -8   0   1    6.40    2.70
  -8   0   1    6.50    2.70
  -8   0   1    5.90    2.80
   7   0  -1  420.06   21.20
  -7   0   1  414.06   16.20
  -7   0   1  418.16   17.10
   6   0  -1  135.39    8.30
   6   0  -1  134.39   10.70
  -6   0   1  126.29    7.60
  -6   0   1  127.69    7.00
  -6   0   1  120.59    7.20
  -6   0   1  137.49   10.20
   5   0  -1  397.56   12.50
   5   0  -1  389.96   15.30
   5   0  -1  374.96   14.20
  -5   0   1  400.56   16.50
  -5   0   1  387.56   14.00
  -5   0   1  406.86   17.40
  -5   0   1  405.16   14.50
   4   0  -1    1.70    2.50
   4   0  -1    6.50    2.00
   4   0  -1    5.20    1.30
   4   0  -1    4.70    2.00
  -4   0   1    7.10    2.00
  -4   0   1    2.10    2.60
  -4   0   1    2.70    1.80
  -4   0   1    4.30    1.70
   3   0  -1   35.40    4.20
   3   0  -1   37.70    4.00
   3   0  -1   34.80    2.10
   3   0  -1   37.60    2.90
  -3   0   1   32.40    2.80
  -3   0   1   34.80    3.20
  -3   0   1   33.10    4.80
  -3   0   1   41.00    2.90
   2   0  -1  843.52   24.50
   2   0  -1  818.12   24.10
   2   0  -1  796.32   23.30
   2   0  -1  817.42   25.60
  -2   0   1  814.72   24.10
  -2   0   1  818.42   25.50
  -2   0   1  838.22   24.50
  -2   0   1  839.12   24.00
  -1   0  -1 2049.59   95.79
   1   0   1 2087.29   96.99
  -2   0  -1 2264.77   64.59
  -2   0  -1 2233.18   62.19
  -2   0  -1 2227.38   63.39
   2   0   1 2258.27   63.39
   2   0   1 2258.67   64.79
   2   0   1 2163.38   63.09
  -3   0  -1 1048.10   32.70
  -3   0  -1 1016.10   30.40
  -3   0  -1 1002.50   28.80
  -3   0  -1 1029.40   30.80
   3   0   1 1011.50   30.40
   3   0   1 1028.60   32.80
   3   0   1 1001.20   30.90
  -4   0  -1  196.68    8.60
  -4   0  -1  195.08   10.50
  -4   0  -1  197.58    8.20
   4   0   1  194.88    8.80
   4   0   1  201.08    8.20
   4   0   1  192.78   10.70
  -5   0  -1  172.58   10.50
  -5   0  -1  180.78    8.60
  -5   0  -1  182.78    8.20
  -5   0  -1  178.38    7.70
   5   0   1  165.08    8.00
   5   0   1  165.88    8.70
   5   0   1  164.48   10.90
  -6   0  -1   69.49    5.30
  -6   0  -1   74.29    6.00
  -6   0  -1   69.99    5.10
  -6   0  -1   74.49    8.90
   6   0   1   66.59    5.30
   6   0   1   62.29    8.20
   6   0   1   66.29    6.70
  -7   0  -1  101.29    6.60
  -7   0  -1   97.79    7.50
  -7   0  -1   93.49    6.70
   7   0   1  105.29   12.10
   7   0   1   93.19    6.70
  -8   0  -1    6.10    3.20
  -8   0  -1    7.40    3.60
  -8   0  -1    5.10    2.80
   8   0   1    3.60    4.70
  -9   0  -1   39.30    6.60
  -9   0  -1   41.30    5.60
   9   0   1   44.00    8.90
 -10   0  -1    6.00    4.00
 -10   0  -1    6.10    3.40
  10   0   1   12.50    6.80
  10  -1  -1   25.10    8.20
 -10   1   1   28.70    6.00
 -10   1   1   23.10    4.20
   9  -1  -1   68.19   11.50
  -9   1   1   52.59    5.50
  -9   1   1   62.29    7.30
  -9   1   1   57.19    5.50
   8  -1  -1  117.19   13.40
  -8   1   1  115.29    8.20
  -8   1   1   95.89    7.40
  -8   1   1   95.89    6.90
   7  -1  -1   89.29   10.70
  -7   1   1   72.59    5.50
  -7   1   1   71.39    6.90
  -7   1   1   62.59    4.90
   6  -1  -1   82.09    9.30
   6  -1  -1   66.59    8.20
  -6   1   1   75.99    5.80
  -6   1   1   77.39    5.10
  -6   1   1   74.39    4.80
  -6   1   1   68.79    7.90
   5  -1  -1  116.39    6.80
   5  -1  -1  120.49    9.00
  -5   1   1  121.59    6.70
  -5   1   1  129.09    6.00
  -5   1   1  132.09    5.80
  -5   1   1  113.49    8.50
   4  -1  -1  300.67   11.70
   4  -1  -1  311.07   14.00
  -4   1   1  314.97   10.90
  -4   1   1  318.57   11.60
  -4   1   1  331.37   10.50
  -4   1   1  306.67   13.60
   3  -1  -1  864.11   26.50
   3  -1  -1  858.71   25.70
   3  -1  -1  904.31   28.60
  -3   1   1  883.11   26.40
  -3   1   1  866.81   25.20
  -3   1   1  888.01   25.80
  -3   1   1  861.91   28.20
   2  -1  -1  750.32   23.00
   2  -1  -1  709.83   21.60
   2  -1  -1  720.13   21.20
   2  -1  -1  704.03   21.20
  -2   1   1  710.23   21.50
  -2   1   1  757.92   20.80
  -2   1   1  714.83   22.70
  -2   1   1  769.72   21.40
   1  -1  -1  294.37    9.10
   1  -1  -1  281.87    9.50
   1  -1  -1  290.17    8.80
   1  -1  -1  281.27    8.90
   1  -1  -1  293.47    9.40
  -1   1   1  302.47    9.40
  -1   1   1  294.17    9.50
  -1   1   1  298.47    9.10
  -1   1   1  299.47    9.00
   0  -1  -1  822.82   23.80
   0  -1  -1  772.82   22.90
   0  -1  -1  781.72   23.50
   0  -1  -1  792.72   23.10
   0  -1  -1  794.72   23.40
   0  -1  -1  802.42   23.10
   0  -1  -1  823.32   24.00
   0  -1  -1  776.72   23.40
   0   1   1  835.72   22.90
   0   1   1  805.22   23.40
   0   1   1  846.82   23.90
   0   1   1  860.01   24.20
   0   1   1  803.32   23.50
   0   1   1  841.52   23.20
  -1  -1  -1 3910.51  157.68
   1   1   1 3976.60  158.18
  -2  -1  -1 1205.18   38.20
  -2  -1  -1 1314.97   37.30
  -2  -1  -1 1263.97   37.60
  -2  -1  -1 1304.17   37.50
   2   1   1 1246.78   37.50
   2   1   1 1306.37   37.60
   2   1   1 1298.47   38.50
   2   1   1 1255.67   37.60
  -3  -1  -1 1583.64   50.19
  -3  -1  -1 1661.93   49.00
  -3  -1  -1 1647.24   48.00
  -3  -1  -1 1682.93   48.90
   3   1   1 1706.93   49.10
   3   1   1 1675.43   49.10
   3   1   1 1627.44   48.40
   3   1   1 1673.43   50.59
  -4  -1  -1   36.00    3.30
  -4  -1  -1   37.90    4.00
  -4  -1  -1   37.30    5.10
  -4  -1  -1   29.20    3.70
   4   1   1   31.70    3.70
   4   1   1   34.50    4.20
   4   1   1   29.30    3.80
   4   1   1   32.60    5.40
  -5  -1  -1  258.57    9.50
  -5  -1  -1  270.67   11.50
  -5  -1  -1  240.58   13.10
  -5  -1  -1  260.27   11.30
   5   1   1  260.07   11.80
   5   1   1  242.68   10.30
   5   1   1  262.17   11.50
   5   1   1  279.67   14.10
  -6  -1  -1  204.88   10.20
  -6  -1  -1  196.78   10.30
  -6  -1  -1  209.58    7.80
   6   1   1  176.18    9.90
   6   1   1  184.18   10.50
   6   1   1  188.58   12.80
  -7  -1  -1  258.17   12.80
  -7  -1  -1  254.77   13.00
   7   1   1  301.97   13.50
   7   1   1  292.17   17.00
  -8  -1  -1  210.78   11.60
   8   1   1  208.38   15.50
  -9  -1  -1   20.50    5.10
  -9  -1  -1   21.10    4.90
   9   1   1   26.80    7.80
 -10  -1  -1   43.70    7.10
 -10  -1  -1   37.40    6.00
  10   1   1   22.70    8.00
  10  -2  -1    7.00    6.20
 -10   2   1    5.30    3.80
   9  -2  -1   12.50    6.10
  -9   2   1    9.10    4.30
  -9   2   1    5.80    2.00
  -9   2   1    8.50    1.80
  -9   2   1    6.50    3.20
   8  -2  -1   92.79   11.80
  -8   2   1  109.69    4.80
  -8   2   1  107.89    7.90
  -8   2   1   86.99    6.60
  -8   2   1   89.59    5.00
   7  -2  -1   50.69    8.40
  -7   2   1   44.80    3.00
  -7   2   1   38.90    3.10
  -7   2   1   43.20    4.60
  -7   2   1   45.00    5.60
   6  -2  -1   74.99    6.00
   6  -2  -1   94.39   10.00
  -6   2   1   74.09    3.60
  -6   2   1   78.49    5.10
  -6   2   1   77.09    5.90
  -6   2   1   71.59    3.70
   5  -2  -1  374.36   17.00
   5  -2  -1  371.26   14.30
  -5   2   1  389.56   12.10
  -5   2   1  384.16   14.20
  -5   2   1  382.76   16.60
  -5   2   1  371.36   13.20
   4  -2  -1   89.09    4.00
   4  -2  -1   81.99    5.00
   4  -2  -1   83.79    6.90
   4  -2  -1   90.89    4.40
  -4   2   1   94.79    4.60
  -4   2   1   94.49    4.10
  -4   2   1   86.29    6.50
  -4   2   1   90.69    5.10
   3  -2  -1  990.50   28.90
   3  -2  -1  994.20   28.70
   3  -2  -1  931.51   29.00
   3  -2  -1  984.30   31.20
  -3   2   1  943.31   30.60
  -3   2   1  972.80   28.60
  -3   2   1 1000.90   28.80
   2  -2  -1  715.63   22.80
   2  -2  -1  722.93   22.40
   2  -2  -1  739.43   21.80
   2  -2  -1  695.23   21.50
   2  -2  -1  703.83   21.50
  -2   2   1  751.62   22.90
  -2   2   1  738.73   22.00
  -2   2   1  743.23   21.80
   1  -2  -1  858.01   25.50
   1  -2  -1  827.82   24.10
   1  -2  -1  796.02   23.90
   1  -2  -1  816.32   24.60
   1  -2  -1  814.22   24.80
  -1   2   1  850.71   25.80
  -1   2   1  817.92   23.90
  -1   2   1  840.42   25.10
  -1   2   1  796.72   24.60
  -1   2   1  814.42   25.10
   0  -2  -1 1518.75   44.50
   0  -2  -1 1492.25   43.70
   0  -2  -1 1490.55   42.20
   0  -2  -1 1518.55   42.40
   0  -2  -1 1481.45   43.50
   0  -2  -1 1496.25   43.70
   0  -2  -1 1515.95   44.10
   0  -2  -1 1449.85   43.00
   0   2   1 1481.95   43.40
   0   2   1 1528.55   43.90
   0   2   1 1521.85   42.10
   0   2   1 1501.75   44.40
   0   2   1 1537.45   44.80
  -1  -2  -1  748.33   23.50
  -1  -2  -1  780.52   23.70
  -1  -2  -1  776.02   24.20
  -1  -2  -1  765.12   22.80
  -1  -2  -1  791.92   24.30
  -1  -2  -1  803.02   24.80
  -1  -2  -1  771.52   24.70
  -1  -2  -1  789.72   24.00
   1   2   1  766.12   25.00
   1   2   1  796.92   23.60
   1   2   1  769.12   23.70
   1   2   1  770.02   24.20
  -2  -2  -1  169.68    8.10
  -2  -2  -1  179.58    8.00
  -2  -2  -1  165.98    8.30
  -2  -2  -1  163.78    7.90
  -2  -2  -1  166.58    7.40
   2   2   1  167.28    8.30
   2   2   1  182.48    7.80
   2   2   1  172.28    8.20
   2   2   1  178.88    8.10
  -3  -2  -1   95.49    6.10
  -3  -2  -1  111.39    6.10
  -3  -2  -1  103.49    6.00
  -3  -2  -1  102.59    6.90
  -3  -2  -1  110.19    6.70
   3   2   1   96.59    6.30
   3   2   1  114.19    6.80
   3   2   1  103.49    6.20
   3   2   1  102.99    7.10
  -4  -2  -1   52.39    5.70
  -4  -2  -1   58.79    6.60
  -4  -2  -1   47.70    5.20
  -4  -2  -1   51.39    4.30
   4   2   1   48.10    5.10
   4   2   1   48.40    6.30
   4   2   1   50.19    5.40
   4   2   1   42.40    4.90
  -5  -2  -1   58.69    6.10
  -5  -2  -1   59.09    6.50
  -5  -2  -1   47.80    6.80
  -5  -2  -1   47.20    5.40
  -5  -2  -1   64.09    6.30
   5   2   1   49.80    5.70
   5   2   1   59.69    7.70
   5   2   1   59.59    6.10
   5   2   1   59.59    6.20
  -6  -2  -1    9.80    3.20
  -6  -2  -1    4.90    2.90
  -6  -2  -1    2.50    3.60
  -6  -2  -1    6.80    2.40
  -6  -2  -1    8.80    3.30
   6   2   1   13.20    4.80
   6   2   1   14.70    3.70
   6   2   1    8.80    3.30
  -7  -2  -1   54.69    6.90
  -7  -2  -1   42.00    7.70
  -7  -2  -1   50.19    6.70
  -7  -2  -1   51.79    4.90
   7   2   1   40.10    7.40
  -8  -2  -1    6.10    3.70
  -8  -2  -1    7.90    3.60
   8   2   1    6.10    5.00
  -9  -2  -1   80.59    9.20
  -9  -2  -1   83.39    9.30
   9   2   1  110.59   13.90
 -10  -2  -1   67.39    9.40
 -10  -2  -1   64.09    8.70
  10   2   1   86.09   13.80
  10  -3  -1   12.10    6.60
   9  -3  -1  149.29   16.00
  -9   3   1  113.09    7.20
   8  -3  -1   21.50    6.30
  -8   3   1   16.90    3.20
   7  -3  -1  172.38   13.10
  -7   3   1  163.08    7.80
  -7   3   1  165.88    6.90
   6  -3  -1   16.40    5.30
   6  -3  -1   10.70    3.70
  -6   3   1   15.60    2.40
  -6   3   1   14.90    2.50
  -6   3   1   14.00    3.90
   5  -3  -1   22.20    2.40
   5  -3  -1   19.50    4.70
   5  -3  -1   23.60    2.80
   5  -3  -1   19.70    3.20
  -5   3   1   21.40    2.80
  -5   3   1   23.20    2.90
  -5   3   1   25.40    4.70
  -5   3   1   18.10    3.80
   4  -3  -1   22.90    2.60
   4  -3  -1   23.70    4.20
   4  -3  -1   30.80    3.30
   4  -3  -1   21.20    2.80
  -4   3   1   20.20    2.60
  -4   3   1   20.30    3.50
  -4   3   1   19.40    2.80
  -4   3   1   29.20    4.20
   3  -3  -1   92.19    5.30
   3  -3  -1   87.29    4.60
   3  -3  -1   89.89    4.60
   3  -3  -1   76.69    5.70
  -3   3   1   74.19    5.20
  -3   3   1   85.29    5.70
  -3   3   1   86.99    5.00
  -3   3   1   82.29    4.50
   2  -3  -1   18.10    1.80
   2  -3  -1   20.40    2.60
   2  -3  -1   17.10    3.00
   2  -3  -1   20.70    2.30
   2  -3  -1   21.70    2.70
   2  -3  -1   22.90    2.70
  -2   3   1   25.80    3.90
  -2   3   1   26.20    3.40
  -2   3   1   19.60    3.20
  -2   3   1   25.20    3.00
  -2   3   1   23.90    2.60
   1  -3  -1   90.79    5.00
   1  -3  -1   94.19    4.60
   1  -3  -1   90.49    5.30
   1  -3  -1   89.69    5.70
   1  -3  -1   91.59    5.20
   1  -3  -1   93.49    4.70
  -1   3   1   87.49    4.90
  -1   3   1   85.49    5.70
  -1   3   1   88.49    6.30
  -1   3   1   89.99    5.70
   0  -3  -1  892.41   28.10
   0  -3  -1  889.81   28.50
   0  -3  -1  912.71   29.20
   0  -3  -1  917.11   27.40
   0  -3  -1  899.91   28.20
   0  -3  -1  894.81   27.80
   0   3   1  865.21   28.50
   0   3   1  915.21   29.30
   0   3   1  909.01   29.80
  -1  -3  -1  370.16   14.00
  -1  -3  -1  375.86   13.80
  -1  -3  -1  392.06   12.70
  -1  -3  -1  396.06   16.20
  -1  -3  -1  382.76   14.10
  -1  -3  -1  367.66   14.50
  -1  -3  -1  365.26   13.30
  -1  -3  -1  392.76   12.00
   1   3   1  368.76   13.50
   1   3   1  368.66   15.20
   1   3   1  371.26   13.90
  -2  -3  -1   39.20    4.40
  -2  -3  -1   26.80    3.70
  -2  -3  -1   29.10    2.90
  -2  -3  -1   31.20    4.40
  -2  -3  -1   38.20    4.50
  -2  -3  -1   31.10    3.60
  -2  -3  -1   24.00    3.30
  -2  -3  -1   29.30    4.10
   2   3   1   33.90    4.20
   2   3   1   33.50    4.80
   2   3   1   26.90    3.60
  -3  -3  -1  103.09    7.10
  -3  -3  -1  110.29    7.00
  -3  -3  -1   93.29    6.60
  -3  -3  -1   95.69    6.60
  -3  -3  -1   94.99    6.10
   3   3   1   96.59    7.30
   3   3   1   97.39    6.90
   3   3   1  104.29    6.60
   3   3   1   97.09    6.70
  -4  -3  -1  224.38   11.30
  -4  -3  -1  226.38   13.40
  -4  -3  -1  219.28   11.50
  -4  -3  -1  214.88   10.50
   4   3   1  235.18   11.20
   4   3   1  220.78   11.60
   4   3   1  228.78   11.30
   4   3   1  229.18   12.00
  -5  -3  -1    7.60    3.70
  -5  -3  -1    3.10    2.40
  -5  -3  -1    0.60    2.20
   5   3   1    1.80    2.90
   5   3   1    4.30    3.00
   5   3   1    9.20    4.10
  -6  -3  -1  121.89   10.20
  -6  -3  -1  124.69    9.20
  -6  -3  -1  118.99    8.50
   6   3   1  112.59    8.90
   6   3   1  130.09   10.80
  -7  -3  -1  105.29    9.00
  -7  -3  -1  106.89   11.70
  -7  -3  -1  118.69    9.10
   7   3   1  103.29   11.70
  -8  -3  -1    6.40    3.90
  -8  -3  -1    2.80    3.70
   8   3   1    4.30    4.90
  -9  -3  -1    7.30    4.10
  -9  -3  -1    8.50    4.30
   9   3   1    8.20    6.80
 -10  -3  -1   46.40    7.70
 -10  -3  -1   50.69    8.30
  10   3   1   41.20   10.10
   9  -4  -1   27.20    8.10
  -9   4   1   34.20    7.00
   8  -4  -1  114.09   12.70
  -8   4   1   99.69    5.50
  -8   4   1  106.59    9.60
   7  -4  -1   13.40    5.20
  -7   4   1   18.00    3.00
  -7   4   1   13.40    2.50
  -7   4   1   13.20    4.60
   6  -4  -1  102.59    7.00
   6  -4  -1  105.59    5.50
   6  -4  -1  104.39    5.10
   6  -4  -1  113.99    9.60
  -6   4   1  102.99    6.20
  -6   4   1  109.29    5.70
  -6   4   1  116.79    8.60
   5  -4  -1   83.79    5.70
   5  -4  -1   88.39    5.10
   5  -4  -1   93.49    5.50
   5  -4  -1   90.29    8.00
  -5   4   1   89.09    5.10
  -5   4   1   77.09    7.00
  -5   4   1  100.59    6.20
   4  -4  -1  199.08    8.30
   4  -4  -1  191.58    8.50
   4  -4  -1  204.58   10.40
  -4   4   1  217.98   11.00
  -4   4   1  210.38    8.50
  -4   4   1  193.28    9.40
  -4   4   1  180.88    9.50
   3  -4  -1  942.91   29.00
   3  -4  -1  968.70   29.20
   3  -4  -1  958.20   28.70
   3  -4  -1  926.51   29.70
   3  -4  -1  879.81   30.30
  -3   4   1  909.61   29.10
  -3   4   1  935.01   29.00
  -3   4   1  986.20   31.80
  -3   4   1  938.91   30.60
   2  -4  -1   -0.50    1.80
   2  -4  -1    2.30    1.40
   2  -4  -1    1.40    1.30
   2  -4  -1    4.20    1.80
   2  -4  -1    2.20    1.70
  -2   4   1    3.80    2.40
  -2   4   1    2.80    2.70
   1  -4  -1  171.08    9.20
   1  -4  -1  179.08    8.30
   1  -4  -1  187.68    7.90
   1  -4  -1  173.18    7.80
   1  -4  -1  180.78    8.60
  -1   4   1  166.38   10.00
  -1   4   1  178.68    9.50
  -1   4   1  163.58    9.20
   0  -4  -1   78.49    5.80
   0  -4  -1   81.19    5.30
   0  -4  -1   73.59    4.70
   0  -4  -1   78.39    5.40
   0  -4  -1   74.29    5.40
   0   4   1   56.59    6.80
   0   4   1   77.69    6.10
   0   4   1   72.99    7.10
  -1  -4  -1  319.57   13.70
  -1  -4  -1  290.07   14.10
  -1  -4  -1  318.57   12.90
  -1  -4  -1  316.47   12.30
  -1  -4  -1  309.37   13.10
   1   4   1  306.47   10.50
   1   4   1  330.07   15.10
  -2  -4  -1   63.59    5.50
  -2  -4  -1   48.20    5.60
  -2  -4  -1   52.39    5.60
  -2  -4  -1   47.90    3.50
  -2  -4  -1   61.59    5.70
  -2  -4  -1   54.49    4.40
   2   4   1   65.49    6.10
   2   4   1   60.79    7.30
  -3  -4  -1  133.79    8.50
  -3  -4  -1  143.99    9.00
  -3  -4  -1  141.09    7.10
  -3  -4  -1  129.79    8.50
  -3  -4  -1  127.59    7.80
  -3  -4  -1  146.89    8.30
   3   4   1  135.09   10.00
   3   4   1  139.69    8.40
   3   4   1  141.49    8.60
  -4  -4  -1   16.20    3.60
  -4  -4  -1   17.30    4.10
  -4  -4  -1   20.80    4.30
  -4  -4  -1   13.60    4.00
  -4  -4  -1   20.80    3.70
  -4  -4  -1   14.60    3.90
   4   4   1   15.50    3.90
   4   4   1   19.40    5.30
   4   4   1   26.20    4.90
  -5  -4  -1  206.48   11.40
  -5  -4  -1  213.58   12.40
  -5  -4  -1  220.18   12.60
   5   4   1  209.18   13.00
   5   4   1  200.68   12.50
  -6  -4  -1   53.09    6.70
  -6  -4  -1   50.59    7.90
   6   4   1   56.69    8.40
   6   4   1   65.59    8.70
  -7  -4  -1   66.79    9.50
  -7  -4  -1   94.19    9.40
  -7  -4  -1   89.99    9.70
   7   4   1   66.69   10.00
  -8  -4  -1   17.60    5.40
  -8  -4  -1   18.10    5.00
   8   4   1   23.90    7.60
  -9  -4  -1   32.20    6.90
  -9  -4  -1   26.70    6.50
  -9  -4  -1   24.60    6.30
   9   4   1   33.10   13.30
   8  -5  -1    2.80    4.40
  -8   5   1    8.30    4.80
   7  -5  -1   20.90    5.90
  -7   5   1   33.00    4.40
  -7   5   1   41.00    7.40
   6  -5  -1   50.29    7.20
   6  -5  -1   42.70    5.30
   6  -5  -1   48.50    4.70
   6  -5  -1   52.89    3.90
  -6   5   1   29.60    5.80
  -6   5   1   48.70    5.60
   5  -5  -1   51.39    6.30
   5  -5  -1   43.50    4.90
   5  -5  -1   53.49    4.60
  -5   5   1   48.00    7.10
  -5   5   1   52.59    6.10
   4  -5  -1  272.97   11.00
   4  -5  -1  269.87   10.80
   4  -5  -1  265.67   11.60
  -4   5   1  267.17   14.40
  -4   5   1  281.97   14.30
  -4   5   1  241.98   10.80
   3  -5  -1   33.80    4.20
   3  -5  -1   41.60    4.60
   3  -5  -1   33.60    4.30
   3  -5  -1   34.20    3.70
   3  -5  -1   33.80    2.70
  -3   5   1   42.80    5.90
  -3   5   1   23.00    5.00
   2  -5  -1   77.39    5.40
   2  -5  -1   80.79    5.90
   2  -5  -1   78.59    4.90
  -2   5   1   88.69    8.40
  -2   5   1   72.69    7.60
   1  -5  -1   25.40    3.60
   1  -5  -1   20.70    3.70
   1  -5  -1   16.30    3.00
  -1   5   1   22.00    4.80
  -1   5   1   25.20    5.60
  -1   5   1   29.00    5.30
   0  -5  -1   16.00    3.60
   0  -5  -1   10.00    2.50
   0  -5  -1   10.00    2.80
   0   5   1    6.30    4.00
   0   5   1   12.20    4.10
  -1  -5  -1   58.89    5.00
  -1  -5  -1   74.79    6.20
  -1  -5  -1   69.99    7.20
   1   5   1   81.19    9.50
  -2  -5  -1   33.90    3.90
  -2  -5  -1   36.10    3.60
  -2  -5  -1   29.30    4.40
  -2  -5  -1   36.80    5.40
  -2  -5  -1   34.40    5.30
   2   5   1   34.50    3.70
   2   5   1   33.40    6.60
   2   5   1   30.60    4.90
  -3  -5  -1  181.28    9.70
  -3  -5  -1  175.28   10.70
  -3  -5  -1  169.58    7.90
  -3  -5  -1  179.08   10.90
  -3  -5  -1  166.58    8.70
   3   5   1  147.39    8.70
   3   5   1  177.18   10.40
   3   5   1  171.18   12.40
  -4  -5  -1   54.09    5.50
  -4  -5  -1   57.39    6.60
  -4  -5  -1   72.19    7.20
  -4  -5  -1   72.99    8.20
  -4  -5  -1   61.29    7.60
   4   5   1   85.99    8.10
   4   5   1   56.79    8.40
  -5  -5  -1   17.80    4.40
  -5  -5  -1   24.10    5.70
  -5  -5  -1   34.30    5.80
  -5  -5  -1   26.40    4.50
  -5  -5  -1   27.90    5.90
   5   5   1   25.10    6.60
   5   5   1   21.00    5.40
  -6  -5  -1   28.70    5.60
  -6  -5  -1   34.10    6.50
  -6  -5  -1   26.60    5.90
  -6  -5  -1   30.00    6.30
  -6  -5  -1   36.90    5.60
   6   5   1   42.00    7.70
   6   5   1   39.80    7.80
  -7  -5  -1   -0.20    3.00
  -7  -5  -1    1.80    2.90
  -7  -5  -1   -1.30    2.90
  -7  -5  -1    3.00    3.70
  -7  -5  -1    5.80    4.70
   7   5   1    1.70    3.90
  -8  -5  -1   87.99    9.60
  -8  -5  -1  106.49   11.40
   8   5   1   95.79   13.10
   7  -6  -1    4.90    3.70
  -7   6   1   -0.80    3.60
   6  -6  -1   30.00    3.30
  -6   6   1   29.70    6.80
   5  -6  -1   37.10    4.30
   5  -6  -1   40.80    4.90
   5  -6  -1   50.49    5.30
  -5   6   1   39.90    7.30
   4  -6  -1    2.80    2.50
   4  -6  -1    8.70    2.70
   4  -6  -1    5.90    2.70
  -4   6   1    2.30    4.20
   3  -6  -1    1.10    2.30
   3  -6  -1    1.80    1.50
   3  -6  -1    6.20    2.60
   3  -6  -1    0.30    1.70
  -3   6   1   10.20    4.40
   2  -6  -1   11.00    2.60
   2  -6  -1    8.10    2.60
   2  -6  -1   13.90    3.40
  -2   6   1    8.70    4.00
   1  -6  -1   15.60    3.20
   1  -6  -1   20.70    3.80
   1  -6  -1   24.70    4.50
  -1   6   1   13.70    4.80
   0  -6  -1   62.69    6.70
   0  -6  -1   56.79    5.80
   0  -6  -1   49.80    6.20
   0   6   1   56.09    7.80
  -1  -6  -1   11.80    3.40
  -1  -6  -1    5.20    2.80
  -1  -6  -1   19.00    4.50
   1   6   1   13.80    5.40
  -2  -6  -1   22.90    5.00
  -2  -6  -1   24.20    4.40
  -2  -6  -1   21.70    4.90
   2   6   1   27.40    7.20
  -3  -6  -1   15.40    2.60
  -3  -6  -1   14.60    6.10
  -3  -6  -1   15.50    4.00
  -3  -6  -1   13.40    4.30
  -3  -6  -1   14.00    2.90
   3   6   1   12.00    2.90
   3   6   1   11.10    5.10
  -4  -6  -1   45.70    5.50
  -4  -6  -1   56.49    7.90
  -4  -6  -1   43.90    7.10
  -4  -6  -1   55.69    5.40
  -4  -6  -1   64.69    7.40
   4   6   1   48.10    8.80
  -5  -6  -1   45.20    5.50
  -5  -6  -1   40.60    6.20
  -5  -6  -1   49.90    7.90
  -5  -6  -1   56.59    8.40
  -5  -6  -1   43.80    6.70
  -6  -6  -1   50.09    6.40
  -6  -6  -1   39.50    7.40
  -6  -6  -1   49.00    8.60
  -6  -6  -1   45.90    7.50
  -7  -6  -1   25.50    5.30
  -7  -6  -1   26.80    6.60
  -7  -6  -1   27.10    6.80
  -7  -6  -1   23.60    6.10
   5  -7  -1    1.20    2.40
   5  -7  -1   -0.50    2.40
  -5   7   1    5.00    4.60
   4  -7  -1   83.19    7.00
  -4   7   1   81.59   10.80
   3  -7  -1    6.40    3.30
   3  -7  -1    3.20    1.80
   3  -7  -1    4.00    2.90
  -3   7   1    7.10    4.80
   2  -7  -1   13.30    3.30
   2  -7  -1   10.10    2.80
   2  -7  -1   14.10    3.90
  -2   7   1   13.60    5.50
   1  -7  -1    8.60    3.00
   1  -7  -1    9.80    3.00
   1  -7  -1    6.40    3.70
   0  -7  -1   17.60    3.80
   0  -7  -1   13.80    3.70
  -1  -7  -1   38.60    6.00
  -1  -7  -1   33.90    5.10
  -1  -7  -1   30.80    5.90
  -2  -7  -1    5.20    3.70
  -2  -7  -1   12.40    3.70
  -2  -7  -1   25.80    5.70
  -3  -7  -1   15.10    5.00
  -3  -7  -1   21.70    5.00
  -3  -7  -1   24.80    5.90
  -4  -7  -1   23.00    5.20
  -4  -7  -1   14.10    5.20
  -4  -7  -1   22.80    6.20
  -5  -7  -1   34.10    6.40
  -5  -7  -1   42.10    4.90
  -5  -7  -1   43.90    7.90
   5   7  -2   33.30    9.00
  -5  -7   2   16.50    7.40
  -5  -7   2   19.50    5.20
   4   7  -2   68.39   11.20
  -4  -7   2   66.19    9.40
  -4  -7   2   71.89    8.60
  -4  -7   2   68.39    9.10
   3   7  -2    0.80    4.70
  -3  -7   2    1.50    3.50
  -3  -7   2   -0.70    2.90
   2   7  -2   34.00    7.90
  -2  -7   2   29.10    5.90
  -2  -7   2   25.70    5.10
  -2  -7   2   26.20    5.80
   1   7  -2   10.70    5.60
  -1  -7   2   12.30    3.90
  -1  -7   2   12.20    4.00
  -1  -7   2    7.30    3.70
   0  -7   2   35.90    5.90
   0  -7   2   42.90    5.90
   0  -7   2   27.20    5.00
  -1   7  -2   25.00    6.30
   1  -7   2   27.70    4.60
   1  -7   2   25.30    4.90
   1  -7   2   20.90    4.40
  -2   7  -2    9.50    5.20
   2  -7   2   14.10    3.70
   2  -7   2   10.50    2.90
   2  -7   2   13.40    3.70
   2  -7   2   13.30    3.80
  -3   7  -2   25.20    6.70
   3  -7   2   31.80    4.70
   3  -7   2   34.10    5.30
   3  -7   2   22.30    3.30
   3  -7   2   25.20    4.70
  -4   7  -2   20.40    5.70
  -4   7  -2   14.90    5.70
   4  -7   2   36.00    5.50
  -5   7  -2   28.30    6.50
  -5   7  -2   29.20    7.20
   5  -7   2   29.30    5.40
   7   6  -2   76.19   11.50
  -7  -6   2   57.89    9.30
  -7  -6   2   57.99    8.30
  -7  -6   2   57.89    9.20
  -7  -6   2   51.29    7.10
   6   6  -2   74.19   11.30
  -6  -6   2   67.19    9.30
  -6  -6   2   58.99    8.40
  -6  -6   2   55.09    8.80
  -6  -6   2   76.49    7.40
   5   6  -2   38.80    8.60
  -5  -6   2   46.60    7.10
  -5  -6   2   51.59    7.70
  -5  -6   2   51.69    5.60
  -5  -6   2   44.00    6.10
  -5  -6   2   35.80    6.80
   4   6  -2    6.40    5.00
   4   6  -2    4.30    2.60
  -4  -6   2   -0.90    2.80
  -4  -6   2   -1.10    1.80
  -4  -6   2    4.10    3.30
  -4  -6   2   -1.00    3.50
  -4  -6   2    1.00    3.20
   3   6  -2    5.70    4.60
  -3  -6   2    3.90    3.20
  -3  -6   2    0.80    3.00
   2   6  -2   27.70    6.60
  -2  -6   2   22.40    4.60
  -2  -6   2   15.10    4.30
  -2  -6   2   23.10    4.90
   1   6  -2   56.79    8.70
  -1  -6   2   45.90    6.20
  -1  -6   2   36.70    5.60
  -1  -6   2   40.80    5.50
   0   6  -2   23.50    5.80
   0   6  -2   40.80    7.50
   0   6  -2   53.29    8.00
   0  -6   2   40.40    5.60
   0  -6   2   44.10    5.60
   0  -6   2   42.30    5.70
  -1   6  -2   17.50    5.10
  -1   6  -2   20.70    5.40
  -1   6  -2   18.80    5.50
   1  -6   2   15.40    3.50
   1  -6   2   15.10    3.50
   1  -6   2   11.70    3.30
  -2   6  -2   38.90    6.70
  -2   6  -2   35.40    6.80
  -2   6  -2   41.90    7.40
   2  -6   2   39.80    4.60
   2  -6   2   31.40    4.40
   2  -6   2   33.40    5.00
  -3   6  -2   15.30    4.60
  -3   6  -2   14.60    4.70
   3  -6   2   13.60    2.30
   3  -6   2    8.50    2.10
   3  -6   2   15.60    3.70
   3  -6   2    5.30    4.00
  -4   6  -2  126.89    9.50
  -4   6  -2  117.59   10.20
   4  -6   2  100.39    6.10
   4  -6   2  104.59    7.00
  -5   6  -2   24.20    5.20
  -5   6  -2   31.70    6.80
   5  -6   2   31.80    4.80
  -6   6  -2  124.19   11.10
  -6   6  -2  111.29    8.80
   6  -6   2  132.19   14.80
  -7   6  -2   -0.80    3.60
  -7   6  -2    2.50    3.10
   7  -6   2   -1.10    3.30
   8   5  -2    8.10    5.30
  -8  -5   2    4.20    4.70
  -8  -5   2   15.80    4.80
   7   5  -2   11.60    5.20
   7   5  -2    4.10    4.00
  -7  -5   2    3.90    3.80
  -7  -5   2    5.90    4.30
  -7  -5   2    7.70    4.20
   6   5  -2    1.70    3.70
   6   5  -2    3.00    4.50
  -6  -5   2    2.00    3.10
  -6  -5   2    6.30    3.90
  -6  -5   2   -2.20    2.70
   5   5  -2   86.79   10.60
   5   5  -2   87.19    9.10
  -5  -5   2   95.49    6.90
  -5  -5   2   89.49    9.90
  -5  -5   2  106.59    8.40
  -5  -5   2  112.49    8.70
   4   5  -2  184.08   12.90
   4   5  -2  174.78   10.20
  -4  -5   2  181.88   11.30
  -4  -5   2  152.88   10.20
  -4  -5   2  192.98   10.10
  -4  -5   2  184.38    8.80
  -4  -5   2  189.98   11.80
   3   5  -2  152.18    9.80
   3   5  -2  146.49   11.20
  -3  -5   2  126.19    8.50
  -3  -5   2  170.68   10.40
  -3  -5   2  134.29    6.50
  -3  -5   2  140.09    9.60
  -3  -5   2  122.29    7.10
   2   5  -2  176.28   12.00
  -2  -5   2  172.98   10.20
  -2  -5   2  171.38   10.20
  -2  -5   2  187.98   10.00
   1   5  -2   27.70    5.50
   1   5  -2   18.20    4.90
  -1  -5   2   28.80    4.60
  -1  -5   2   29.80    4.20
  -1  -5   2   25.80    4.50
   0   5  -2   76.19    8.40
   0   5  -2   83.99    9.00
   0   5  -2   93.79    9.40
   0  -5   2   67.79    5.70
   0  -5   2   73.09    5.90
   0  -5   2   62.89    7.20
  -1   5  -2  112.59    8.60
  -1   5  -2  118.89    9.30
  -1   5  -2   98.59    8.10
   1  -5   2  106.49    6.50
   1  -5   2  109.59    6.90
   1  -5   2   97.59    7.30
  -2   5  -2   58.49    7.20
  -2   5  -2   75.29    8.40
  -2   5  -2   61.69    7.10
   2  -5   2   82.19    6.10
   2  -5   2   61.49    4.80
   2  -5   2   70.09    4.80
  -3   5  -2   80.39    8.60
  -3   5  -2   84.39    8.30
  -3   5  -2   93.29    9.00
   3  -5   2   81.99    4.50
   3  -5   2   76.19    5.20
   3  -5   2   93.89    5.90
   3  -5   2   92.29    4.50
  -4   5  -2   33.80    3.60
  -4   5  -2   37.20    4.20
  -4   5  -2   45.10    6.90
  -4   5  -2   39.80    5.70
   4  -5   2   30.70    3.30
   4  -5   2   36.20    4.60
   4  -5   2   43.30    5.00
  -5   5  -2   79.79    6.70
  -5   5  -2   79.39    8.90
   5  -5   2   67.39    7.00
   5  -5   2   70.79    5.90
   5  -5   2   68.79    5.60
  -6   5  -2    3.90    3.00
  -6   5  -2    9.10    4.30
   6  -5   2   11.10    4.50
  -7   5  -2   48.00    7.60
  -7   5  -2   60.29    6.20
   7  -5   2   44.70    7.70
  -8   5  -2   54.39    8.50
   8  -5   2   52.99    8.80
   9   4  -2   44.30   10.40
  -9  -4   2   48.50    8.20
  -9  -4   2   42.40    7.80
   8   4  -2   18.60    6.70
   8   4  -2   26.50    6.60
  -8  -4   2   22.10    5.70
  -8  -4   2   13.10    4.50
   7   4  -2   15.00    5.60
   7   4  -2   15.40    5.30
  -7  -4   2   15.10    5.50
  -7  -4   2   15.00    4.40
  -7  -4   2    9.20    4.00
   6   4  -2   92.99   10.20
   6   4  -2   93.79   10.00
  -6  -4   2  100.19   10.20
  -6  -4   2   90.09   12.30
  -6  -4   2  106.59    8.50
   5   4  -2   37.20    6.50
   5   4  -2   21.10    5.00
  -5  -4   2   26.80    5.10
  -5  -4   2   36.30    5.50
  -5  -4   2   24.80    5.00
   4   4  -2  306.67   15.10
   4   4  -2  343.67   15.20
   4   4  -2  356.96   16.80
  -4  -4   2  359.96   15.20
  -4  -4   2  328.67   14.60
  -4  -4   2  328.57   15.50
   3   4  -2  271.27   13.10
   3   4  -2  280.97   14.20
  -3  -4   2  270.07   12.30
  -3  -4   2  280.67   13.20
  -3  -4   2  274.67   11.60
  -3  -4   2  251.87   12.70
   2   4  -2   23.10    3.10
   2   4  -2   25.50    4.80
   2   4  -2   20.70    3.90
  -2  -4   2   19.40    2.20
  -2  -4   2   21.20    3.80
  -2  -4   2   24.10    4.20
  -2  -4   2   25.30    2.80
  -2  -4   2   10.40    3.10
   1   4  -2  241.88   12.40
   1   4  -2  275.87   13.10
  -1  -4   2  257.77   12.60
  -1  -4   2  255.77   11.70
  -1  -4   2  264.17   11.20
  -1  -4   2  242.38   11.40
   0   4  -2   46.60    5.80
   0   4  -2   50.19    6.10
   0   4  -2   52.99    6.50
   0  -4   2   58.39    5.90
   0  -4   2   53.89    5.10
   0  -4   2   48.90    4.30
   0  -4   2   55.89    5.60
   0  -4   2   50.79    4.30
  -1   4  -2  349.27   15.90
  -1   4  -2  358.36   15.00
  -1   4  -2  370.86   15.70
   1  -4   2  348.77   14.40
   1  -4   2  360.16   13.30
   1  -4   2  384.06   14.10
   1  -4   2  374.96   14.40
   1  -4   2  351.56   13.80
   1  -4   2  374.36   13.50
  -2   4  -2  287.87   12.30
  -2   4  -2  287.07   12.80
  -2   4  -2  256.67   12.50
   2  -4   2  268.77   10.00
   2  -4   2  246.38   11.20
   2  -4   2  278.77   10.30
   2  -4   2  261.97   11.20
   2  -4   2  261.47   11.60
  -3   4  -2   55.39    6.30
  -3   4  -2   49.70    4.50
  -3   4  -2   51.99    6.00
  -3   4  -2   57.39    5.70
   3  -4   2   54.09    4.80
   3  -4   2   54.09    5.20
   3  -4   2   50.09    3.10
   3  -4   2   51.19    3.00
   3  -4   2   53.59    4.40
   3  -4   2   57.59    3.80
  -4   4  -2   59.89    5.90
  -4   4  -2   63.29    5.30
  -4   4  -2   48.30    6.30
   4  -4   2   63.29    3.60
   4  -4   2   50.99    4.40
   4  -4   2   59.29    5.40
   4  -4   2   61.59    6.20
  -5   4  -2   25.10    3.80
  -5   4  -2   31.70    5.60
   5  -4   2   25.80    5.00
   5  -4   2   21.10    4.40
   5  -4   2   22.70    2.80
   5  -4   2   25.20    2.20
  -6   4  -2    8.20    3.80
  -6   4  -2   14.40    3.10
   6  -4   2   14.90    3.80
   6  -4   2    9.00    4.20
  -7   4  -2   73.59    8.40
  -7   4  -2   69.19    5.30
   7  -4   2   75.49    9.90
  -8   4  -2   15.60    5.10
  -8   4  -2    8.30    2.50
   8  -4   2   10.50    5.70
  -9   4  -2   71.19    9.60
   9  -4   2   73.09   11.30
  10   3  -2   73.89   13.10
 -10  -3   2   37.50    7.30
 -10  -3   2   55.59    8.60
   9   3  -2   64.39   11.40
  -9  -3   2   50.99    7.70
  -9  -3   2   34.40    7.10
   8   3  -2   21.70    6.90
   8   3  -2   28.90    5.70
  -8  -3   2   19.80    4.90
  -8  -3   2   23.80    5.50
   7   3  -2  206.18   14.30
   7   3  -2  180.58   11.40
  -7  -3   2  186.88   11.40
  -7  -3   2  168.68   11.30
  -7  -3   2  179.18   12.90
   6   3  -2    6.70    3.60
   6   3  -2    4.60    4.00
  -6  -3   2    5.70    3.90
  -6  -3   2    2.60    2.60
  -6  -3   2    7.90    3.50
   5   3  -2    8.30    3.30
   5   3  -2    0.20    2.80
   5   3  -2    5.50    3.20
  -5  -3   2   -0.30    2.10
  -5  -3   2    0.10    2.20
  -5  -3   2    6.50    3.50
   4   3  -2   20.90    4.50
   4   3  -2   13.20    3.60
   4   3  -2   11.80    3.30
  -4  -3   2   20.50    4.00
  -4  -3   2   12.00    3.40
  -4  -3   2   15.50    3.60
  -4  -3   2   21.00    3.90
   3   3  -2  172.88    9.00
   3   3  -2  172.38    9.50
   3   3  -2  166.38    8.90
  -3  -3   2  176.58    8.80
  -3  -3   2  170.48    8.60
  -3  -3   2  166.58    9.00
  -3  -3   2  155.48    9.00
  -3  -3   2  186.58    9.30
  -3  -3   2  170.58    8.60
   2   3  -2    1.40    2.20
   2   3  -2    3.60    1.80
   2   3  -2    4.20    2.00
   2   3  -2    2.00    2.10
  -2  -3   2    3.80    2.30
  -2  -3   2    3.60    2.20
  -2  -3   2    3.50    2.10
  -2  -3   2    4.20    1.90
  -2  -3   2    2.80    1.80
  -2  -3   2    3.60    1.60
   1   3  -2  302.17   11.80
   1   3  -2  283.77   12.60
   1   3  -2  302.47   12.80
   1   3  -2  320.17   10.00
  -1  -3   2  310.17   10.30
  -1  -3   2  269.27   14.00
  -1  -3   2  301.97   12.10
  -1  -3   2  306.77   12.00
  -1  -3   2  296.17   12.10
  -1  -3   2  300.97   11.70
   0   3  -2 1115.69   34.90
   0   3  -2 1064.39   34.50
   0   3  -2 1089.09   34.50
   0  -3   2 1097.39   33.60
   0  -3   2 1104.09   33.80
   0  -3   2 1098.49   34.20
   0  -3   2 1129.99   33.30
   0  -3   2 1074.29   33.90
   0  -3   2 1084.39   33.40
  -1   3  -2   63.09    5.10
  -1   3  -2   72.79    5.50
  -1   3  -2   79.39    5.20
   1  -3   2   73.79    4.50
   1  -3   2   66.39    4.80
   1  -3   2   79.99    5.00
   1  -3   2   78.89    4.30
   1  -3   2   80.59    4.30
  -2   3  -2  403.16   15.60
  -2   3  -2  428.66   14.90
  -2   3  -2  419.16   13.70
  -2   3  -2  399.46   15.30
   2  -3   2  411.96   13.30
   2  -3   2  424.66   14.10
   2  -3   2  439.06   13.50
   2  -3   2  398.46   14.50
   2  -3   2  427.86   14.00
  -3   3  -2  154.98    7.00
  -3   3  -2  147.49    7.30
  -3   3  -2  153.78    8.10
  -3   3  -2  147.19    5.60
  -3   3  -2  132.99    7.10
   3  -3   2  135.29    6.30
   3  -3   2  143.39    5.50
   3  -3   2  148.69    7.70
   3  -3   2  145.19    5.00
   3  -3   2  142.89    5.10
   3  -3   2  127.79    6.60
  -4   3  -2   27.80    4.20
  -4   3  -2   37.20    3.70
  -4   3  -2   30.60    2.30
  -4   3  -2   38.60    4.90
   4  -3   2   31.30    2.70
   4  -3   2   31.40    3.70
   4  -3   2   40.70    5.20
   4  -3   2   29.10    2.20
  -5   3  -2   84.09    4.90
  -5   3  -2   72.39    6.30
  -5   3  -2   70.29    3.60
  -5   3  -2   77.69    7.70
   5  -3   2   78.99    8.20
   5  -3   2   66.79    5.40
  -6   3  -2  377.96   13.50
  -6   3  -2  382.36   16.40
  -6   3  -2  377.16   12.40
   6  -3   2  362.26   18.30
   6  -3   2  370.06   15.40
  -7   3  -2  246.48    9.90
  -7   3  -2  245.48   13.00
  -7   3  -2  243.48    9.10
   7  -3   2  272.47   16.10
  -8   3  -2   84.79    5.00
  -8   3  -2   86.29    5.30
  -8   3  -2   78.99    8.70
   8  -3   2   88.49   11.90
  -9   3  -2    5.70    2.10
  -9   3  -2    3.00    3.50
   9  -3   2    9.60    5.80
 -10   3  -2    0.90    3.30
  10  -3   2   13.40    7.40
  10   2  -2   26.30    9.20
 -10  -2   2   11.00    4.50
 -10  -2   2   16.30    5.00
   9   2  -2   51.19   11.10
  -9  -2   2   33.70    6.60
  -9  -2   2   52.09    7.50
   8   2  -2   58.79    9.50
   8   2  -2   70.39    7.30
  -8  -2   2   70.59    8.10
  -8  -2   2   63.39    7.80
   7   2  -2  110.59    7.90
   7   2  -2  111.39   12.20
  -7  -2   2  106.09    8.20
  -7  -2   2  111.79    8.60
  -7  -2   2  117.79   11.70
   6   2  -2   89.99   10.40
   6   2  -2   83.49    6.70
  -6  -2   2   89.99    7.00
  -6  -2   2   84.99    5.40
  -6  -2   2   83.19    8.00
  -6  -2   2   84.09    7.90
  -6  -2   2   89.29    9.50
   5   2  -2   22.70    5.00
   5   2  -2   25.40    4.10
   5   2  -2   20.60    4.00
  -5  -2   2   26.50    4.10
  -5  -2   2   25.20    4.80
  -5  -2   2   28.80    4.40
  -5  -2   2   39.20    5.10
   4   2  -2  229.78   11.60
   4   2  -2  203.78   10.20
   4   2  -2  220.68   10.10
  -4  -2   2  213.38    9.10
  -4  -2   2  219.98   10.20
  -4  -2   2  223.68   11.30
   3   2  -2 1540.75   46.80
   3   2  -2 1521.35   46.80
   3   2  -2 1539.75   47.30
  -3  -2   2 1539.45   46.90
  -3  -2   2 1563.44   47.20
  -3  -2   2 1544.65   46.80
  -3  -2   2 1565.34   46.00
  -3  -2   2 1563.54   46.80
   2   2  -2  145.59    7.20
   2   2  -2  155.28    7.90
   2   2  -2  165.98    7.80
   2   2  -2  154.28    7.30
  -2  -2   2  140.09    7.30
  -2  -2   2  148.89    7.30
  -2  -2   2  157.98    7.20
  -2  -2   2  152.48    7.10
  -2  -2   2  158.38    7.30
   1   2  -2  139.59    7.10
   1   2  -2  150.38    6.90
  -1  -2   2  155.08    7.00
  -1  -2   2  155.78    6.80
  -1  -2   2  169.18    7.30
  -1  -2   2  158.48    5.90
  -1  -2   2  163.68    7.10
  -1  -2   2  165.38    7.00
   0   2  -2  699.93   21.80
   0   2  -2  683.63   21.60
   0   2  -2  693.33   21.80
   0  -2   2  658.43   20.90
   0  -2   2  685.23   21.20
   0  -2   2  694.33   21.50
   0  -2   2  667.13   21.40
   0  -2   2  687.33   21.30
  -1   2  -2  454.05   15.40
  -1   2  -2  490.55   15.40
  -1   2  -2  473.85   13.80
  -1   2  -2  463.05   14.90
   1  -2   2  423.86   14.70
   1  -2   2  446.46   13.90
   1  -2   2  442.56   14.40
   1  -2   2  462.85   15.10
   1  -2   2  436.26   13.80
  -2   2  -2  194.88    8.30
  -2   2  -2  198.98    7.50
  -2   2  -2  188.48    6.50
  -2   2  -2  200.88    8.40
  -2   2  -2  189.28    7.90
   2  -2   2  203.98    6.60
   2  -2   2  201.48    6.50
   2  -2   2  195.68    8.30
   2  -2   2  204.68    7.40
   2  -2   2  205.88    7.70
  -3   2  -2  352.26   13.20
  -3   2  -2  368.86   11.10
  -3   2  -2  351.76   13.80
  -3   2  -2  345.07   12.00
  -3   2  -2  366.06   11.90
   3  -2   2  362.46   11.00
   3  -2   2  357.16   12.60
   3  -2   2  348.57   14.00
   3  -2   2  369.26   11.00
   3  -2   2  377.56   11.40
  -4   2  -2   77.19    4.90
  -4   2  -2   75.59    3.20
  -4   2  -2   70.79    3.40
  -4   2  -2   67.59    3.70
  -4   2  -2   69.69    6.10
   4  -2   2   66.69    3.20
   4  -2   2   68.59    4.70
  -5   2  -2   48.10    3.30
  -5   2  -2   48.30    2.90
  -5   2  -2   68.19    7.40
  -5   2  -2   49.10    5.00
   5  -2   2   51.59    3.10
   5  -2   2   50.99    5.10
   5  -2   2   45.00    6.10
  -6   2  -2  152.68    8.70
  -6   2  -2  157.78    7.70
  -6   2  -2  163.28    6.50
   6  -2   2  162.48   11.70
   6  -2   2  174.68    9.30
   6  -2   2  169.98    6.80
  -7   2  -2    7.10    2.30
  -7   2  -2    3.40    2.90
  -7   2  -2    9.50    2.00
   7  -2   2    7.00    4.60
  -8   2  -2   86.09    5.90
  -8   2  -2   93.69    7.70
  -8   2  -2   76.09    4.90
   8  -2   2   85.99   11.20
  -9   2  -2  265.97   14.10
  -9   2  -2  252.57   11.50
  -9   2  -2  244.88   10.20
   9  -2   2  281.67   19.00
 -10   2  -2   19.30    5.50
  10  -2   2   41.40   10.30
  10   1  -2   12.80    7.10
 -10  -1   2   11.20    4.20
 -10  -1   2    8.60    4.60
   9   1  -2   25.40    7.70
  -9  -1   2   32.10    6.10
  -9  -1   2   30.60    5.50
   8   1  -2   33.90    7.40
  -8  -1   2   47.70    6.20
  -8  -1   2   38.50    5.90
  -8  -1   2   44.50    5.80
   7   1  -2   83.89   10.50
   7   1  -2   90.79    6.20
  -7  -1   2   81.39    6.60
  -7  -1   2   96.29    6.90
  -7  -1   2  116.19   11.70
  -7  -1   2  101.49    7.50
  -7  -1   2   99.89    7.60
   6   1  -2   55.19    4.80
   6   1  -2   70.29    9.00
   6   1  -2   60.59    6.70
  -6  -1   2   69.59    6.70
  -6  -1   2   56.19    6.00
  -6  -1   2   62.69    6.00
  -6  -1   2   70.29    8.40
   5   1  -2   33.50    5.60
   5   1  -2   34.00    3.90
   5   1  -2   45.30    5.20
  -5  -1   2   39.10    4.60
  -5  -1   2   38.10    4.40
  -5  -1   2   38.50    4.70
  -5  -1   2   35.90    5.70
   4   1  -2   91.79    5.40
   4   1  -2  111.09    6.50
   4   1  -2  113.89    8.00
  -4  -1   2  100.99    6.00
  -4  -1   2  103.39    4.80
  -4  -1   2  101.19    5.90
  -4  -1   2  109.59    7.70
  -4  -1   2   91.29    5.80
   3   1  -2  349.27   13.80
   3   1  -2  331.57   12.60
   3   1  -2  340.87   11.80
  -3  -1   2  315.27   12.30
  -3  -1   2  337.37   11.30
  -3  -1   2  355.36   12.40
  -3  -1   2  344.27   12.50
  -3  -1   2  337.17   13.60
   2   1  -2  944.21   29.20
   2   1  -2  922.71   28.70
   2   1  -2  935.01   28.30
  -2  -1   2  962.00   28.80
  -2  -1   2  977.20   28.00
  -2  -1   2  975.60   28.60
  -2  -1   2  938.41   29.10
  -2  -1   2  961.30   28.70
   1   1  -2 5263.27  190.88
  -1  -1   2 5004.50  191.98
  -1   1  -2 5272.87  189.78
  -2   1  -2 2182.28   64.19
  -2   1  -2 2247.78   62.09
   2  -1   2 2176.08   62.29
   2  -1   2 2250.97   64.39
   2  -1   2 2267.67   63.29
  -3   1  -2  508.25   14.30
  -3   1  -2  457.35   17.30
  -3   1  -2  496.05   14.50
  -3   1  -2  483.75   15.70
   3  -1   2  459.85   17.50
   3  -1   2  463.05   15.70
   3  -1   2  437.06   14.60
  -4   1  -2  299.17   13.30
  -4   1  -2  308.57   11.40
  -4   1  -2  290.47   10.00
  -4   1  -2  296.97    9.90
   4  -1   2  279.97   11.30
   4  -1   2  291.67   10.20
   4  -1   2  272.87   13.30
  -5   1  -2   12.00    2.70
  -5   1  -2   14.20    3.80
  -5   1  -2   14.00    2.20
  -5   1  -2   15.80    2.30
   5  -1   2   10.10    2.60
   5  -1   2   10.40    3.60
   5  -1   2   11.80    2.20
  -6   1  -2   92.89    5.40
  -6   1  -2  106.09    7.00
  -6   1  -2  110.69   10.60
  -6   1  -2   90.39    5.40
   6  -1   2   91.79    6.80
   6  -1   2   77.49    9.00
   6  -1   2   96.39    5.70
  -7   1  -2   11.80    3.50
  -7   1  -2   10.50    2.60
  -7   1  -2   11.10    2.60
   7  -1   2   10.60    5.00
   7  -1   2    8.60    2.50
  -8   1  -2   42.00    4.80
  -8   1  -2   39.10    4.70
  -8   1  -2   42.60    6.20
   8  -1   2   34.80    9.10
  -9   1  -2    5.10    3.70
  -9   1  -2    5.90    3.00
  -9   1  -2    7.80    2.90
   9  -1   2    4.00    5.50
 -10   1  -2   42.80    5.40
 -10   1  -2   32.30    6.60
  10  -1   2   37.70    9.40
  11   0  -2    5.80    6.80
 -11   0   2   11.40    5.40
 -11   0   2    2.90    3.00
  10   0  -2   68.89   12.20
 -10   0   2   64.29    7.20
 -10   0   2   69.49    8.70
   9   0  -2   28.00    7.60
  -9   0   2   21.70    4.30
  -9   0   2   28.80    4.70
  -9   0   2   23.30    5.30
   8   0  -2  221.68   15.90
  -8   0   2  220.58   11.00
  -8   0   2  226.08   10.50
  -8   0   2  215.58   11.90
   7   0  -2   77.19    9.60
  -7   0   2   86.69    6.00
  -7   0   2   79.09    6.20
  -7   0   2   84.39    6.90
  -7   0   2   78.89    6.30
   6   0  -2  102.19    4.80
   6   0  -2  119.39   10.00
   6   0  -2   91.59    7.00
  -6   0   2  109.49    9.20
  -6   0   2  111.29    6.40
  -6   0   2   96.29    6.70
  -6   0   2  106.89    6.50
   5   0  -2   32.20    4.50
   5   0  -2   31.90    2.70
  -5   0   2   40.30    6.00
  -5   0   2   34.10    4.10
  -5   0   2   31.60    3.50
  -5   0   2   29.40    6.10
   4   0  -2   19.20    2.00
   4   0  -2   15.80    3.70
   4   0  -2   17.70    2.90
  -4   0   2   20.50    3.00
  -4   0   2   24.10    2.90
  -4   0   2   20.30    2.70
  -4   0   2   18.80    4.10
   3   0  -2   21.40    3.90
   3   0  -2   28.70    2.00
  -3   0   2   31.80    2.90
  -3   0   2   33.60    2.90
  -3   0   2   38.00    3.50
   2   0  -2   39.40    2.70
   2   0  -2   43.10    3.90
  -2   0   2   37.80    2.40
  -2   0   2   35.50    2.60
  -2   0   2   41.20    2.50
  -2   0   2   46.00    3.60
   1   0  -2   10.40    1.10
   1   0  -2   11.10    1.10
  -1   0   2    9.80    1.10
  -1   0   2    8.30    1.00
  -1   0  -2   35.20    2.60
  -1   0  -2   30.90    1.90
  -1   0  -2   36.90    1.90
   1   0   2   34.20    1.90
   1   0   2   32.70    2.00
   1   0   2   36.20    2.70
  -2   0  -2 1276.67   38.50
  -2   0  -2 1271.57   37.20
  -2   0  -2 1313.27   37.00
  -2   0  -2 1271.27   36.20
   2   0   2 1254.17   37.00
   2   0   2 1297.77   37.30
   2   0   2 1291.67   38.60
  -3   0  -2  398.96   11.70
  -3   0  -2  362.56   13.10
  -3   0  -2  374.46   15.00
  -3   0  -2  419.16   13.10
   3   0   2  390.16   13.50
   3   0   2  363.96   15.00
   3   0   2  389.66   13.10
  -4   0  -2  140.09    6.50
  -4   0  -2  139.29    4.70
  -4   0  -2  136.39    6.80
  -4   0  -2  109.19    8.00
   4   0   2  142.89    9.00
   4   0   2  146.99    7.20
   4   0   2  125.39    6.40
  -5   0  -2  161.68    7.70
  -5   0  -2  169.08    8.40
  -5   0  -2  163.08   10.30
   5   0   2  156.58    7.70
   5   0   2  159.08    8.40
   5   0   2  152.88   10.30
  -6   0  -2   10.50    2.80
  -6   0  -2    8.00    4.10
  -6   0  -2   14.60    3.50
  -6   0  -2   12.90    2.70
   6   0   2    8.40    3.20
   6   0   2    6.00    2.50
   6   0   2    3.30    4.00
  -7   0  -2  159.68    9.80
  -7   0  -2  167.98    8.70
  -7   0  -2  170.38    9.10
   7   0   2  179.78   13.50
   7   0   2  173.58    9.40
  -8   0  -2    3.80    3.10
  -8   0  -2    2.10    2.50
  -8   0  -2    2.10    2.30
   8   0   2    1.10    4.20
   8   0   2    3.40    2.70
  -9   0  -2    8.10    3.90
  -9   0  -2   16.00    3.90
   9   0   2   16.00    6.10
 -10   0  -2    3.20    3.00
 -10   0  -2   -0.60    3.50
  10   0   2    1.50    5.50
  10  -1  -2   22.30    7.70
 -10   1   2   10.10    3.20
 -10   1   2    8.70    4.20
   9  -1  -2   22.30    7.80
  -9   1   2   29.80    3.70
  -9   1   2   29.00    4.30
  -9   1   2   40.70    6.40
   8  -1  -2   33.40    7.60
  -8   1   2   47.10    5.30
  -8   1   2   40.80    5.90
  -8   1   2   38.50    4.50
   7  -1  -2   92.29   11.10
  -7   1   2  102.29    7.10
  -7   1   2   87.29    5.70
  -7   1   2   91.29    6.20
   6  -1  -2   56.99    8.00
   6  -1  -2   55.09    6.50
  -6   1   2   61.09    4.60
  -6   1   2   47.20    4.10
  -6   1   2   53.99    5.40
  -6   1   2   63.89    7.60
   5  -1  -2   38.70    4.50
   5  -1  -2   46.70    6.60
  -5   1   2   54.39    6.70
  -5   1   2   37.60    4.00
  -5   1   2   40.60    3.80
  -5   1   2   37.20    3.10
   4  -1  -2   96.79    5.50
   4  -1  -2   98.59    7.40
  -4   1   2   94.69    7.00
  -4   1   2  110.19    4.70
  -4   1   2  105.99    5.60
   3  -1  -2  352.46   13.90
   3  -1  -2  337.67   11.40
   3  -1  -2  346.97   12.00
  -3   1   2  357.06   11.80
  -3   1   2  334.57   13.40
  -3   1   2  360.06   11.60
  -3   1   2  358.86   10.80
   2  -1  -2  945.91   29.20
   2  -1  -2  907.31   27.70
   2  -1  -2  959.90   27.70
  -2   1   2 1006.10   27.90
  -2   1   2  960.60   27.60
  -2   1   2  936.01   29.00
  -2   1   2  970.20   26.90
   1  -1  -2 4994.30  186.58
  -1   1   2 4947.10  184.28
   0  -1  -2 8083.99  256.47
   0   1   2 7910.91  254.47
  -1  -1  -2 5141.79  198.98
  -2  -1  -2 2267.27   63.99
  -2  -1  -2 2228.88   64.19
  -2  -1  -2 2187.88   65.09
   2   1   2 2256.57   65.19
   2   1   2 2302.17   64.09
   2   1   2 2170.58   64.09
   2   1   2 2243.48   64.29
  -3  -1  -2  458.75   16.00
  -3  -1  -2  442.06   15.70
  -3  -1  -2  436.06   17.30
  -3  -1  -2  462.05   15.30
   3   1   2  485.55   16.20
   3   1   2  482.85   15.80
   3   1   2  479.35   17.80
   3   1   2  458.55   16.00
  -4  -1  -2  267.37   13.10
  -4  -1  -2  277.97   10.20
  -4  -1  -2  277.77   11.40
  -4  -1  -2  283.57   11.40
   4   1   2  290.37   11.00
   4   1   2  288.77   11.80
   4   1   2  279.67   11.50
   4   1   2  287.77   13.60
  -5  -1  -2   13.40    3.90
  -5  -1  -2   10.90    2.10
  -5  -1  -2    7.40    2.60
   5   1   2   14.20    4.10
   5   1   2   10.30    2.60
   5   1   2   17.20    3.60
  -6  -1  -2  109.49   10.80
  -6  -1  -2   90.39    6.60
  -6  -1  -2   92.69    6.80
  -6  -1  -2   87.89    4.80
   6   1   2   89.39    8.30
   6   1   2   84.79    9.50
  -7  -1  -2   11.00    3.50
  -7  -1  -2    8.90    3.10
   7   1   2    8.80    3.10
   7   1   2    8.10    4.60
  -8  -1  -2   46.70    7.20
  -8  -1  -2   45.30    6.20
   8   1   2   40.40    8.20
  -9  -1  -2    7.50    3.80
  -9  -1  -2    9.60    4.10
   9   1   2    2.30    5.30
 -10  -1  -2   45.40    7.40
 -10  -1  -2   46.20    6.70
  10   1   2   28.50    8.40
  10  -2  -2   17.50    7.00
 -10   2   2   12.80    4.60
   9  -2  -2   29.60    7.80
  -9   2   2   43.00    3.70
  -9   2   2   37.50    5.60
  -9   2   2   51.39    6.90
   8  -2  -2   95.19   12.40
  -8   2   2   61.39    6.90
  -8   2   2   64.29    4.00
  -8   2   2   69.59    6.60
   7  -2  -2  108.69    7.70
   7  -2  -2  106.29   11.50
  -7   2   2  105.29    7.20
  -7   2   2  107.19    4.50
  -7   2   2  103.99    6.60
  -7   2   2  100.29    4.80
   6  -2  -2   97.89   10.00
   6  -2  -2   85.69    6.20
  -6   2   2   78.09    3.70
  -6   2   2   74.69    5.30
  -6   2   2   76.79    5.90
  -6   2   2   81.89    3.70
   5  -2  -2   25.00    5.00
   5  -2  -2   36.50    3.40
   5  -2  -2   25.00    3.50
  -5   2   2   34.00    5.40
  -5   2   2   26.10    3.50
  -5   2   2   27.50    2.20
  -5   2   2   29.20    3.40
   4  -2  -2  219.38    8.20
   4  -2  -2  195.98   10.70
   4  -2  -2  215.48    7.80
   4  -2  -2  219.18    8.80
  -4   2   2  223.08    7.50
  -4   2   2  217.48   10.60
  -4   2   2  208.38    8.30
  -4   2   2  229.18    8.80
   3  -2  -2 1613.14   48.20
   3  -2  -2 1604.94   46.20
   3  -2  -2 1604.24   45.90
   3  -2  -2 1558.54   46.00
  -3   2   2 1535.75   47.60
  -3   2   2 1570.74   45.40
  -3   2   2 1622.64   46.00
  -3   2   2 1613.34   46.00
   2  -2  -2  151.98    6.80
   2  -2  -2  144.39    5.60
   2  -2  -2  163.78    6.30
   2  -2  -2  152.08    7.10
   2  -2  -2  144.79    5.70
  -2   2   2  164.18    6.40
  -2   2   2  171.88    7.00
  -2   2   2  158.98    7.00
  -2   2   2  153.58    6.20
   1  -2  -2  160.68    6.30
   1  -2  -2  156.28    5.70
   1  -2  -2  179.98    6.60
   1  -2  -2  166.98    6.10
   1  -2  -2  167.38    7.20
   1  -2  -2  167.38    7.20
  -1   2   2  157.58    6.70
  -1   2   2  144.99    5.80
  -1   2   2  149.39    6.30
  -1   2   2  162.48    5.80
  -1   2   2  164.68    6.70
   0  -2  -2  684.43   20.00
   0  -2  -2  689.93   20.30
   0  -2  -2  664.23   21.20
   0  -2  -2  685.23   22.00
   0  -2  -2  661.23   20.20
   0  -2  -2  681.33   20.80
   0  -2  -2  677.03   20.90
   0  -2  -2  710.23   21.70
   0   2   2  690.43   21.00
   0   2   2  678.03   19.80
   0   2   2  699.03   22.30
   0   2   2  680.23   21.20
   0   2   2  685.53   20.40
   0   2   2  681.33   21.10
  -1  -2  -2  448.46   15.20
  -1  -2  -2  454.45   14.10
  -1  -2  -2  432.76   15.10
  -1  -2  -2  454.75   15.80
  -1  -2  -2  431.06   14.40
  -1  -2  -2  421.96   14.70
  -1  -2  -2  467.85   15.80
   1   2   2  447.26   14.60
   1   2   2  470.95   14.90
   1   2   2  444.86   16.00
   1   2   2  477.05   16.40
  -2  -2  -2  214.58    8.80
  -2  -2  -2  188.88    8.90
  -2  -2  -2  184.28    8.60
  -2  -2  -2  192.28    7.90
  -2  -2  -2  193.18    8.80
   2   2   2  189.88    8.10
   2   2   2  182.48    8.90
   2   2   2  188.28    8.50
   2   2   2  181.18    8.80
  -3  -2  -2  351.46   13.00
  -3  -2  -2  353.06   13.20
  -3  -2  -2  360.66   13.70
  -3  -2  -2  357.66   14.40
   3   2   2  324.37   13.60
   3   2   2  337.17   14.30
   3   2   2  343.27   13.20
   3   2   2  342.97   13.60
  -4  -2  -2   63.09    5.30
  -4  -2  -2   63.89    7.00
  -4  -2  -2   64.49    4.90
   4   2   2   70.39    5.60
   4   2   2   71.09    7.50
   4   2   2   76.79    5.90
   4   2   2   66.99    5.30
  -5  -2  -2   48.40    5.30
  -5  -2  -2   50.79    6.90
  -5  -2  -2   50.49    5.90
   5   2   2   55.69    6.10
   5   2   2   51.29    7.30
   5   2   2   48.80    5.70
   5   2   2   48.10    5.70
  -6  -2  -2  166.08    9.70
  -6  -2  -2  163.38   11.30
  -6  -2  -2  169.98    8.20
  -6  -2  -2  162.58    9.70
  -6  -2  -2  169.08   11.80
   6   2   2  146.59   11.60
   6   2   2  155.68   11.00
  -7  -2  -2   10.90    5.10
  -7  -2  -2    4.60    3.20
  -7  -2  -2   11.50    3.70
  -7  -2  -2    7.10    2.40
   7   2   2   12.60    5.30
  -8  -2  -2   86.99    8.80
  -8  -2  -2   92.59    9.20
  -8  -2  -2   84.39    5.60
   8   2   2   90.09   11.90
  -9  -2  -2  260.07   15.10
  -9  -2  -2  283.27   15.50
   9   2   2  290.17   20.00
 -10  -2  -2   10.10    5.40
 -10  -2  -2   23.50    5.80
  10   2   2   21.50    8.10
  10  -3  -2   66.79   11.80
   9  -3  -2   53.39   10.40
  -9   3   2   32.90    6.10
  -9   3   2   47.70    5.40
   8  -3  -2   20.80    6.50
  -8   3   2   26.50    5.20
  -8   3   2   22.20    3.80
   7  -3  -2  173.48   13.00
   7  -3  -2  179.98   10.00
  -7   3   2  175.68    6.80
  -7   3   2  171.98    8.30
   6  -3  -2    5.80    4.00
   6  -3  -2    5.60    2.50
  -6   3   2    5.80    1.80
  -6   3   2    5.60    2.10
   5  -3  -2    2.40    1.90
   5  -3  -2    2.80    1.50
   5  -3  -2    2.10    1.70
   5  -3  -2    4.90    3.30
  -5   3   2    2.60    2.90
  -5   3   2   -0.10    2.10
  -5   3   2    3.10    1.70
  -5   3   2    3.20    1.80
   4  -3  -2   14.50    2.30
   4  -3  -2   13.90    2.40
   4  -3  -2   17.20    3.80
   4  -3  -2   18.10    2.70
  -4   3   2   16.30    2.50
  -4   3   2   14.60    3.20
  -4   3   2   16.80    3.40
  -4   3   2   17.20    2.50
   3  -3  -2  172.58    8.00
   3  -3  -2  182.28    7.40
   3  -3  -2  172.58    6.90
   3  -3  -2  164.78    8.40
   3  -3  -2  180.88    6.80
  -3   3   2  171.78    8.40
  -3   3   2  180.58    7.70
  -3   3   2  155.78    7.80
  -3   3   2  169.48    7.30
   2  -3  -2    3.30    2.00
   2  -3  -2    5.30    1.70
   2  -3  -2    2.50    1.00
   2  -3  -2    3.80    1.70
   2  -3  -2    2.50    1.50
   2  -3  -2    3.70    1.20
  -2   3   2    1.80    1.80
  -2   3   2    4.00    2.00
  -2   3   2    3.80    1.60
  -2   3   2    3.50    1.60
   1  -3  -2  319.37   10.40
   1  -3  -2  330.77   11.10
   1  -3  -2  326.77   11.80
   1  -3  -2  319.87   11.90
   1  -3  -2  323.87   11.80
   1  -3  -2  298.87   12.50
   1  -3  -2  315.87   10.40
   1  -3  -2  324.97   10.90
  -1   3   2  304.27   12.40
  -1   3   2  308.57   12.20
  -1   3   2  324.37   10.20
  -1   3   2  335.97   13.40
  -1   3   2  304.77   11.60
   0  -3  -2 1107.19   33.70
   0  -3  -2 1098.19   34.00
   0  -3  -2 1078.79   32.80
   0  -3  -2 1153.58   31.90
   0  -3  -2 1124.19   33.70
   0  -3  -2 1139.09   32.20
   0  -3  -2 1157.18   34.60
   0  -3  -2 1103.99   35.10
   0   3   2 1116.89   35.70
   0   3   2 1021.60   33.50
   0   3   2 1098.69   34.30
  -1  -3  -2   77.99    4.50
  -1  -3  -2   74.59    4.80
  -1  -3  -2   72.99    5.10
  -1  -3  -2   77.09    4.50
  -1  -3  -2   71.69    5.40
  -1  -3  -2   69.19    5.00
  -1  -3  -2   78.39    5.80
  -1  -3  -2   73.29    3.80
   1   3   2   64.19    4.90
   1   3   2   65.19    6.50
  -2  -3  -2  411.66   15.20
  -2  -3  -2  394.46   15.10
  -2  -3  -2  429.56   15.90
  -2  -3  -2  422.46   15.80
  -2  -3  -2  429.06   15.00
  -2  -3  -2  417.16   16.10
  -2  -3  -2  454.25   14.30
  -2  -3  -2  413.26   16.30
   2   3   2  406.86   16.80
   2   3   2  402.76   15.70
   2   3   2  393.56   14.90
   2   3   2  404.76   15.30
  -3  -3  -2  139.19    8.10
  -3  -3  -2  126.89    7.90
  -3  -3  -2  141.89    7.50
  -3  -3  -2  137.19    8.50
  -3  -3  -2  133.49    8.00
   3   3   2  155.18    9.20
   3   3   2  133.19    8.00
   3   3   2  147.29    8.40
   3   3   2  145.39    7.80
  -4  -3  -2   32.20    5.10
  -4  -3  -2   35.10    4.70
  -4  -3  -2   24.60    4.20
  -4  -3  -2   35.80    5.50
   4   3   2   39.80    5.60
   4   3   2   30.80    5.20
   4   3   2   37.20    5.20
   4   3   2   29.00    4.40
  -5  -3  -2   88.49    8.40
  -5  -3  -2   81.29    8.70
  -5  -3  -2   78.99    6.50
   5   3   2   75.59    7.90
   5   3   2   79.79    7.80
   5   3   2   75.89    8.80
  -6  -3  -2  395.16   19.50
  -6  -3  -2  393.36   18.00
  -6  -3  -2  412.26   17.50
   6   3   2  413.06   20.30
  -7  -3  -2  235.38   15.40
  -7  -3  -2  229.68   14.80
  -7  -3  -2  232.08   13.50
   7   3   2  264.57   16.50
  -8  -3  -2   91.39    9.50
  -8  -3  -2   88.39    9.90
   8   3   2   84.29   11.60
  -9  -3  -2   -0.50    3.10
  -9  -3  -2   10.60    4.60
   9   3   2   10.90    6.40
 -10  -3  -2    2.50    4.10
 -10  -3  -2   12.90    5.10
 -10  -3  -2    2.80    4.10
  10   3   2   22.20    8.40
   9  -4  -2   35.20    8.00
  -9   4   2   37.40    7.00
   8  -4  -2   33.70    7.90
  -8   4   2   27.20    6.20
  -8   4   2   15.70    2.90
   7  -4  -2   15.80    4.00
   7  -4  -2    9.80    4.90
  -7   4   2   18.50    6.10
  -7   4   2   13.30    2.50
  -7   4   2   12.70    2.70
   6  -4  -2  100.39    5.10
   6  -4  -2   90.99    6.50
   6  -4  -2  103.49    5.60
   6  -4  -2   88.59    9.70
  -6   4   2   96.09    8.10
  -6   4   2   93.49    5.60
  -6   4   2   91.39    5.70
   5  -4  -2   17.70    4.70
   5  -4  -2   33.10    3.60
   5  -4  -2   34.00    3.90
   5  -4  -2   24.00    3.50
  -5   4   2   25.80    3.80
  -5   4   2   25.30    3.30
  -5   4   2   33.10    5.30
   4  -4  -2  353.96   14.70
   4  -4  -2  331.27   12.30
   4  -4  -2  318.67   12.30
   4  -4  -2  340.77   13.60
  -4   4   2  337.17   12.60
  -4   4   2  352.36   13.60
  -4   4   2  315.87   13.50
  -4   4   2  349.67   15.00
   3  -4  -2  269.27   11.50
   3  -4  -2  285.57   11.00
   3  -4  -2  271.67   10.50
   3  -4  -2  279.97   12.10
   3  -4  -2  271.97   10.10
  -3   4   2  294.27   12.20
  -3   4   2  287.97   12.80
  -3   4   2  279.47   11.00
  -3   4   2  262.07   10.70
   2  -4  -2   19.70    3.10
   2  -4  -2   25.60    2.60
   2  -4  -2   23.20    2.90
   2  -4  -2   21.60    2.70
   2  -4  -2   24.20    3.20
   2  -4  -2   23.80    3.90
  -2   4   2   27.20    4.20
  -2   4   2   16.20    3.60
  -2   4   2   18.60    3.00
  -2   4   2   20.90    2.40
   1  -4  -2  242.68   10.80
   1  -4  -2  256.47   10.70
   1  -4  -2  264.27    9.80
   1  -4  -2  262.57   10.10
   1  -4  -2  250.67   13.00
   1  -4  -2  257.37   10.80
  -1   4   2  258.97   11.60
  -1   4   2  228.78   12.30
  -1   4   2  244.38   11.70
   0  -4  -2   61.49    6.00
   0  -4  -2   48.70    4.40
   0  -4  -2   58.69    5.60
   0  -4  -2   52.29    3.90
   0  -4  -2   50.59    4.30
   0   4   2   58.39    5.90
   0   4   2   52.49    6.40
  -1  -4  -2  357.26   13.50
  -1  -4  -2  373.66   12.00
  -1  -4  -2  371.86   14.30
  -1  -4  -2  363.86   14.90
  -1  -4  -2  405.06   13.40
  -1  -4  -2  343.87   15.00
   1   4   2  351.16   12.30
   1   4   2  364.36   16.50
   1   4   2  376.26   14.00
  -2  -4  -2  259.37   12.50
  -2  -4  -2  268.47   11.60
  -2  -4  -2  284.87   11.30
  -2  -4  -2  272.37   12.60
  -2  -4  -2  302.77   10.60
  -2  -4  -2  267.57   12.10
   2   4   2  279.37   14.20
   2   4   2  290.67   12.20
   2   4   2  286.27   11.50
   2   4   2  276.57   12.90
  -3  -4  -2   61.79    6.80
  -3  -4  -2   59.69    6.20
  -3  -4  -2   73.19    7.00
  -3  -4  -2   56.39    4.70
  -3  -4  -2   58.09    6.30
  -3  -4  -2   51.39    5.40
   3   4   2   51.69    7.40
   3   4   2   69.79    6.50
   3   4   2   60.99    6.30
   3   4   2   53.49    6.50
  -4  -4  -2   54.59    5.60
  -4  -4  -2   66.59    6.70
  -4  -4  -2   55.59    6.60
  -4  -4  -2   67.49    7.40
  -4  -4  -2   67.99    7.40
  -4  -4  -2   56.99    6.80
   4   4   2   56.49    7.70
   4   4   2   62.99    7.20
   4   4   2   53.69    6.50
  -5  -4  -2   24.00    4.50
  -5  -4  -2   17.00    4.60
  -5  -4  -2   17.70    4.60
  -5  -4  -2   31.80    5.80
  -5  -4  -2   31.80    4.80
   5   4   2   34.40    6.20
   5   4   2   23.30    5.60
  -6  -4  -2    5.80    4.60
  -6  -4  -2   11.80    4.70
  -6  -4  -2   17.80    4.90
  -6  -4  -2   13.50    4.10
   6   4   2   14.90    5.30
  -7  -4  -2   67.79    8.00
  -7  -4  -2   74.99    8.90
  -7  -4  -2   68.09    8.50
  -7  -4  -2   92.59   11.40
   7   4   2   76.79   10.60
  -8  -4  -2    5.70    4.00
  -8  -4  -2   21.80    5.40
  -8  -4  -2   11.10    4.70
   8   4   2   10.30    5.90
  -9  -4  -2   96.39   11.70
  -9  -4  -2   79.19   10.70
  -9  -4  -2   91.79   10.70
   9   4   2   92.29   20.00
   8  -5  -2   19.80    6.30
  -8   5   2   19.00    5.70
   7  -5  -2   14.30    5.50
  -7   5   2    6.80    4.10
  -7   5   2    7.20    2.10
   6  -5  -2    4.70    3.60
   6  -5  -2    2.50    2.00
   6  -5  -2    1.30    1.90
  -6   5   2   -1.00    2.10
  -6   5   2    0.20    1.60
  -6   5   2   -0.20    3.10
   5  -5  -2  102.59    6.10
   5  -5  -2   95.09    6.10
   5  -5  -2  107.09    8.10
  -5   5   2  101.69    6.10
  -5   5   2  111.29    7.50
  -5   5   2   95.89    8.70
   4  -5  -2  175.18    9.30
   4  -5  -2  184.18    8.20
   4  -5  -2  183.08    8.80
  -4   5   2  188.48   11.40
  -4   5   2  172.98    8.70
  -4   5   2  205.68   10.80
   3  -5  -2  132.99    5.50
   3  -5  -2  154.88    9.10
   3  -5  -2  133.99    6.40
   3  -5  -2  140.59    7.40
   3  -5  -2  132.49    7.10
  -3   5   2  139.29    9.10
  -3   5   2  123.59    5.90
  -3   5   2  144.99    9.60
   2  -5  -2  183.48    8.30
   2  -5  -2  185.48    9.20
   2  -5  -2  171.58    9.20
   2  -5  -2  180.78    8.00
  -2   5   2  191.38   10.90
  -2   5   2  197.88   11.00
   1  -5  -2   24.60    4.10
   1  -5  -2   29.60    3.80
   1  -5  -2   31.30    3.70
  -1   5   2   35.20    5.70
   0  -5  -2   79.79    5.90
   0  -5  -2   72.49    6.00
   0  -5  -2   63.79    5.60
   0  -5  -2   69.39    5.00
   0   5   2   64.09    8.00
   0   5   2   83.19    7.20
  -1  -5  -2  101.59    7.10
  -1  -5  -2   94.39    6.20
  -1  -5  -2  118.59    7.90
  -1  -5  -2   93.99    7.00
   1   5   2  121.29   10.00
  -2  -5  -2   72.79    7.50
  -2  -5  -2   65.79    5.50
  -2  -5  -2   68.09    4.20
  -2  -5  -2   74.69    7.50
   2   5   2   64.39    4.70
   2   5   2   66.59    6.70
   2   5   2   73.69    9.10
  -3  -5  -2   95.69    9.50
  -3  -5  -2   88.99    5.60
  -3  -5  -2   88.89    6.70
  -3  -5  -2   71.99    7.80
  -3  -5  -2   81.39    6.30
   3   5   2   71.59    6.20
   3   5   2   82.59   10.10
   3   5   2   86.99    8.30
  -4  -5  -2   33.50    5.50
  -4  -5  -2   41.60    6.40
  -4  -5  -2   44.80    5.90
  -4  -5  -2   46.40    5.20
  -4  -5  -2   39.70    6.50
   4   5   2   42.20    7.90
   4   5   2   34.90    5.60
  -5  -5  -2   88.09    8.70
  -5  -5  -2   73.79    6.50
  -5  -5  -2   70.39    8.40
  -5  -5  -2   72.79    9.00
   5   5   2   91.89   11.30
   5   5   2   64.99    8.10
  -6  -5  -2    5.40    3.70
  -6  -5  -2   12.30    4.80
  -6  -5  -2    7.80    4.30
  -6  -5  -2    1.90    3.40
  -6  -5  -2   12.00    3.70
   6   5   2    9.80    5.10
  -7  -5  -2   43.40    7.30
  -7  -5  -2   37.70    7.60
  -7  -5  -2   48.00    7.00
  -7  -5  -2   39.50    7.30
  -7  -5  -2   44.30    7.30
   7   5   2   58.79    9.60
  -8  -5  -2   50.29    7.60
  -8  -5  -2   49.30    7.80
   8   5   2   55.79    9.90
   7  -6  -2   53.79    7.80
  -7   6   2   44.80    8.60
   6  -6  -2   62.49    8.80
   6  -6  -2   60.29    4.80
  -6   6   2   77.99   10.00
   5  -6  -2   48.10    5.00
   5  -6  -2   42.40    5.10
   5  -6  -2   41.60    4.50
  -5   6   2   50.19    7.80
   4  -6  -2    1.70    2.60
   4  -6  -2    0.60    2.20
   4  -6  -2    0.10    1.80
  -4   6   2    4.40    3.80
   3  -6  -2    2.30    1.90
   3  -6  -2    4.10    1.60
   3  -6  -2    0.30    2.10
   3  -6  -2    0.50    2.40
  -3   6   2    8.80    4.20
   2  -6  -2   19.80    3.30
   2  -6  -2   22.10    3.40
   2  -6  -2   22.30    3.20
   2  -6  -2   20.50    4.10
  -2   6   2   25.10    5.70
   1  -6  -2   51.89    5.50
   1  -6  -2   55.19    5.30
   1  -6  -2   48.70    6.10
  -1   6   2   66.09    8.10
   0  -6  -2   37.40    5.70
   0  -6  -2   38.80    4.50
   0  -6  -2   34.40    5.00
   0   6   2   45.00    7.20
  -1  -6  -2   15.70    4.20
  -1  -6  -2   10.90    3.50
  -1  -6  -2   12.60    3.00
  -2  -6  -2   38.10    6.00
  -2  -6  -2   32.10    4.80
  -2  -6  -2   26.50    5.20
  -3  -6  -2   10.10    2.50
  -3  -6  -2    7.40    3.50
  -3  -6  -2    7.50    3.90
  -3  -6  -2    7.70    2.50
  -3  -6  -2    5.70    4.10
   3   6   2   10.30    2.80
  -4  -6  -2   96.09    7.40
  -4  -6  -2  134.39   10.60
  -4  -6  -2  126.29    7.20
  -4  -6  -2  118.99    8.70
  -4  -6  -2   93.59   10.00
   4   6   2   95.49    7.60
  -5  -6  -2   26.50    5.20
  -5  -6  -2   28.00    5.90
  -5  -6  -2   25.50    5.20
  -5  -6  -2   25.00    4.50
  -5  -6  -2   25.70    5.90
  -6  -6  -2  135.59   11.30
  -6  -6  -2  107.89    8.40
  -6  -6  -2   98.69   11.20
  -6  -6  -2  109.69   10.90
  -7  -6  -2    9.00    3.70
  -7  -6  -2    0.40    3.50
  -7  -6  -2   -3.90    3.20
  -7  -6  -2    5.90    4.60
   7   6   2   -1.30    2.80
   5  -7  -2   21.60    4.00
   5  -7  -2   28.40    4.20
  -5   7   2   21.10    6.30
   4  -7  -2   64.99    5.20
   4  -7  -2   70.79    7.10
  -4   7   2   65.49    9.80
   3  -7  -2   -0.60    1.50
   3  -7  -2    2.40    2.60
   3  -7  -2    2.60    2.10
   3  -7  -2    0.70    2.80
  -3   7   2    1.10    3.70
   2  -7  -2   28.90    3.70
   2  -7  -2   23.80    3.90
   2  -7  -2   26.40    3.80
   2  -7  -2   25.20    4.70
  -2   7   2   32.40    6.70
   1  -7  -2    3.10    3.10
   1  -7  -2    9.70    3.30
  -1   7   2    4.90    4.20
   0  -7  -2   30.90    5.10
   0  -7  -2   30.40    4.60
   0  -7  -2   36.80    6.10
  -1  -7  -2   23.50    4.30
  -1  -7  -2   35.80    6.30
  -1  -7  -2   23.20    4.90
  -2  -7  -2   17.20    4.10
  -2  -7  -2   12.70    4.40
  -2  -7  -2    8.70    4.10
  -3  -7  -2   17.50    5.40
  -3  -7  -2   25.00    5.00
  -3  -7  -2   23.60    5.90
  -4  -7  -2   18.50    5.70
  -4  -7  -2   25.50    6.40
  -4  -7  -2   18.50    4.70
  -5  -7  -2   36.30    6.30
  -5  -7  -2   27.70    6.90
  -5  -7  -2   27.60    4.40
   5   7  -3   56.99   10.80
  -5  -7   3   53.89    7.90
  -5  -7   3   52.09   11.00
   4   7  -3   16.30    6.80
  -4  -7   3   17.60    5.50
  -4  -7   3   20.80    5.80
  -4  -7   3   22.40    5.30
   3   7  -3   45.40    9.10
  -3  -7   3   51.89    7.60
  -3  -7   3   58.09    7.40
  -3  -7   3   36.40    6.50
   2   7  -3    2.00    4.90
  -2  -7   3   16.10    4.50
  -2  -7   3   14.90    4.60
  -2  -7   3   14.60    4.60
   1   7  -3   11.40    5.50
  -1  -7   3   10.70    4.20
  -1  -7   3   16.90    4.60
  -1  -7   3    7.10    3.50
   0  -7   3   53.39    6.90
   0  -7   3   44.70    6.20
   0  -7   3   47.60    6.30
  -1   7  -3   14.00    5.60
  -1   7  -3    4.90    5.30
   1  -7   3    7.40    2.90
   1  -7   3    3.20    2.90
   1  -7   3    5.90    3.10
  -2   7  -3   17.30    5.90
  -2   7  -3   18.50    5.80
   2  -7   3   25.40    4.90
   2  -7   3   12.30    3.40
   2  -7   3   17.20    3.60
  -3   7  -3   52.39    9.00
  -3   7  -3   39.80    8.00
   3  -7   3   48.20    6.40
   3  -7   3   43.00    4.40
   3  -7   3   45.70    5.40
  -4   7  -3   16.70    6.20
   4  -7   3    8.40    2.80
   4  -7   3   14.20    4.20
  -5   7  -3   23.10    7.00
  -5   7  -3   35.60    8.20
   5  -7   3   42.70    6.40
   7   6  -3  131.39   14.90
  -7  -6   3  132.89   14.00
  -7  -6   3  125.79   13.50
  -7  -6   3  134.89    9.70
  -7  -6   3  158.98   12.10
   6   6  -3   62.29   10.30
  -6  -6   3   51.39    8.10
  -6  -6   3   66.29    8.80
  -6  -6   3   45.10    8.10
  -6  -6   3   60.99    6.60
   5   6  -3    8.30    5.50
  -5  -6   3    0.90    2.00
  -5  -6   3   -0.60    3.20
  -5  -6   3   -2.90    2.80
  -5  -6   3    1.50    2.80
  -5  -6   3   -1.10    3.00
   4   6  -3    2.70    2.50
   4   6  -3   -1.20    3.90
  -4  -6   3    3.40    2.10
  -4  -6   3    5.50    3.40
  -4  -6   3    5.90    3.60
  -4  -6   3    4.40    3.60
   3   6  -3    7.60    4.60
  -3  -6   3    8.00    3.40
  -3  -6   3   11.10    4.80
  -3  -6   3    2.60    4.40
   2   6  -3   42.50    8.10
  -2  -6   3   43.00    6.30
  -2  -6   3   36.70    5.70
  -2  -6   3   40.00    6.10
   1   6  -3    0.20    3.70
  -1  -6   3    9.40    3.20
  -1  -6   3    2.80    2.80
  -1  -6   3    1.50    2.60
   0   6  -3   47.30    7.50
   0   6  -3   42.40    7.70
   0   6  -3   38.90    6.90
   0  -6   3   41.30    5.50
   0  -6   3   41.40    5.50
   0  -6   3   34.10    5.10
  -1   6  -3    8.90    4.40
  -1   6  -3    9.10    4.60
  -1   6  -3    3.70    3.50
   1  -6   3    2.50    2.30
   1  -6   3   -0.50    2.00
   1  -6   3   -0.40    2.10
  -2   6  -3    3.00    3.90
  -2   6  -3    2.50    3.90
  -2   6  -3   11.80    4.70
   2  -6   3    6.20    2.30
   2  -6   3    6.30    3.10
   2  -6   3    7.50    2.70
  -3   6  -3   31.90    6.10
  -3   6  -3   29.30    6.40
   3  -6   3   26.00    4.20
   3  -6   3   23.20    3.10
   3  -6   3   28.30    3.40
   3  -6   3   17.80    4.10
   3  -6   3   30.00    4.00
  -4   6  -3   65.19    9.10
  -4   6  -3   70.39    8.40
   4  -6   3   72.69    4.80
   4  -6   3   70.59    6.70
  -5   6  -3    9.50    4.50
  -5   6  -3   15.60    4.20
  -6   6  -3  101.29   11.90
  -6   6  -3  105.09    8.70
  -7   6  -3   23.70    6.60
  -7   6  -3   13.80    4.40
   7  -6   3   19.20    5.40
   8   5  -3   14.50    7.10
   8   5  -3    5.70    4.80
  -8  -5   3    0.20    3.80
  -8  -5   3    6.60    4.70
   7   5  -3   27.60    8.30
   7   5  -3   25.30    6.70
  -7  -5   3   20.50    5.60
  -7  -5   3   26.00    6.50
  -7  -5   3   23.90    5.50
   6   5  -3   38.90    7.70
   6   5  -3   20.40    5.60
  -6  -5   3   32.90    6.50
  -6  -5   3   25.50    5.70
  -6  -5   3   43.40    7.20
   5   5  -3   24.40    5.10
   5   5  -3   27.90    6.70
  -5  -5   3   18.20    4.60
  -5  -5   3   20.70    4.90
  -5  -5   3   22.80    5.50
   4   5  -3  178.18   10.30
   4   5  -3  200.18   13.40
  -4  -5   3  174.38    9.80
  -4  -5   3  193.98   11.90
  -4  -5   3  190.88   11.20
  -4  -5   3  190.08    8.90
   3   5  -3  448.26   17.10
   3   5  -3  470.85   21.70
   3   5  -3  509.05   22.90
  -3  -5   3  477.05   20.20
  -3  -5   3  497.65   20.10
  -3  -5   3  490.35   19.50
  -3  -5   3  471.75   16.70
  -3  -5   3  478.45   16.00
   2   5  -3   73.09    8.80
  -2  -5   3   81.29    7.80
  -2  -5   3   73.59    7.60
  -2  -5   3   79.79    7.80
   1   5  -3   27.30    5.80
   1   5  -3   20.40    5.00
  -1  -5   3   33.90    4.90
  -1  -5   3   31.90    4.70
  -1  -5   3   36.70    5.00
   0   5  -3  124.09    9.40
   0   5  -3  133.49    9.50
   0   5  -3  127.09   10.00
   0  -5   3  129.89    7.90
   0  -5   3  132.89    7.90
   0  -5   3  130.09    7.70
  -1   5  -3    4.80    3.50
  -1   5  -3   -1.10    3.00
  -1   5  -3    2.30    2.80
   1  -5   3    2.30    1.90
   1  -5   3    2.90    2.10
  -2   5  -3  167.68   10.30
  -2   5  -3  168.48   10.90
  -2   5  -3  189.98   11.50
   2  -5   3  168.38    8.00
   2  -5   3  170.08    8.10
   2  -5   3  157.38   10.40
  -3   5  -3  164.18    9.70
  -3   5  -3  145.69    9.80
  -3   5  -3  130.49   10.00
   3  -5   3  154.48    6.60
   3  -5   3  155.28    7.10
   3  -5   3  144.19    8.00
   3  -5   3  142.29    7.90
  -4   5  -3   59.09    7.80
  -4   5  -3   60.49    6.70
  -4   5  -3   56.29    5.10
  -4   5  -3   48.80    4.00
   4  -5   3   54.49    5.30
   4  -5   3   58.29    3.80
  -5   5  -3   23.30    3.50
  -5   5  -3   27.40    5.70
  -5   5  -3   22.10    4.50
   5  -5   3   20.70    4.00
   5  -5   3   28.50    5.00
  -6   5  -3    7.40    3.20
  -6   5  -3    3.30    3.60
   6  -5   3    0.30    3.40
  -7   5  -3   48.20    5.90
  -7   5  -3   55.19    8.40
   7  -5   3   34.20    6.70
  -8   5  -3    8.30    2.80
  -8   5  -3    5.90    4.20
   8  -5   3   -3.00    3.80
   9   4  -3   56.79   10.50
  -9  -4   3   63.29    9.10
  -9  -4   3   73.09    9.80
   8   4  -3   15.30    6.20
   8   4  -3    3.60    4.50
  -8  -4   3    3.00    3.60
  -8  -4   3   13.70    4.90
   7   4  -3   29.40    6.30
   7   4  -3   21.50    6.30
  -7  -4   3   33.60    6.20
  -7  -4   3   37.10    7.20
  -7  -4   3   24.80    5.60
   6   4  -3    1.10    3.20
   6   4  -3   11.50    4.40
  -6  -4   3    5.80    4.00
  -6  -4   3    1.90    3.90
  -6  -4   3   11.80    4.00
   5   4  -3   21.80    5.00
   5   4  -3   23.60    5.50
  -5  -4   3   27.70    5.00
  -5  -4   3   23.10    5.10
  -5  -4   3   23.70    5.00
   4   4  -3  306.47   14.80
   4   4  -3  343.17   16.10
   4   4  -3  331.37   14.60
  -4  -4   3  292.87   13.80
  -4  -4   3  326.27   14.70
  -4  -4   3  309.57   14.90
   3   4  -3   42.20    6.20
   3   4  -3   56.09    6.10
  -3  -4   3   50.69    6.10
  -3  -4   3   50.39    5.10
  -3  -4   3   46.70    5.90
  -3  -4   3   49.90    6.00
   2   4  -3   53.49    5.70
   2   4  -3   49.60    6.40
   2   4  -3   43.40    3.80
   2   4  -3   43.00    6.00
  -2  -4   3   59.79    6.20
  -2  -4   3   49.80    5.50
  -2  -4   3   46.30    5.60
  -2  -4   3   48.90    3.60
  -2  -4   3   45.50    3.00
   1   4  -3  105.49    7.70
   1   4  -3   93.39    7.30
  -1  -4   3   92.99    6.60
  -1  -4   3  102.19    6.50
  -1  -4   3  100.09    6.70
   0   4  -3    8.40    3.60
   0   4  -3    6.60    3.10
   0   4  -3   13.60    3.60
   0  -4   3   16.40    3.30
   0  -4   3   12.80    2.70
   0  -4   3    8.50    2.30
   0  -4   3   14.10    2.90
   0  -4   3   16.10    3.10
  -1   4  -3  120.29    8.60
  -1   4  -3  112.99    7.70
  -1   4  -3  133.19    8.50
   1  -4   3  130.89    7.20
   1  -4   3  116.49    6.40
   1  -4   3  142.39    7.70
   1  -4   3  139.79    6.70
   1  -4   3  124.49    6.90
   1  -4   3  136.09    7.50
  -2   4  -3  114.29    7.80
  -2   4  -3  111.89    7.10
  -2   4  -3   93.39    7.30
   2  -4   3  102.19    6.80
   2  -4   3  102.79    5.30
   2  -4   3  113.69    6.60
   2  -4   3  106.59    5.50
   2  -4   3   99.29    6.30
  -3   4  -3  415.56   16.00
  -3   4  -3  409.36   16.70
  -3   4  -3  409.66   17.20
  -3   4  -3  392.26   14.40
   3  -4   3  426.16   13.70
   3  -4   3  410.36   14.90
   3  -4   3  404.96   15.10
   3  -4   3  422.66   15.20
   3  -4   3  413.26   13.10
   3  -4   3  423.56   13.50
  -4   4  -3  190.48    9.70
  -4   4  -3  205.48   11.30
  -4   4  -3  204.08    9.70
   4  -4   3  196.98   10.20
   4  -4   3  195.28    9.30
   4  -4   3  194.88    7.00
   4  -4   3  210.58    8.70
  -5   4  -3   31.00    5.60
  -5   4  -3   25.10    3.90
   5  -4   3   32.70    5.50
   5  -4   3   23.50    3.90
  -6   4  -3   89.79    8.10
  -6   4  -3  111.19    6.70
   6  -4   3   93.29    9.90
  -7   4  -3   22.10    5.20
  -7   4  -3   22.60    3.70
   7  -4   3   17.70    5.50
  -8   4  -3   40.40    7.10
  -8   4  -3   61.29    5.60
   8  -4   3   40.40    8.00
  -9   4  -3   81.09    9.70
   9  -4   3   80.19   11.70
  10   3  -3   21.20    8.10
 -10  -3   3   21.00    6.00
 -10  -3   3   30.40    6.60
   9   3  -3    8.50    6.40
  -9  -3   3   10.20    4.80
  -9  -3   3   16.20    5.10
   8   3  -3  107.59    9.20
   8   3  -3   98.59   12.70
  -8  -3   3  114.09   11.10
  -8  -3   3   97.79    9.80
   7   3  -3   53.19    7.30
   7   3  -3   38.70    7.70
  -7  -3   3   37.50    6.10
  -7  -3   3   48.30    7.80
  -7  -3   3   37.30    6.30
   6   3  -3   14.20    4.30
   6   3  -3   16.20    5.10
  -6  -3   3   15.00    4.40
  -6  -3   3   10.60    3.80
  -6  -3   3   17.30    4.20
   5   3  -3   34.70    5.50
   5   3  -3   30.90    4.90
   5   3  -3   40.00    6.50
  -5  -3   3   35.50    5.50
  -5  -3   3   41.70    5.60
  -5  -3   3   39.70    6.10
   4   3  -3   42.70    5.80
   4   3  -3   31.50    5.00
  -4  -3   3   31.60    4.90
  -4  -3   3   33.60    4.80
  -4  -3   3   38.30    5.10
  -4  -3   3   34.40    4.70
   3   3  -3  160.78    9.10
   3   3  -3  137.99    8.10
   3   3  -3  149.09    8.40
  -3  -3   3  154.68    8.70
  -3  -3   3  166.08   11.80
  -3  -3   3  161.18    8.20
  -3  -3   3  145.49    8.40
  -3  -3   3  160.08    8.10
  -3  -3   3  157.98    8.60
   2   3  -3  424.56   17.40
   2   3  -3  454.45   15.70
   2   3  -3  463.55   17.00
   2   3  -3  464.85   17.60
  -2  -3   3  456.65   15.40
  -2  -3   3  451.75   17.00
  -2  -3   3  486.55   17.20
  -2  -3   3  469.95   16.80
  -2  -3   3  455.55   16.90
  -2  -3   3  439.86   16.60
   1   3  -3  297.07   13.00
   1   3  -3  329.87   10.30
   1   3  -3  333.17   13.30
   1   3  -3  314.87   13.20
  -1  -3   3  314.57   12.30
  -1  -3   3  320.07   12.60
  -1  -3   3  324.37   12.80
  -1  -3   3  316.17   12.50
  -1  -3   3  313.57   12.60
   0   3  -3 1465.15   44.30
   0   3  -3 1436.46   44.20
   0   3  -3 1443.96   43.90
   0  -3   3 1420.16   43.50
   0  -3   3 1389.36   43.00
   0  -3   3 1441.96   42.60
   0  -3   3 1442.66   43.30
   0  -3   3 1397.66   42.80
   0  -3   3 1490.25   43.60
  -1   3  -3  111.89    6.50
  -1   3  -3   99.89    6.40
  -1   3  -3   99.19    6.00
   1  -3   3  101.89    4.90
   1  -3   3  113.79    5.30
   1  -3   3  103.99    6.00
   1  -3   3   97.69    5.70
   1  -3   3   98.89    5.30
  -2   3  -3  649.43   22.20
  -2   3  -3  633.34   20.00
  -2   3  -3  660.13   21.30
  -2   3  -3  638.74   21.60
   2  -3   3  645.24   19.50
   2  -3   3  647.34   20.40
   2  -3   3  623.94   21.40
   2  -3   3  656.03   20.80
   2  -3   3  630.44   20.20
  -3   3  -3  128.49    7.10
  -3   3  -3  141.49    7.80
  -3   3  -3  146.89    7.20
  -3   3  -3  142.29    6.80
   3  -3   3  136.39    5.10
   3  -3   3  134.99    5.10
   3  -3   3  139.19    6.20
   3  -3   3  140.99    7.50
   3  -3   3  139.89    6.80
  -4   3  -3   39.60    5.10
  -4   3  -3   33.80    4.50
  -4   3  -3   43.20    4.00
   4  -3   3   33.30    4.90
   4  -3   3   41.90    4.40
  -5   3  -3  256.97   13.40
  -5   3  -3  291.07   11.00
  -5   3  -3  302.07   13.40
   5  -3   3  284.97   14.40
   5  -3   3  282.37   12.20
  -6   3  -3  217.08   11.90
  -6   3  -3  241.78    9.60
   6  -3   3  217.28   11.20
   6  -3   3  257.77   14.50
  -7   3  -3  233.78    9.80
  -7   3  -3  239.08   12.80
   7  -3   3  269.07   17.60
  -8   3  -3   56.99    7.80
  -8   3  -3   69.29    4.90
   8  -3   3   65.19    9.70
  -9   3  -3   76.89    5.20
  -9   3  -3   84.49    9.60
   9  -3   3   64.09   10.50
 -10   3  -3   23.80    6.00
  10  -3   3   28.90    8.70
  10   2  -3   26.40    8.70
 -10  -2   3   35.60    6.70
 -10  -2   3   32.00    6.30
  -9  -2   3   36.80    6.40
  -9  -2   3   26.60    5.50
   8   2  -3   88.39    7.50
   8   2  -3   83.59   11.30
  -8  -2   3  109.09    8.70
  -8  -2   3  105.79    8.70
   7   2  -3   46.10    8.20
   7   2  -3   41.80    5.60
  -7  -2   3   42.00    5.80
  -7  -2   3   35.10    5.70
  -7  -2   3   51.79    8.10
   6   2  -3   11.50    3.40
   6   2  -3    9.60    4.50
  -6  -2   3    6.40    2.80
  -6  -2   3   12.90    3.50
  -6  -2   3    9.80    3.50
  -6  -2   3   10.50    4.30
  -6  -2   3   12.20    2.50
   5   2  -3   67.19    5.60
   5   2  -3   61.99    6.30
   5   2  -3   62.89    7.50
  -5  -2   3   63.59    6.20
  -5  -2   3   58.19    4.40
  -5  -2   3   80.29    6.20
  -5  -2   3   78.29    5.80
  -5  -2   3   74.49    8.00
   4   2  -3  113.59    8.00
   4   2  -3  114.49    7.10
   4   2  -3  109.89    6.80
  -4  -2   3  111.69    7.60
  -4  -2   3  111.09    6.00
  -4  -2   3  114.19    6.90
  -4  -2   3  117.39    8.10
   3   2  -3  974.90   32.20
   3   2  -3 1022.70   32.00
   3   2  -3  977.10   31.50
  -3  -2   3 1038.90   31.80
  -3  -2   3  996.10   32.00
  -3  -2   3 1018.90   31.70
  -3  -2   3  979.50   31.80
  -3  -2   3 1007.80   30.80
   2   2  -3   95.59    5.80
   2   2  -3   98.29    6.20
   2   2  -3  106.39    5.90
   2   2  -3   98.09    5.80
  -2  -2   3   95.69    5.60
  -2  -2   3   94.09    5.30
  -2  -2   3   97.69    5.70
  -2  -2   3  108.09    5.70
  -2  -2   3   96.09    5.70
   1   2  -3  663.03   21.10
  -1  -2   3  640.14   19.60
  -1  -2   3  650.33   21.00
  -1  -2   3  673.53   21.00
  -1  -2   3  659.83   21.30
  -1  -2   3  682.43   21.00
  -1  -2   3  638.14   21.00
   0   2  -3  804.42   25.00
   0  -2   3  787.52   24.90
   0  -2   3  781.02   24.80
   0  -2   3  835.12   24.60
   0  -2   3  812.62   24.70
  -1   2  -3  451.55   14.80
  -1   2  -3  420.26   15.00
  -1   2  -3  453.85   14.60
  -1   2  -3  455.05   13.70
   1  -2   3  439.66   14.30
   1  -2   3  433.46   13.50
   1  -2   3  442.36   13.70
   1  -2   3  424.96   14.70
   1  -2   3  450.55   14.20
  -2   2  -3   71.99    4.80
  -2   2  -3   75.39    4.20
  -2   2  -3   86.29    5.10
   2  -2   3   84.89    4.00
   2  -2   3   69.19    4.90
   2  -2   3   81.09    3.60
  -3   2  -3  130.49    5.60
  -3   2  -3  127.89    7.30
  -3   2  -3  128.49    5.60
   3  -2   3  124.69    7.40
   3  -2   3  126.59    6.20
   3  -2   3  133.89    4.90
  -4   2  -3  154.18    9.10
  -4   2  -3  163.18    8.10
  -4   2  -3  161.78    6.00
  -4   2  -3  168.58    5.80
   4  -2   3  163.48    7.80
   4  -2   3  177.68   10.00
   4  -2   3  170.68    6.20
  -5   2  -3   65.99    5.20
  -5   2  -3   76.89    7.90
  -5   2  -3   68.49    3.70
  -5   2  -3   67.69    3.70
   5  -2   3   73.79    3.90
   5  -2   3   63.99    5.20
   5  -2   3   60.89    7.30
  -6   2  -3   87.79    4.50
  -6   2  -3   80.09    6.30
  -6   2  -3   84.39    4.70
   6  -2   3   75.09    6.20
   6  -2   3   77.99    9.00
   6  -2   3   80.69    4.60
  -7   2  -3   25.00    3.00
  -7   2  -3   20.70    4.20
  -7   2  -3   27.90    3.40
   7  -2   3   29.60    6.70
   7  -2   3   26.80    3.20
  -8   2  -3   47.30    4.10
  -8   2  -3   49.70    6.80
  -8   2  -3   47.60    4.80
   8  -2   3   54.29    9.10
  -9   2  -3  116.09    9.40
  -9   2  -3   78.89    6.30
  -9   2  -3   92.89    5.80
   9  -2   3   81.39   11.90
 -10   2  -3   31.40    6.60
 -10   2  -3   19.10    4.00
  10  -2   3   13.20    8.80
  10   1  -3    6.20    6.30
 -10  -1   3   12.10    4.20
 -10  -1   3   11.90    4.70
   9   1  -3   50.59    9.80
  -9  -1   3   62.49    7.40
  -9  -1   3   69.89    8.40
   8   1  -3   74.09   10.30
   8   1  -3   78.99    5.90
  -8  -1   3   75.09    7.80
  -8  -1   3   66.69    7.90
  -8  -1   3   77.09    6.40
   7   1  -3  137.69   13.70
   7   1  -3  137.39    7.50
  -7  -1   3  133.19    8.10
  -7  -1   3  121.59    8.80
  -7  -1   3  145.59    8.90
  -7  -1   3  133.99    8.80
  -7  -1   3  123.79   10.70
   6   1  -3  471.95   20.80
   6   1  -3  410.16   15.60
   6   1  -3  450.95   18.20
  -6  -1   3  441.26   19.80
  -6  -1   3  423.36   16.60
  -6  -1   3  429.06   17.30
  -6  -1   3  463.35   17.40
  -6  -1   3  424.56   16.40
   5   1  -3  109.69    8.80
   5   1  -3  114.99    6.20
   5   1  -3  121.19    7.50
  -5  -1   3  138.09    9.10
  -5  -1   3  113.79    6.60
  -5  -1   3  107.09    6.70
  -5  -1   3  113.69    6.90
   4   1  -3  800.22   25.50
   4   1  -3  827.62   27.20
   4   1  -3  800.32   28.40
  -4  -1   3  855.71   26.70
  -4  -1   3  825.52   28.30
  -4  -1   3  845.82   26.90
  -4  -1   3  818.12   26.10
   3   1  -3  427.16   15.80
   3   1  -3  407.96   14.60
   3   1  -3  406.06   13.70
  -3  -1   3  415.86   13.20
  -3  -1   3  399.86   14.40
  -3  -1   3  427.06   14.60
  -3  -1   3  392.26   15.30
  -3  -1   3  393.36   13.90
   2   1  -3   35.30    3.20
   2   1  -3   36.90    3.00
   2   1  -3   33.20    3.50
  -2  -1   3   31.30    3.30
  -2  -1   3   33.40    2.80
  -2  -1   3   34.50    3.30
  -2  -1   3   26.80    2.30
  -2  -1   3   31.80    2.70
   1   1  -3  970.60   27.70
   1   1  -3  946.01   27.90
   1   1  -3  940.41   28.10
   1   1  -3  931.41   27.70
  -1  -1   3  962.80   27.70
  -1  -1   3  935.21   27.60
  -1  -1   3  930.61   27.50
  -1  -1   3  951.90   28.10
   0   1  -3 1250.47   34.80
   0  -1   3 1206.18   34.50
  -1   1  -3 3647.54  150.18
   1  -1   3 3804.02  152.08
  -2   1  -3 2636.14   74.69
   2  -1   3 2605.84   74.69
   2  -1   3 2505.05   72.59
   2  -1   3 2629.54   73.59
  -3   1  -3 1202.68   33.40
  -3   1  -3 1135.19   36.80
  -3   1  -3 1177.68   35.20
  -3   1  -3 1199.28   34.00
   3  -1   3 1139.29   34.10
   3  -1   3 1160.68   37.10
   3  -1   3 1196.28   35.30
  -4   1  -3  814.12   28.00
  -4   1  -3  818.02   23.90
  -4   1  -3  814.82   24.40
  -4   1  -3  800.42   25.70
   4  -1   3  785.22   28.20
   4  -1   3  809.72   25.90
   4  -1   3  787.42   24.60
  -5   1  -3   13.20    2.80
  -5   1  -3   19.20    2.60
  -5   1  -3   18.60    4.40
  -5   1  -3   17.90    3.30
   5  -1   3   19.70    3.50
   5  -1   3   12.90    2.40
   5  -1   3    9.70    3.80
  -6   1  -3   20.70    3.70
  -6   1  -3   17.70    2.70
  -6   1  -3   14.20    2.80
  -6   1  -3   20.40    5.10
   6  -1   3   18.70    3.70
   6  -1   3   12.60    4.80
   6  -1   3   17.30    2.90
  -7   1  -3   75.39    7.40
  -7   1  -3   83.99    5.60
  -7   1  -3   82.59    5.60
   7  -1   3   79.69    5.70
   7  -1   3   80.39   10.20
  -8   1  -3   42.30    6.20
  -8   1  -3   41.50    4.70
  -8   1  -3   38.80    4.70
   8  -1   3   40.10    4.90
   8  -1   3   48.80    9.00
  -9   1  -3    0.90    2.50
  -9   1  -3    2.80    2.20
  -9   1  -3    1.90    3.30
   9  -1   3    7.40    5.40
 -10   1  -3   28.80    6.40
 -10   1  -3   35.30    5.20
  10  -1   3   33.20    9.40
  11   0  -3   64.19   13.80
 -11   0   3   34.40    9.30
 -11   0   3   47.70    6.80
  10   0  -3   -2.80    4.50
 -10   0   3   -2.50    3.00
 -10   0   3   -1.20    2.60
   9   0  -3  385.16   22.40
  -9   0   3  351.56   15.30
  -9   0   3  323.57   13.70
  -9   0   3  340.87   16.50
   8   0  -3   53.89    9.20
  -8   0   3   60.99    7.00
  -8   0   3   58.99    6.30
  -8   0   3   57.29    5.50
   7   0  -3  604.24   25.70
  -7   0   3  516.75   19.60
  -7   0   3  579.94   20.20
  -7   0   3  542.65   18.90
  -7   0   3  506.95   20.50
   6   0  -3 1046.20   37.00
   6   0  -3 1045.30   30.10
   6   0  -3  985.10   33.60
  -6   0   3  987.10   31.30
  -6   0   3 1007.00   36.10
  -6   0   3 1038.10   32.40
  -6   0   3  988.50   33.00
  -6   0   3 1016.00   32.10
   5   0  -3  275.77    9.10
   5   0  -3  260.37   11.50
  -5   0   3  259.17   10.40
  -5   0   3  274.67   11.50
  -5   0   3  248.18    9.80
  -5   0   3  270.27   10.70
  -5   0   3  247.28   13.00
   4   0  -3  454.05   14.10
   4   0  -3  434.26   17.90
   4   0  -3  435.76   16.10
  -4   0   3  462.95   14.80
  -4   0   3  467.55   16.00
  -4   0   3  456.35   17.80
  -4   0   3  472.05   15.40
  -4   0   3  466.35   15.50
   3   0  -3  504.05   15.40
   3   0  -3  542.65   18.70
   3   0  -3  525.65   18.10
  -3   0   3  509.55   16.40
  -3   0   3  508.95   16.80
  -3   0   3  529.05   15.90
  -3   0   3  526.75   16.50
  -3   0   3  508.95   19.60
   2   0  -3   60.19    4.10
   2   0  -3   56.99    3.00
   2   0  -3   52.99    3.20
  -2   0   3   57.19    2.50
  -2   0   3   57.19    3.20
  -2   0   3   56.79    3.10
   1   0  -3 2383.56  112.59
  -1   0   3 2404.06  112.29
   0   0  -3   40.00    2.10
   0   0  -3   45.30    2.00
   0   0  -3   45.00    2.00
   0   0   3   42.50    2.60
   0   0   3   48.70    1.80
  -1   0  -3   49.99    2.70
  -1   0  -3   52.59    2.80
  -1   0  -3   55.59    3.60
  -1   0  -3   53.79    2.60
  -1   0  -3   54.59    2.40
   1   0   3   51.19    2.30
   1   0   3   55.89    2.70
   1   0   3   52.99    2.70
  -2   0  -3  279.47    9.50
  -2   0  -3  268.27   10.70
  -2   0  -3  274.87    9.30
   2   0   3  289.67   10.80
   2   0   3  260.77    9.30
   2   0   3  268.97    9.50
  -3   0  -3   28.40    3.10
  -3   0  -3   22.80    4.10
  -3   0  -3   28.20    2.20
  -3   0  -3   30.60    3.00
   3   0   3   29.10    3.00
   3   0   3   23.90    3.10
   3   0   3   27.50    4.30
  -4   0  -3  848.02   26.50
  -4   0  -3  834.32   29.20
  -4   0  -3  866.81   24.50
  -4   0  -3  856.41   27.00
   4   0   3  830.62   29.40
   4   0   3  869.61   26.70
   4   0   3  796.82   27.00
  -5   0  -3   27.10    3.40
  -5   0  -3   21.90    3.30
  -5   0  -3   26.10    4.80
   5   0   3   27.80    3.60
   5   0   3   29.20    4.10
   5   0   3   23.90    5.10
  -6   0  -3 2031.40   59.49
  -6   0  -3 2055.39   61.89
  -6   0  -3 1978.80   64.89
  -6   0  -3 2020.90   61.29
   6   0   3 2054.19   65.79
   6   0   3 1997.50   60.59
   6   0   3 2000.70   61.79
  -7   0  -3  537.15   20.30
  -7   0  -3  479.25   18.00
  -7   0  -3  503.75   18.90
   7   0   3  509.45   24.20
   7   0   3  500.05   21.30
  -8   0  -3   71.39    7.80
  -8   0  -3   83.29    6.50
  -8   0  -3   86.69    6.80
   8   0   3   82.39    7.80
   8   0   3   76.59   11.30
  -9   0  -3  171.98   10.20
  -9   0  -3  166.58   11.30
   9   0   3  191.38   16.00
 -10   0  -3   -2.40    2.30
 -10   0  -3   -3.50    3.00
  10   0   3    1.50    5.30
  10  -1  -3   20.50    7.80
 -10   1   3    6.70    2.70
 -10   1   3    7.00    4.30
   9  -1  -3   64.99   11.10
  -9   1   3   64.29    7.70
  -9   1   3   54.59    5.50
  -9   1   3   58.49    4.20
   8  -1  -3   63.99    9.70
  -8   1   3   73.49    5.50
  -8   1   3   77.49    7.70
  -8   1   3   77.19    6.50
  -8   1   3   80.69    4.90
   7  -1  -3  133.39    8.90
   7  -1  -3  139.39   11.50
  -7   1   3  140.69    8.40
  -7   1   3  124.69    7.60
  -7   1   3  135.29    7.00
   6  -1  -3  404.26   16.80
   6  -1  -3  459.05   20.40
  -6   1   3  419.16   16.30
  -6   1   3  446.16   15.80
  -6   1   3  411.16   19.00
  -6   1   3  472.75   15.30
   5  -1  -3  122.59    6.90
   5  -1  -3  122.59    8.90
  -5   1   3  108.29    8.10
  -5   1   3  120.99    6.10
  -5   1   3  116.19    6.40
  -5   1   3  124.49    5.60
   4  -1  -3  830.82   26.50
   4  -1  -3  835.42   25.70
   4  -1  -3  836.92   28.90
  -4   1   3  854.71   26.20
  -4   1   3  860.81   28.60
  -4   1   3  856.51   25.90
  -4   1   3  838.52   25.00
   3  -1  -3  435.76   13.90
   3  -1  -3  430.46   15.90
   3  -1  -3  405.96   13.50
  -3   1   3  432.66   12.70
  -3   1   3  418.36   13.60
  -3   1   3  394.06   15.30
  -3   1   3  419.56   13.70
   2  -1  -3   31.20    3.20
   2  -1  -3   39.30    2.60
   2  -1  -3   27.90    2.10
  -2   1   3   42.00    2.70
  -2   1   3   38.60    2.20
  -2   1   3   39.40    1.60
  -2   1   3   37.80    3.60
   1  -1  -3  982.50   29.00
   1  -1  -3 1007.70   28.80
   1  -1  -3  928.51   27.60
   1  -1  -3  992.30   27.90
   1  -1  -3  976.40   28.30
  -1   1   3 1016.30   28.00
  -1   1   3  993.10   28.90
  -1   1   3 1001.40   28.80
  -1   1   3 1014.20   27.60
   0  -1  -3 1316.77   36.80
   0  -1  -3 1269.47   36.20
   0  -1  -3 1302.37   36.00
   0  -1  -3 1267.87   37.10
   0   1   3 1322.97   37.10
   0   1   3 1273.27   37.10
   0   1   3 1275.87   36.00
   0   1   3 1276.27   36.70
   0   1   3 1296.17   36.80
  -1  -1  -3 3617.34  159.28
  -2  -1  -3 2569.84   73.39
  -2  -1  -3 2512.55   74.29
  -2  -1  -3 2603.04   73.19
   2   1   3 2582.94   73.39
   2   1   3 2551.04   74.39
  -3  -1  -3 1149.69   35.40
  -3  -1  -3 1134.19   34.70
  -3  -1  -3 1130.89   35.10
   3   1   3 1194.88   37.30
   3   1   3 1189.48   35.60
   3   1   3 1178.58   35.40
  -4  -1  -3  776.52   24.40
  -4  -1  -3  764.62   27.70
  -4  -1  -3  794.22   25.70
  -4  -1  -3  780.72   25.70
   4   1   3  804.12   28.20
   4   1   3  800.72   26.00
   4   1   3  781.72   25.80
  -5  -1  -3   19.70    2.70
  -5  -1  -3   11.80    3.00
  -5  -1  -3   18.90    4.40
  -5  -1  -3   20.10    3.50
   5   1   3   12.60    4.60
   5   1   3   17.70    3.20
   5   1   3   12.60    3.10
  -6  -1  -3   16.50    2.60
  -6  -1  -3   23.00    5.50
  -6  -1  -3   17.50    3.60
  -6  -1  -3   10.70    3.00
   6   1   3   12.30    4.80
   6   1   3   17.30    4.00
   6   1   3   18.10    3.80
  -7  -1  -3   65.69    7.20
  -7  -1  -3   84.69    4.60
  -7  -1  -3   93.09    7.30
   7   1   3   92.99   11.30
   7   1   3   88.39    7.20
  -8  -1  -3   29.10    5.40
  -8  -1  -3   39.60    5.70
   8   1   3   40.90    8.50
  -9  -1  -3    6.40    3.30
  -9  -1  -3    0.60    3.40
   9   1   3   -1.70    4.30
 -10  -1  -3   30.70    6.50
 -10  -1  -3   37.20    6.30
  10   1   3   37.40   10.20
  10  -2  -3   38.30    9.80
 -10   2   3   27.40    5.90
   9  -2  -3   35.70    8.60
  -9   2   3   31.20    5.80
  -9   2   3   26.40    5.00
  -9   2   3   30.00    3.20
   8  -2  -3   95.69   11.60
  -8   2   3   88.29    4.70
  -8   2   3   90.99    8.90
  -8   2   3  110.09    7.90
   7  -2  -3   46.50    7.70
   7  -2  -3   32.00    5.10
  -7   2   3   36.40    3.00
  -7   2   3   34.40    4.60
  -7   2   3   49.00    5.50
   6  -2  -3    7.20    3.70
   6  -2  -3    4.10    2.40
  -6   2   3    3.60    2.20
  -6   2   3    5.50    2.50
   5  -2  -3   73.49    4.40
   5  -2  -3   65.19    3.30
   5  -2  -3   70.09    4.90
   5  -2  -3   52.19    6.50
  -5   2   3   69.29    4.80
  -5   2   3   68.89    4.60
  -5   2   3   75.09    7.60
   4  -2  -3  117.79    8.20
   4  -2  -3  116.59    5.50
   4  -2  -3  114.09    5.80
   4  -2  -3  114.29    5.20
  -4   2   3  122.69    5.80
  -4   2   3  122.59    5.70
  -4   2   3  122.69    5.70
  -4   2   3   88.99    6.90
   3  -2  -3 1040.00   30.30
   3  -2  -3 1024.10   32.30
   3  -2  -3 1012.60   30.50
   3  -2  -3  980.20   29.90
  -3   2   3  998.40   29.60
  -3   2   3 1021.40   30.40
  -3   2   3 1044.50   29.90
  -3   2   3  993.40   31.80
   2  -2  -3   95.69    5.50
   2  -2  -3   92.99    5.30
   2  -2  -3   97.99    3.90
   2  -2  -3   93.29    4.20
   2  -2  -3  106.69    5.00
  -2   2   3   87.99    4.60
  -2   2   3   99.09    5.30
  -2   2   3  101.89    5.10
  -2   2   3  101.89    4.90
   1  -2  -3  695.43   21.90
   1  -2  -3  680.63   21.10
   1  -2  -3  656.53   21.00
   1  -2  -3  676.43   20.60
   1  -2  -3  677.93   20.10
  -1   2   3  682.43   20.50
  -1   2   3  669.93   20.20
  -1   2   3  674.03   21.10
  -1   2   3  713.63   21.00
   0  -2  -3  800.72   24.80
   0  -2  -3  823.42   23.90
   0  -2  -3  788.92   24.50
   0  -2  -3  805.12   24.50
   0  -2  -3  842.32   26.10
   0  -2  -3  811.72   25.20
   0  -2  -3  840.52   25.60
   0  -2  -3  816.72   24.10
   0   2   3  826.22   24.80
   0   2   3  843.02   24.10
   0   2   3  839.32   24.90
   0   2   3  810.12   25.20
   0   2   3  843.12   24.10
  -1  -2  -3  446.06   15.60
  -1  -2  -3  447.26   14.00
  -1  -2  -3  436.56   14.30
  -1  -2  -3  436.36   14.10
  -1  -2  -3  426.06   15.50
  -1  -2  -3  432.36   15.00
  -1  -2  -3  436.16   14.90
  -1  -2  -3  431.26   14.80
   1   2   3  433.46   14.20
   1   2   3  445.36   16.00
   1   2   3  454.45   16.00
   1   2   3  441.26   15.00
  -2  -2  -3   70.89    5.00
  -2  -2  -3   76.79    4.50
  -2  -2  -3   64.69    5.00
  -2  -2  -3   77.29    4.60
  -2  -2  -3   75.29    5.70
  -2  -2  -3   79.69    5.00
   2   2   3   72.89    5.60
   2   2   3   69.99    4.50
   2   2   3   67.19    4.80
   2   2   3   77.29    5.70
  -3  -2  -3  126.59    7.20
  -3  -2  -3  120.39    6.70
  -3  -2  -3  134.79    7.20
  -3  -2  -3  122.39    7.90
   3   2   3  148.39    7.20
   3   2   3  139.09    7.80
   3   2   3  156.28    8.60
   3   2   3  129.49    7.20
  -4  -2  -3  171.58    8.80
  -4  -2  -3  160.68    8.00
  -4  -2  -3  147.19    9.50
  -4  -2  -3  165.98    9.30
   4   2   3  168.08    9.00
   4   2   3  159.38    8.70
   4   2   3  176.78    8.70
   4   2   3  154.18   10.00
  -5  -2  -3   65.49    7.70
  -5  -2  -3   67.19    5.70
  -5  -2  -3   76.29    7.20
   5   2   3   71.69    8.60
   5   2   3   65.29    6.50
   5   2   3   73.09    7.10
  -6  -2  -3   78.69    9.30
  -6  -2  -3   74.79    5.60
  -6  -2  -3   79.39    6.50
  -6  -2  -3   80.09    6.70
   6   2   3   96.19   10.80
  -7  -2  -3   23.80    4.80
  -7  -2  -3   33.30    8.60
  -7  -2  -3   19.50    3.30
  -7  -2  -3   34.80    5.50
   7   2   3   24.60    6.20
  -8  -2  -3   50.39    6.80
  -8  -2  -3   49.60    6.80
  -8  -2  -3   43.70    4.60
   8   2   3   46.70    8.70
  -9  -2  -3   93.89    9.80
  -9  -2  -3   86.19    9.40
   9   2   3   85.69   12.70
 -10  -2  -3   28.30    8.50
 -10  -2  -3   42.30    7.30
  10   2   3   35.80    9.40
  10  -3  -3   32.80    9.30
 -10   3   3   21.40    5.70
   9  -3  -3    7.40    5.70
  -9   3   3   16.70    5.60
  -9   3   3    9.60    3.70
   8  -3  -3  104.99   12.10
  -8   3   3  107.09    8.00
  -8   3   3   98.99    6.70
   7  -3  -3   39.00    7.40
   7  -3  -3   49.90    5.90
  -7   3   3   38.30    5.10
  -7   3   3   44.90    4.90
   6  -3  -3   11.10    2.90
   6  -3  -3   10.80    4.50
   6  -3  -3   12.40    2.70
  -6   3   3   14.20    2.00
  -6   3   3    8.60    2.40
   5  -3  -3   41.80    3.80
   5  -3  -3   38.80    6.20
   5  -3  -3   38.00    3.80
   5  -3  -3   41.60    4.40
  -5   3   3   42.00    3.30
  -5   3   3   44.70    3.90
  -5   3   3   40.90    5.60
  -5   3   3   46.40    5.50
   4  -3  -3   36.20    3.50
   4  -3  -3   35.40    3.50
   4  -3  -3   29.10    4.70
   4  -3  -3   38.30    3.90
  -4   3   3   27.30    4.10
  -4   3   3   36.60    3.70
  -4   3   3   40.50    3.70
  -4   3   3   38.30    4.70
   3  -3  -3  170.48    6.50
   3  -3  -3  166.98    7.90
   3  -3  -3  172.78    7.40
   3  -3  -3  158.98    8.20
   3  -3  -3  161.68    6.40
  -3   3   3  163.38    7.40
  -3   3   3  161.68    8.00
  -3   3   3  155.28    7.10
  -3   3   3  165.98    7.90
   2  -3  -3  476.55   16.20
   2  -3  -3  493.25   14.80
   2  -3  -3  462.05   14.60
   2  -3  -3  477.15   16.20
   2  -3  -3  486.85   15.90
   2  -3  -3  475.85   17.20
  -2   3   3  483.45   16.30
  -2   3   3  513.15   16.90
  -2   3   3  482.75   16.90
  -2   3   3  458.55   15.70
   1  -3  -3  339.07   12.30
   1  -3  -3  335.37   12.30
   1  -3  -3  333.57   10.90
   1  -3  -3  350.96   11.10
   1  -3  -3  313.07   13.00
   1  -3  -3  333.17   11.30
   1  -3  -3  341.97   11.10
   1  -3  -3  329.67   11.90
  -1   3   3  321.47   12.20
  -1   3   3  315.07   12.30
  -1   3   3  322.17   10.80
  -1   3   3  313.47   11.30
   0  -3  -3 1440.06   43.50
   0  -3  -3 1416.96   44.00
   0  -3  -3 1462.65   42.00
   0  -3  -3 1462.15   45.10
   0  -3  -3 1521.65   42.50
   0  -3  -3 1479.75   44.50
   0  -3  -3 1434.46   43.30
   0  -3  -3 1443.76   42.50
   0   3   3 1498.75   45.80
   0   3   3 1463.85   43.60
   0   3   3 1486.15   44.00
  -1  -3  -3  102.69    6.70
  -1  -3  -3   99.79    5.50
  -1  -3  -3  101.69    5.50
  -1  -3  -3   94.89    6.30
  -1  -3  -3   99.79    5.90
  -1  -3  -3  116.19    6.40
  -1  -3  -3  101.79    4.80
  -1  -3  -3   99.19    5.20
   1   3   3  111.09    5.50
   1   3   3   91.99    6.80
   1   3   3  103.59    5.50
   1   3   3  100.19    5.90
  -2  -3  -3  620.04   20.90
  -2  -3  -3  647.64   22.60
  -2  -3  -3  627.34   21.30
  -2  -3  -3  617.74   21.80
  -2  -3  -3  648.54   20.10
  -2  -3  -3  619.14   20.50
  -2  -3  -3  600.74   22.10
  -2  -3  -3  611.74   21.60
   2   3   3  625.14   21.80
   2   3   3  616.44   21.20
   2   3   3  644.44   23.10
   2   3   3  606.14   20.80
  -3  -3  -3  133.29    8.00
  -3  -3  -3  140.49    7.20
  -3  -3  -3  135.39    8.10
  -3  -3  -3  142.89    7.50
  -3  -3  -3  131.29    7.80
  -3  -3  -3  137.19    8.30
  -3  -3  -3  136.89    8.50
   3   3   3  139.39    8.50
   3   3   3  141.99    7.70
   3   3   3  137.49    8.10
   3   3   3  153.08    9.20
  -4  -3  -3   44.60    6.10
  -4  -3  -3   37.60    4.90
  -4  -3  -3   40.30    5.40
  -4  -3  -3   39.20    5.90
   4   3   3   46.40    6.30
   4   3   3   39.40    5.60
   4   3   3   39.10    5.20
   4   3   3   41.80    5.30
  -5  -3  -3  256.07   12.50
  -5  -3  -3  292.77   14.90
  -5  -3  -3  276.07   13.50
   5   3   3  266.57   14.80
   5   3   3  272.37   13.40
  -6  -3  -3  229.08   12.80
  -6  -3  -3  248.68   14.70
  -6  -3  -3  227.48   12.20
   6   3   3  245.88   15.00
  -7  -3  -3  223.08   15.20
  -7  -3  -3  219.28   18.20
   7   3   3  251.07   16.30
  -8  -3  -3   62.09    8.00
  -8  -3  -3   77.19    8.70
   8   3   3   70.49   10.90
  -9  -3  -3   81.59    9.90
  -9  -3  -3   77.09    9.60
  -9  -3  -3   89.99   10.50
   9   3   3   92.19   13.10
 -10  -3  -3   30.90    7.90
 -10  -3  -3   32.80    7.10
 -10  -3  -3   42.10    7.90
  10   3   3   40.30   10.60
   9  -4  -3   64.69   10.80
  -9   4   3   69.19    9.30
   8  -4  -3    0.90    4.40
  -8   4   3    6.70    2.50
  -8   4   3    7.70    3.90
   7  -4  -3   39.50    7.40
   7  -4  -3   23.30    4.30
  -7   4   3   32.70    3.90
   6  -4  -3    2.60    1.70
   6  -4  -3    8.40    2.50
   6  -4  -3    3.70    3.70
   6  -4  -3    5.40    2.50
  -6   4   3   13.80    4.10
  -6   4   3   10.40    2.50
  -6   4   3    8.10    2.30
   5  -4  -3   27.70    3.60
   5  -4  -3   30.90    4.00
   5  -4  -3   23.80    5.10
   5  -4  -3   23.90    3.30
  -5   4   3   27.70    3.60
  -5   4   3   21.10    4.30
  -5   4   3   25.20    3.70
   4  -4  -3  331.87   12.60
   4  -4  -3  337.97   13.50
   4  -4  -3  317.47   11.90
   4  -4  -3  329.37   14.30
  -4   4   3  334.47   12.70
  -4   4   3  317.87   13.40
  -4   4   3  330.07   13.10
  -4   4   3  332.07   14.50
   3  -4  -3   50.49    3.60
   3  -4  -3   50.39    5.50
   3  -4  -3   50.79    3.90
   3  -4  -3   52.49    4.40
  -3   4   3   60.19    5.80
  -3   4   3   48.20    4.30
  -3   4   3   63.29    6.50
  -3   4   3   54.69    4.40
   2  -4  -3   52.49    4.40
   2  -4  -3   50.49    3.30
   2  -4  -3   51.89    5.70
   2  -4  -3   45.60    3.70
   2  -4  -3   52.79    4.90
   2  -4  -3   44.70    3.40
   2  -4  -3   53.89    3.20
  -2   4   3   50.59    4.20
  -2   4   3   46.70    3.30
  -2   4   3   51.59    5.60
  -2   4   3   46.70    5.30
   1  -4  -3   92.09    5.80
   1  -4  -3   97.19    6.10
   1  -4  -3   95.79    6.20
   1  -4  -3   97.79    5.00
   1  -4  -3  105.99    5.60
  -1   4   3  100.09    4.00
  -1   4   3  107.69    6.80
   0  -4  -3   14.20    3.50
   0  -4  -3   14.70    2.80
   0  -4  -3   12.90    2.30
   0  -4  -3   13.20    3.20
   0  -4  -3   15.40    2.80
   0   4   3   10.50    3.10
   0   4   3   15.30    4.00
  -1  -4  -3  118.89    6.00
  -1  -4  -3  134.69    7.10
  -1  -4  -3  140.09    6.70
  -1  -4  -3  131.49    7.70
  -1  -4  -3  128.99    5.60
  -1  -4  -3  128.49    8.00
   1   4   3  130.09    7.60
   1   4   3  130.19    9.10
   1   4   3  132.39    6.80
   1   4   3  111.99    5.70
  -2  -4  -3  108.09    5.70
  -2  -4  -3   98.09    6.20
  -2  -4  -3  111.19    7.50
  -2  -4  -3   94.79    6.30
  -2  -4  -3  124.79    7.60
  -2  -4  -3   99.99    6.70
   2   4   3  120.29    6.80
   2   4   3  119.69    9.00
   2   4   3  103.99    6.70
  -3  -4  -3  436.36   16.20
  -3  -4  -3  371.66   16.90
  -3  -4  -3  415.66   16.70
  -3  -4  -3  406.06   15.10
  -3  -4  -3  427.86   17.60
   3   4   3  434.96   19.10
   3   4   3  397.16   16.60
   3   4   3  397.76   17.20
   3   4   3  438.16   16.80
  -4  -4  -3  206.48   10.60
  -4  -4  -3  198.38   10.90
  -4  -4  -3  202.78   11.40
  -4  -4  -3  199.98    9.90
  -4  -4  -3  206.48   11.60
  -4  -4  -3  189.78   11.20
   4   4   3  190.78   11.50
   4   4   3  206.48   12.60
   4   4   3  208.68   11.10
  -5  -4  -3   24.70    5.10
  -5  -4  -3   23.30    4.20
  -5  -4  -3   31.20    5.90
  -5  -4  -3   26.70    4.70
  -5  -4  -3   24.40    4.90
   5   4   3   35.20    6.50
  -6  -4  -3   91.39   10.30
  -6  -4  -3   87.59    7.70
  -6  -4  -3  115.39    9.20
  -6  -4  -3   91.29    9.30
  -6  -4  -3  111.49    8.40
  -7  -4  -3   16.10    4.60
  -7  -4  -3   24.40    5.70
  -7  -4  -3   12.10    4.20
  -7  -4  -3   22.80    6.70
  -7  -4  -3   20.10    5.10
   7   4   3   19.50    6.30
  -8  -4  -3   44.30    7.50
  -8  -4  -3   45.60    7.30
  -8  -4  -3   54.19    7.80
  -8  -4  -3   53.59    8.50
   8   4   3   34.00    8.70
  -9  -4  -3  144.99   17.10
  -9  -4  -3  100.29   11.80
  -9  -4  -3  121.69   14.90
  -9  -4  -3   96.79   13.20
   9   4   3  102.89   14.70
   8  -5  -3   13.20    5.20
  -8   5   3    4.10    3.80
   7  -5  -3   28.60    6.20
   7  -5  -3   17.90    4.10
  -7   5   3   15.50    3.10
  -7   5   3   23.10    5.70
   6  -5  -3   25.90    4.00
   6  -5  -3   33.60    6.00
   6  -5  -3   30.30    4.10
   6  -5  -3   26.50    3.60
  -6   5   3   30.70    4.00
  -6   5   3   21.70    7.00
   5  -5  -3   26.80    3.80
   5  -5  -3   31.50    3.80
   5  -5  -3   30.10    5.20
  -5   5   3   32.10    4.10
  -5   5   3   19.20    4.80
   4  -5  -3  186.08    8.00
   4  -5  -3  203.48    9.90
  -4   5   3  179.48   11.10
  -4   5   3  179.18    8.80
  -4   5   3  174.48    8.80
   3  -5  -3  511.65   16.80
   3  -5  -3  490.75   15.10
   3  -5  -3  484.85   15.90
   3  -5  -3  469.35   17.80
   3  -5  -3  460.65   17.20
   3  -5  -3  488.75   16.70
  -3   5   3  478.85   19.80
  -3   5   3  482.35   16.00
   2  -5  -3   67.89    5.50
   2  -5  -3   68.69    4.60
   2  -5  -3   67.79    4.50
   2  -5  -3   72.19    5.70
   2  -5  -3   66.69    4.20
  -2   5   3   71.09    7.50
   1  -5  -3   35.20    3.70
   1  -5  -3   29.50    4.50
   1  -5  -3   34.10    4.10
  -1   5   3   39.80    5.80
   0  -5  -3  124.19    6.60
   0  -5  -3  125.69    7.60
   0  -5  -3  128.89    8.10
   0  -5  -3  117.59    7.30
   0   5   3  122.59    8.60
  -1  -5  -3    5.40    2.60
  -1  -5  -3    0.90    2.10
  -1  -5  -3   -0.20    1.70
  -1  -5  -3   -2.20    1.80
  -2  -5  -3  161.38    8.00
  -2  -5  -3  186.78   10.60
  -2  -5  -3  156.28    9.20
  -2  -5  -3  152.18    8.50
  -2  -5  -3  181.18    7.60
  -2  -5  -3  189.28   10.50
   2   5   3  177.78    9.50
   2   5   3  154.08   11.60
   2   5   3  162.08    8.00
  -3  -5  -3  141.49    8.50
  -3  -5  -3  141.69    7.50
  -3  -5  -3  144.89   10.00
  -3  -5  -3  159.88    8.80
  -3  -5  -3  150.28   10.00
   3   5   3  137.79    9.10
   3   5   3  139.39   11.50
  -4  -5  -3   37.60    5.60
  -4  -5  -3   45.70    6.90
  -4  -5  -3   48.00    6.80
  -4  -5  -3   61.39    5.30
  -4  -5  -3   66.39    7.40
   4   5   3   55.89    7.20
  -5  -5  -3   32.00    5.40
  -5  -5  -3   37.60    6.60
  -5  -5  -3   27.90    5.80
  -5  -5  -3   23.30    4.50
  -5  -5  -3   29.60    5.80
   5   5   3   28.80    6.00
  -6  -5  -3    4.50    3.50
  -6  -5  -3    7.60    3.50
  -6  -5  -3   10.60    4.70
  -6  -5  -3    8.40    4.10
  -6  -5  -3    3.70    3.30
   6   5   3    3.00    3.90
  -7  -5  -3   40.70    6.50
  -7  -5  -3   40.50    7.50
  -7  -5  -3   33.50    9.00
  -7  -5  -3   57.59    8.90
  -7  -5  -3   51.59    7.30
   7   5   3   53.19    9.10
  -8  -5  -3    5.00    3.80
  -8  -5  -3    1.90    3.80
  -8  -5  -3    8.20    5.20
   8   5   3    4.40    5.40
   7  -6  -3  134.29   10.70
   7  -6  -3  136.29    6.90
  -7   6   3  132.19   11.60
   6  -6  -3   65.29    7.50
   6  -6  -3   60.89    5.80
  -6   6   3   68.99    9.50
   5  -6  -3   -2.30    2.20
   5  -6  -3   -1.40    1.90
   5  -6  -3    1.90    2.50
   5  -6  -3   -0.90    1.90
  -5   6   3   -1.90    3.30
   4  -6  -3    3.10    2.70
   4  -6  -3    6.30    2.20
   4  -6  -3    5.60    2.40
  -4   6   3   -4.20    3.00
   3  -6  -3    6.00    3.10
   3  -6  -3    7.20    2.20
   3  -6  -3    4.40    1.60
   3  -6  -3    7.60    2.10
  -3   6   3    9.60    4.40
   2  -6  -3   45.50    4.30
   2  -6  -3   40.60    3.90
   2  -6  -3   37.70    5.20
   2  -6  -3   44.50    4.50
  -2   6   3   33.40    6.10
   1  -6  -3    2.80    2.70
   1  -6  -3    5.50    2.40
   1  -6  -3    6.60    2.40
  -1   6   3   12.20    4.30
   0  -6  -3   37.70    4.30
   0  -6  -3   37.40    5.70
   0  -6  -3   33.90    4.90
   0   6   3   45.10    7.10
  -1  -6  -3    3.10    3.00
  -1  -6  -3    2.30    2.20
  -1  -6  -3    2.10    2.50
  -2  -6  -3    3.90    3.50
  -2  -6  -3    6.30    2.70
  -2  -6  -3    3.00    3.10
  -3  -6  -3   25.90    3.50
  -3  -6  -3   20.00    4.90
  -3  -6  -3   26.10    4.60
  -3  -6  -3   18.70    5.00
   3   6   3   18.50    3.40
  -4  -6  -3   74.19    7.30
  -4  -6  -3   67.89    8.60
  -4  -6  -3   66.79    5.80
  -4  -6  -3   73.79    7.70
  -4  -6  -3   85.59    9.80
   4   6   3   71.19    9.10
  -5  -6  -3   16.00    5.30
  -5  -6  -3   11.50    3.90
  -5  -6  -3   11.40    3.50
  -5  -6  -3    6.60    4.00
  -5  -6  -3   15.70    4.60
  -6  -6  -3   92.89   11.00
  -6  -6  -3   97.49   11.10
  -6  -6  -3   98.79   10.30
  -6  -6  -3  105.49    8.30
  -7  -6  -3   16.90    6.00
  -7  -6  -3   13.10    4.40
  -7  -6  -3   18.50    5.50
  -7  -6  -3   16.50    5.80
   5  -7  -3   43.90    5.70
  -5   7   3   41.20    8.00
   4  -7  -3   21.50    3.10
   4  -7  -3   27.90    5.00
  -4   7   3   21.30    6.20
   3  -7  -3   45.60    3.70
   3  -7  -3   47.00    6.40
   3  -7  -3   46.70    5.10
   3  -7  -3   55.99    4.30
  -3   7   3   49.90    8.40
   2  -7  -3   14.60    3.20
   2  -7  -3   11.60    2.50
   2  -7  -3   16.50    3.00
   2  -7  -3   13.10    4.10
  -2   7   3   15.30    6.50
   1  -7  -3   15.40    3.00
   1  -7  -3   16.80    3.80
   1  -7  -3    9.00    3.80
  -1   7   3    3.10    4.10
   0  -7  -3   52.79    7.30
   0  -7  -3   62.79    7.10
   0  -7  -3   45.20    5.10
  -1  -7  -3    4.80    3.10
  -1  -7  -3    2.00    3.00
  -1  -7  -3    4.50    2.60
  -2  -7  -3   17.30    4.00
  -2  -7  -3   17.40    5.00
  -2  -7  -3   18.20    5.20
  -3  -7  -3   41.10    7.20
  -3  -7  -3   55.79    6.70
  -3  -7  -3   36.00    7.10
  -4  -7  -3   10.20    4.30
  -4  -7  -3   20.30    6.00
  -4  -7  -3   13.50    5.10
  -4  -7  -3    9.90    3.00
  -5  -7  -3   24.70    8.70
  -5  -7  -3   32.90    4.80
  -5  -7  -3   32.20    7.00
  -5  -7  -3   33.40    6.20
   5   7  -4   38.30    9.30
  -5  -7   4   22.80    5.80
  -5  -7   4   23.70    8.00
   4   7  -4   14.00    6.40
  -4  -7   4   15.30    5.30
  -4  -7   4    9.20    4.40
  -4  -7   4   13.00    5.00
   3   7  -4   68.89   11.00
  -3  -7   4   80.79    9.80
  -3  -7   4   88.39    9.50
  -3  -7   4   64.59    8.70
   2   7  -4    1.30    4.80
  -2  -7   4   15.80    4.90
  -2  -7   4   11.60    4.30
  -2  -7   4    7.10    3.80
   1   7  -4   27.70    7.60
  -1  -7   4   31.80    5.50
  -1  -7   4   20.70    6.50
  -1  -7   4   35.30    9.10
   0  -7   4   13.00    4.00
   0  -7   4    9.20    3.60
   0  -7   4    4.60    3.00
  -1   7  -4   -7.00    3.20
  -1   7  -4    5.10    4.80
  -1   7  -4    0.90    4.10
   1  -7   4    1.20    2.30
   1  -7   4    4.60    3.10
   1  -7   4    2.40    2.60
  -2   7  -4   42.20    8.10
  -2   7  -4   36.10    7.50
  -2   7  -4   42.20    8.20
   2  -7   4   30.20    5.20
   2  -7   4   24.50    4.20
   2  -7   4   32.00    4.70
  -3   7  -4   35.50    7.20
  -3   7  -4    9.20    5.10
   3  -7   4   21.30    4.80
   3  -7   4   17.70    3.20
   3  -7   4   16.30    3.60
  -4   7  -4    6.00    4.50
  -4   7  -4    6.60    4.80
   4  -7   4    5.60    2.30
   4  -7   4    4.00    3.50
  -5   7  -4   14.90    5.20
   7   6  -4   61.09   10.70
  -7  -6   4   50.09    8.60
  -7  -6   4   49.40    6.60
  -7  -6   4   36.30    7.40
  -7  -6   4   56.69    8.50
   6   6  -4   17.40    6.40
  -6  -6   4   20.90    5.50
  -6  -6   4    6.40    4.30
  -6  -6   4   13.80    3.60
  -6  -6   4    4.70    4.10
   5   6  -4   13.30    6.00
  -5  -6   4   14.10    5.10
  -5  -6   4   17.10    4.10
  -5  -6   4   16.90    4.90
  -5  -6   4   16.60    3.40
  -5  -6   4   22.80    5.80
   4   6  -4   43.60    5.30
   4   6  -4   45.50    8.20
  -4  -6   4   52.99    8.50
  -4  -6   4   58.29    8.00
  -4  -6   4   49.70    4.10
  -4  -6   4   64.99    8.80
  -4  -6   4   49.40    5.20
   3   6  -4   11.80    5.80
  -3  -6   4   19.30    5.20
  -3  -6   4   17.20    7.00
  -3  -6   4   10.20    3.90
   2   6  -4  173.48   13.40
  -2  -6   4  189.18   11.50
  -2  -6   4  190.48   11.60
  -2  -6   4  212.68   11.70
   1   6  -4    0.80    3.60
   1   6  -4    2.90    3.70
  -1  -6   4    3.10    2.40
  -1  -6   4    1.00    2.40
  -1  -6   4    0.00    2.40
   0   6  -4   13.30    5.10
   0   6  -4   11.10    4.40
   0   6  -4   18.60    5.90
   0  -6   4   14.30    3.70
   0  -6   4   14.50    4.20
   0  -6   4    9.40    3.20
  -1   6  -4   13.20    4.80
  -1   6  -4   12.90    5.10
  -1   6  -4   13.40    5.00
   1  -6   4   12.90    3.30
   1  -6   4   11.00    3.00
   1  -6   4   16.50    4.00
  -2   6  -4    8.30    4.10
  -2   6  -4   11.10    4.60
  -2   6  -4    4.70    3.90
   2  -6   4    6.10    3.10
   2  -6   4    7.90    2.50
  -3   6  -4   62.19   10.00
  -3   6  -4   72.19    8.90
  -3   6  -4   85.49    9.10
   3  -6   4   68.59    5.10
   3  -6   4   72.09    4.80
   3  -6   4   70.19    7.50
   3  -6   4   77.29    5.00
   3  -6   4   81.19    6.40
  -4   6  -4   28.50    5.70
  -4   6  -4   22.00    5.90
   4  -6   4   15.10    2.50
  -5   6  -4   36.50    7.40
  -5   6  -4   30.70    6.00
  -6   6  -4   26.90    6.90
  -6   6  -4   28.70    5.70
   8   5  -4    2.40    5.00
   8   5  -4    4.60    5.20
  -8  -5   4   19.20    5.60
  -8  -5   4    7.60    4.80
   7   5  -4   45.20    8.60
  -7  -5   4   53.79    8.30
  -7  -5   4   34.20    6.60
  -7  -5   4   52.59    8.40
   6   5  -4   42.30    7.90
   6   5  -4   41.90    7.40
  -6  -5   4   37.00    6.40
  -6  -5   4   27.60    6.10
  -6  -5   4   45.00    7.00
   5   5  -4   17.20    4.80
   5   5  -4   28.70    6.70
  -5  -5   4   24.00    5.20
  -5  -5   4   24.20    5.50
  -5  -5   4   25.30    5.10
   4   5  -4  242.28   14.50
   4   5  -4  198.78   13.40
  -4  -5   4  186.78   12.00
  -4  -5   4  192.98   10.10
  -4  -5   4  203.48   11.80
   3   5  -4  134.09    7.50
   3   5  -4  146.09   10.90
  -3  -5   4  151.98   10.00
  -3  -5   4  140.99    9.30
  -3  -5   4  132.09    6.90
  -3  -5   4  137.69    6.40
   2   5  -4   49.30    7.40
   2   5  -4   40.40    6.70
  -2  -5   4   37.30    5.30
  -2  -5   4   49.70    6.10
  -2  -5   4   43.80    5.90
   1   5  -4   92.39    9.70
   1   5  -4   85.79    9.20
  -1  -5   4   90.29    6.80
  -1  -5   4   91.59    6.80
  -1  -5   4   86.29    6.80
   0   5  -4   20.50    5.00
   0   5  -4   27.40    5.50
   0   5  -4   28.00    5.40
   0  -5   4   24.30    4.00
   0  -5   4   24.00    4.00
   0  -5   4   22.40    4.10
  -1   5  -4   47.40    7.00
  -1   5  -4   41.00    6.70
  -1   5  -4   42.50    6.20
   1  -5   4   41.00    4.60
   1  -5   4   48.90    5.20
   1  -5   4   36.80    5.00
  -2   5  -4  434.56   19.40
  -2   5  -4  441.96   18.40
  -2   5  -4  444.86   19.20
   2  -5   4  437.86   15.80
   2  -5   4  427.76   15.60
   2  -5   4  440.56   17.50
  -3   5  -4   54.39    6.90
  -3   5  -4   45.80    6.20
  -3   5  -4   64.69    8.00
   3  -5   4   46.40    5.20
   3  -5   4   44.50    3.60
   3  -5   4   52.19    3.80
   3  -5   4   46.40    3.70
  -4   5  -4  151.38    7.70
  -4   5  -4  181.38   11.40
  -4   5  -4  151.48    7.00
  -4   5  -4  171.48    9.90
   4  -5   4  144.39    8.40
   4  -5   4  141.09    8.00
   4  -5   4  152.48    6.00
  -5   5  -4   20.70    5.50
  -5   5  -4   21.00    4.40
  -5   5  -4   20.60    3.50
   5  -5   4   24.50    5.10
   5  -5   4   22.80    4.60
  -6   5  -4   11.30    3.50
  -6   5  -4   13.70    5.00
  -6   5  -4   10.60    3.10
   6  -5   4    7.00    4.00
  -7   5  -4   64.29    6.80
  -7   5  -4   65.79    8.80
   7  -5   4   69.39    9.30
  -8   5  -4   -0.80    3.50
  -8   5  -4    0.90    1.80
  -8   5  -4   -2.80    2.30
   8  -5   4    3.60    4.70
   9   4  -4   30.70    8.90
   9   4  -4   45.70    8.10
  -9  -4   4   29.90    6.80
  -9  -4   4   32.30    7.10
   8   4  -4    4.20    4.50
   8   4  -4   16.40    6.00
  -8  -4   4   18.10    5.20
  -8  -4   4    7.70    4.00
   7   4  -4   62.19    8.70
   7   4  -4   46.30    8.10
  -7  -4   4   53.09    8.20
  -7  -4   4   60.59    8.00
  -7  -4   4   35.20    6.30
   6   4  -4   50.79    7.80
   6   4  -4   40.30    7.00
  -6  -4   4   35.20    6.30
  -6  -4   4   31.90    5.40
  -6  -4   4   25.50    6.90
   5   4  -4   26.40    5.40
   5   4  -4   34.00    6.20
  -5  -4   4   28.40    5.20
  -5  -4   4   28.10    5.40
  -5  -4   4   24.20    5.10
   4   4  -4   54.69    7.30
   4   4  -4   70.79    7.80
   4   4  -4   60.49    6.80
  -4  -4   4   63.89    7.10
  -4  -4   4   64.99    6.60
  -4  -4   4   51.49    6.20
   3   4  -4   19.70    4.50
   3   4  -4   21.40    4.20
   3   4  -4   20.30    3.60
  -3  -4   4   26.60    4.60
  -3  -4   4   19.90    4.20
  -3  -4   4   29.20    4.00
   2   4  -4   95.59    6.90
   2   4  -4   83.09    8.20
   2   4  -4  101.99    5.40
   2   4  -4  100.29    7.90
  -2  -4   4  103.69    7.00
  -2  -4   4   87.49    6.40
  -2  -4   4   96.19    7.20
  -2  -4   4   94.69    4.90
   1   4  -4   41.50    5.80
   1   4  -4   45.50    5.80
  -1  -4   4   36.20    4.50
  -1  -4   4   40.70    4.90
  -1  -4   4   50.09    5.50
  -1  -4   4   46.80    5.20
  -1  -4   4   40.90    5.10
   0   4  -4  207.48   14.80
   0   4  -4  212.88   11.10
   0  -4   4  215.68   10.30
   0  -4   4  213.28   10.10
   0  -4   4  216.28    9.80
   0  -4   4  209.88    9.80
   0  -4   4  218.58    9.50
  -1   4  -4  391.66   16.00
  -1   4  -4  370.96   15.40
  -1   4  -4  367.86   16.00
   1  -4   4  401.36   13.70
   1  -4   4  365.46   14.50
   1  -4   4  352.56   14.80
   1  -4   4  376.96   13.90
   1  -4   4  358.96   14.10
   1  -4   4  397.76   15.00
  -2   4  -4  115.39    7.70
  -2   4  -4  110.29    7.80
  -2   4  -4  104.99    7.00
   2  -4   4  107.99    5.70
   2  -4   4  115.39    5.50
   2  -4   4  105.79    6.10
   2  -4   4  104.99    6.50
  -3   4  -4  590.04   20.20
  -3   4  -4  634.44   23.50
  -3   4  -4  643.04   22.60
  -3   4  -4  658.63   22.10
   3  -4   4  616.84   19.00
   3  -4   4  644.64   20.90
   3  -4   4  616.64   21.10
   3  -4   4  591.24   20.70
   3  -4   4  608.24   19.40
   3  -4   4  608.34   19.00
  -4   4  -4   19.40    3.60
  -4   4  -4   17.00    3.90
  -4   4  -4   23.50    4.90
  -4   4  -4   19.90    3.60
   4  -4   4   21.80    3.00
   4  -4   4   21.70    4.10
   4  -4   4   23.30    3.90
  -5   4  -4   76.89    6.00
  -5   4  -4   96.99    7.90
   5  -4   4   74.69    6.20
   5  -4   4   81.59    8.20
  -6   4  -4   55.69    7.40
  -6   4  -4   74.09    7.00
   6  -4   4   74.59    8.70
  -7   4  -4   33.50    6.30
   7  -4   4   44.30    7.90
  -8   4  -4   94.49    9.50
  -8   4  -4   81.09   10.00
   8  -4   4   79.89   11.20
  -9   4  -4   56.69    8.90
   9  -4   4   53.29    9.80
  10   3  -4    4.40    5.90
 -10  -3   4   10.60    4.90
 -10  -3   4    2.10    4.00
   9   3  -4   24.30    5.80
   9   3  -4   36.60    9.50
  -9  -3   4   36.30    6.80
  -9  -3   4   26.70    6.00
   8   3  -4  141.79   10.20
   8   3  -4  151.48   15.00
  -8  -3   4  120.59   10.10
  -8  -3   4  100.09   10.20
   7   3  -4   25.20    6.60
   7   3  -4   18.40    4.80
  -7  -3   4   18.00    4.50
  -7  -3   4   18.30    5.40
  -7  -3   4   16.20    4.60
   6   3  -4  209.78   13.60
  -6  -3   4  195.68   11.60
  -6  -3   4  198.88   11.40
  -6  -3   4  215.38   12.70
   5   3  -4   91.19    7.50
   5   3  -4  115.19    9.10
   5   3  -4   91.69    7.50
  -5  -3   4   95.59    8.00
  -5  -3   4   87.49    7.10
  -5  -3   4   85.09    7.20
   4   3  -4  185.18   10.40
   4   3  -4  168.48    9.80
   4   3  -4  175.18   11.30
  -4  -3   4  194.58   10.00
  -4  -3   4  164.08    9.60
  -4  -3   4  174.08    9.50
  -4  -3   4  205.08   10.10
   3   3  -4   58.99    6.30
   3   3  -4   65.09    6.60
   3   3  -4   69.09    5.60
   3   3  -4   61.59    5.50
  -3  -3   4   65.09    5.60
  -3  -3   4   73.79    7.60
  -3  -3   4   64.09    5.30
  -3  -3   4   66.39    5.10
  -3  -3   4   65.59    6.30
  -3  -3   4   72.59    5.60
   2   3  -4  408.66   16.10
   2   3  -4  393.56   15.30
   2   3  -4  385.96   15.60
   2   3  -4  399.06   14.10
  -2  -3   4  402.16   15.60
  -2  -3   4  405.56   15.30
  -2  -3   4  378.76   15.00
  -2  -3   4  408.46   13.80
  -2  -3   4  392.66   14.90
  -2  -3   4  405.16   15.50
   1   3  -4  513.35   18.80
   1   3  -4  529.05   15.80
   1   3  -4  518.45   18.80
   1   3  -4  528.05   19.10
  -1  -3   4  517.05   18.50
  -1  -3   4  519.05   18.20
  -1  -3   4  520.05   18.10
  -1  -3   4  509.85   18.10
  -1  -3   4  499.75   18.00
   0   3  -4  124.89    7.10
   0   3  -4  142.19    7.60
   0   3  -4  129.49    7.40
   0  -3   4  131.19    7.00
   0  -3   4  114.39    6.60
   0  -3   4  131.79    6.60
   0  -3   4  125.29    6.70
   0  -3   4  129.29    6.40
  -1   3  -4  126.29    6.80
  -1   3  -4  137.89    7.30
  -1   3  -4  127.09    7.30
   1  -3   4  124.69    6.40
   1  -3   4  125.99    5.50
   1  -3   4  124.19    6.10
   1  -3   4  124.79    6.70
  -2   3  -4  231.68   10.80
  -2   3  -4  232.48   10.20
  -2   3  -4  233.18    9.90
  -2   3  -4  247.18    9.20
   2  -3   4  230.58   10.10
   2  -3   4  247.88    9.60
   2  -3   4  251.37    8.60
   2  -3   4  249.28    8.30
   2  -3   4  254.87    9.50
  -3   3  -4  100.69    5.70
  -3   3  -4   81.59    8.60
  -3   3  -4   93.39    5.90
  -3   3  -4   87.29    5.60
   3  -3   4  102.09    5.70
   3  -3   4   98.49    4.20
   3  -3   4   95.49    4.80
   3  -3   4   94.59    6.30
  -4   3  -4   64.39    6.40
  -4   3  -4   58.89    4.50
  -4   3  -4   57.19    4.40
  -4   3  -4   67.49    6.60
   4  -3   4   61.79    3.10
   4  -3   4   74.59    7.30
   4  -3   4   59.09    4.90
  -5   3  -4   20.80    4.60
  -5   3  -4   21.40    4.20
  -5   3  -4   25.10    3.30
   5  -3   4   22.00    5.10
   5  -3   4   33.40    5.30
  -6   3  -4   92.79    5.50
  -6   3  -4   63.89    7.10
   6  -3   4   88.59    9.20
   6  -3   4  107.29   10.90
  -7   3  -4   30.90    5.40
  -7   3  -4   40.00    4.20
  -8   3  -4   72.09    5.20
  -8   3  -4   58.59    7.90
   8  -3   4  107.29   12.80
  -9   3  -4   14.10    3.60
  -9   3  -4   14.80    4.70
   9  -3   4   17.40    6.50
  10   2  -4   42.30   10.00
 -10  -2   4   34.50    6.90
 -10  -2   4   40.20    7.00
   9   2  -4   97.99    8.00
  -9  -2   4   80.29    9.20
  -9  -2   4  104.29   10.50
   8   2  -4   61.99    6.90
   8   2  -4   56.79    9.40
  -8  -2   4   51.89    7.40
  -8  -2   4   50.49    7.00
   7   2  -4   57.29    6.30
   7   2  -4   60.49    8.90
  -7  -2   4   65.29    6.80
  -7  -2   4   54.69    6.90
  -7  -2   4   52.29    7.90
  -7  -2   4   51.09    6.70
   6   2  -4  345.97   14.30
   6   2  -4  346.47   17.40
  -6  -2   4  312.77   14.70
  -6  -2   4  329.67   14.80
  -6  -2   4  309.17   16.10
  -6  -2   4  333.27   14.20
   5   2  -4   -1.20    2.60
   5   2  -4   -3.30    1.50
   5   2  -4    3.90    2.30
  -5  -2   4   -0.60    1.90
  -5  -2   4    0.20    1.40
  -5  -2   4   -1.80    2.30
  -5  -2   4    0.40    2.10
  -5  -2   4   -1.70    1.70
   4   2  -4   64.69    5.20
   4   2  -4   76.39    6.70
   4   2  -4   77.19    5.70
  -4  -2   4   63.59    5.30
  -4  -2   4   66.09    6.50
  -4  -2   4   61.19    5.10
  -4  -2   4   59.99    4.30
  -4  -2   4   83.89   10.10
   3   2  -4  259.37   11.30
   3   2  -4  246.28   11.00
   3   2  -4  260.87   10.90
   3   2  -4  269.37   11.60
  -3  -2   4  266.57   10.30
  -3  -2   4  255.87   10.80
  -3  -2   4  282.37   11.50
  -3  -2   4  266.77   11.10
  -3  -2   4  268.57   11.20
   2   2  -4  155.48    7.70
   2   2  -4  158.38    7.90
   2   2  -4  153.08    7.40
   2   2  -4  151.18    7.60
  -2  -2   4  166.08    7.30
  -2  -2   4  177.88    7.90
  -2  -2   4  177.48    7.50
  -2  -2   4  149.88    7.30
  -2  -2   4  170.58    7.80
   1   2  -4  106.89    5.80
   1   2  -4  121.49    6.00
  -1  -2   4  109.69    5.80
  -1  -2   4  110.99    5.60
  -1  -2   4  109.39    5.50
  -1  -2   4  107.79    4.70
  -1  -2   4  111.79    6.00
   0   2  -4  553.74   18.40
   0   2  -4  547.05   17.90
   0   2  -4  542.85   17.80
   0   2  -4  549.74   16.00
   0  -2   4  538.05   18.00
   0  -2   4  568.74   17.60
   0  -2   4  543.45   17.50
  -1   2  -4  444.56   15.00
  -1   2  -4  458.15   14.60
  -1   2  -4  431.76   15.70
  -1   2  -4  475.05   15.40
   1  -2   4  474.85   15.60
   1  -2   4  471.55   14.80
   1  -2   4  461.45   14.00
   1  -2   4  459.35   14.50
   1  -2   4  488.35   14.90
  -2   2  -4  301.87   10.60
  -2   2  -4  302.07   11.30
  -2   2  -4  291.87   11.50
  -2   2  -4  298.17   10.50
   2  -2   4  298.37    9.90
   2  -2   4  300.87   10.90
   2  -2   4  291.27   11.30
   2  -2   4  302.57    9.80
  -3   2  -4  792.02   23.90
  -3   2  -4  790.12   25.50
  -3   2  -4  778.62   23.70
  -3   2  -4  767.72   25.90
   3  -2   4  788.02   24.80
   3  -2   4  780.52   23.20
   3  -2   4  798.22   26.30
  -4   2  -4  279.57   11.70
  -4   2  -4  293.07    9.60
  -4   2  -4  288.17    9.30
  -4   2  -4  267.47   12.80
   4  -2   4  258.77   12.80
   4  -2   4  269.17   11.30
   4  -2   4  299.97    9.80
  -5   2  -4   40.90    2.70
  -5   2  -4   38.50    5.70
  -5   2  -4   42.70    4.80
  -5   2  -4   36.40    3.00
   5  -2   4   37.10    3.00
   5  -2   4   42.60    5.10
   5  -2   4   35.30    5.80
  -6   2  -4  235.78   11.60
  -6   2  -4  255.17    9.50
  -6   2  -4  245.18    9.10
   6  -2   4  255.17    9.80
   6  -2   4  264.67   12.30
   6  -2   4  261.77   14.90
  -7   2  -4   65.79    6.90
  -7   2  -4   70.39    4.50
  -7   2  -4   63.29    4.50
   7  -2   4   69.69    4.70
   7  -2   4   67.19    9.30
  -8   2  -4   19.70    3.10
  -8   2  -4   19.50    5.30
  -8   2  -4   21.10    3.40
   8  -2   4   23.40    6.60
  -9   2  -4   12.90    4.70
  -9   2  -4    4.20    2.80
  -9   2  -4    9.00    3.10
   9  -2   4   11.20    6.20
 -10   2  -4   21.90    5.80
  10  -2   4   19.10   12.80
  10   1  -4   63.09   11.80
 -10  -1   4   73.49    8.30
 -10  -1   4   55.09    7.70
   9   1  -4   47.50    9.90
  -9  -1   4   27.90    5.20
  -9  -1   4   42.80    5.40
  -9  -1   4   42.70    6.70
   8   1  -4  157.98   13.80
   8   1  -4  171.38    8.70
  -8  -1   4  159.68   10.50
  -8  -1   4  177.08   10.40
  -8  -1   4  163.58    9.10
   7   1  -4  133.49   11.80
   7   1  -4  162.28    8.10
  -7  -1   4  142.69    9.20
  -7  -1   4  134.39    8.00
  -7  -1   4  144.19    9.00
  -7  -1   4  144.39   11.30
   6   1  -4  819.52   26.30
   6   1  -4  876.91   31.80
   6   1  -4  784.32   28.70
  -6  -1   4  815.62   28.20
  -6  -1   4  799.82   26.70
  -6  -1   4  774.62   30.10
  -6  -1   4  794.22   27.00
  -6  -1   4  843.72   28.00
   5   1  -4  176.28    9.30
   5   1  -4  159.58   10.40
   5   1  -4  171.08    7.70
  -5  -1   4  179.98    9.00
  -5  -1   4  168.88    8.00
  -5  -1   4  163.48    8.50
  -5  -1   4  165.68    8.20
  -5  -1   4  178.08   10.40
   4   1  -4 1231.48   36.40
   4   1  -4 1247.38   39.50
   4   1  -4 1208.18   37.90
  -4  -1   4 1228.58   39.10
  -4  -1   4 1183.48   37.30
  -4  -1   4 1196.78   36.60
  -4  -1   4 1196.08   37.50
   3   1  -4  383.36   13.40
   3   1  -4  358.16   12.20
   3   1  -4  341.07   14.00
  -3  -1   4  354.76   13.90
  -3  -1   4  367.26   12.50
  -3  -1   4  350.16   13.00
  -3  -1   4  342.37   12.90
   2   1  -4  309.27   11.30
   2   1  -4  324.97   11.60
   2   1  -4  305.77   10.50
   2   1  -4  296.17   10.80
  -2  -1   4  329.77   11.40
  -2  -1   4  319.07   10.80
  -2  -1   4  312.77   11.50
   1   1  -4 3197.98  139.39
  -1  -1   4 3075.69  136.19
   0   1  -4 1563.04   46.90
   0   1  -4 1707.33   46.40
  -1   1  -4 2447.26   69.19
   1  -1   4 2418.26   69.19
  -2   1  -4 3359.46   92.79
   2  -1   4 3094.79   90.49
   2  -1   4 3248.97   92.49
  -3   1  -4 2931.11   84.99
  -3   1  -4 3020.00   83.89
  -3   1  -4 3022.10   82.69
  -3   1  -4 3019.90   82.99
  -3   1  -4 3002.40   86.89
   3  -1   4 2973.60   85.09
   3  -1   4 2995.20   87.09
   3  -1   4 2868.21   84.09
  -4   1  -4   88.39    4.00
  -4   1  -4   89.99    5.50
  -4   1  -4   95.69    4.60
  -4   1  -4   89.09    7.00
   4  -1   4   85.49    5.40
   4  -1   4   82.39    4.60
   4  -1   4   85.49    7.20
  -5   1  -4  118.09   14.90
  -5   1  -4  109.39    5.50
  -5   1  -4   98.39    6.30
  -5   1  -4  108.49    5.00
   5  -1   4  110.39    5.80
   5  -1   4  103.29    6.60
   5  -1   4   85.49    8.80
  -6   1  -4  108.59    5.60
  -6   1  -4   85.49   14.30
  -6   1  -4  100.29    5.90
  -6   1  -4  101.39    7.10
   6  -1   4   96.99    7.20
   6  -1   4  106.89    6.20
   6  -1   4  109.19   11.30
  -7   1  -4  214.18   11.30
  -7   1  -4  205.58    9.20
  -7   1  -4  223.98    9.80
   7  -1   4  210.28   10.00
   7  -1   4  214.88   14.80
  -8   1  -4    2.70    2.20
  -8   1  -4    4.40    3.60
  -8   1  -4    2.00    2.10
   8  -1   4    4.80    4.70
   8  -1   4   -1.00    2.00
  -9   1  -4   98.79    7.10
  -9   1  -4  100.89    7.10
  -9   1  -4  116.09    9.40
   9  -1   4  101.89   13.40
 -10   1  -4   33.20    6.60
 -10   1  -4   44.50    5.70
  10  -1   4   41.80   10.00
  11   0  -4    8.70    7.50
 -11   0   4   -0.90    3.10
  10   0  -4   -0.80    5.20
 -10   0   4    0.90    3.50
 -10   0   4   -0.10    2.90
   9   0  -4   25.80    7.70
  -9   0   4   20.30    4.20
  -9   0   4   10.40    4.10
  -9   0   4   15.00    3.20
   8   0  -4   69.49   10.20
  -8   0   4   58.39    5.30
  -8   0   4   44.60    6.20
  -8   0   4   53.39    6.00
   7   0  -4 1198.48   34.70
   7   0  -4 1158.98   42.70
  -7   0   4 1105.99   36.90
  -7   0   4 1156.88   35.60
  -7   0   4 1141.69   38.10
  -7   0   4 1196.38   37.20
   6   0  -4   51.69    5.70
   6   0  -4   52.09    4.40
   6   0  -4   49.70    7.30
  -6   0   4   47.20    4.90
  -6   0   4   53.59    4.10
  -6   0   4   60.29    5.00
  -6   0   4   46.10    6.70
  -6   0   4   58.49    5.80
   5   0  -4  582.24   17.60
   5   0  -4  557.64   20.10
  -5   0   4  561.94   22.00
  -5   0   4  570.04   19.20
  -5   0   4  571.94   19.40
  -5   0   4  561.14   19.00
  -5   0   4  555.24   19.70
   4   0  -4  105.19    5.90
   4   0  -4  106.49    7.50
   4   0  -4   98.19    4.30
  -4   0   4  103.89    5.70
  -4   0   4   98.99    4.70
  -4   0   4   92.69    5.30
  -4   0   4  102.59    5.30
  -4   0   4   97.79    7.10
   3   0  -4   -0.30    1.50
   3   0  -4   -4.10    1.80
  -3   0   4   -0.20    1.00
  -3   0   4   -1.00    1.30
  -3   0   4    0.80    2.10
  -3   0   4    1.10    1.20
  -3   0   4   -1.00    1.50
   2   0  -4  559.64   16.70
   2   0  -4  574.34   17.70
   2   0  -4  567.84   18.60
  -2   0   4  578.04   17.50
  -2   0   4  573.64   18.60
  -2   0   4  576.84   16.50
  -2   0   4  566.14   17.60
   1   0  -4 2503.65  120.89
  -1   0   4 2525.55  120.39
   0   0  -4  936.71   27.50
   0   0  -4  972.90   27.30
   0   0  -4  904.41   26.60
   0   0   4  933.31   26.80
   0   0   4  967.70   26.60
   0   0   4  926.81   27.20
  -1   0  -4 1022.80   29.80
  -1   0  -4  966.10   28.50
  -1   0  -4  993.40   28.60
  -1   0  -4 1004.30   28.20
  -1   0  -4  986.70   28.80
   1   0   4 1010.20   29.70
   1   0   4  992.10   28.60
   1   0   4  987.50   28.80
   1   0   4  959.60   28.20
   1   0   4  941.51   28.50
  -2   0  -4  626.24   19.30
  -2   0  -4  632.84   19.50
  -2   0  -4  650.83   19.00
  -2   0  -4  659.53   21.20
   2   0   4  618.24   19.40
   2   0   4  615.44   19.50
  -3   0  -4 1091.19   31.70
  -3   0  -4 1105.69   35.30
  -3   0  -4 1107.09   32.80
  -3   0  -4 1091.29   33.10
   3   0   4 1092.29   35.20
   3   0   4 1077.89   32.90
   3   0   4 1102.09   33.30
  -4   0  -4   58.69    3.10
  -4   0  -4   59.39    4.20
  -4   0  -4   56.69    4.50
  -4   0  -4   61.19    6.40
   4   0   4   53.29    6.30
   4   0   4   64.29    4.40
   4   0   4   60.89    4.70
  -5   0  -4  713.43   25.00
  -5   0  -4  792.22   22.00
  -5   0  -4  757.82   24.70
  -5   0  -4  711.63   27.80
   5   0   4  748.43   25.60
   5   0   4  779.42   25.00
   5   0   4  732.43   28.30
  -6   0  -4  498.35   19.20
  -6   0  -4  486.05   22.20
  -6   0  -4  544.05   19.00
   6   0   4  505.15   19.90
   6   0   4  507.25   18.80
   6   0   4  526.85   23.20
  -7   0  -4   64.29    6.70
  -7   0  -4   85.79    6.20
  -7   0  -4   74.89    5.60
   7   0   4   74.49    6.30
   7   0   4   78.99   10.20
  -8   0  -4  441.66   17.50
  -8   0  -4  416.06   16.60
   8   0   4  439.46   23.80
   8   0   4  417.36   18.10
  -9   0  -4   26.60    4.70
  -9   0  -4   17.20    4.90
   9   0   4   31.90    8.00
 -10   0  -4  118.59    8.80
 -10   0  -4   96.79   10.30
  10   0   4  118.99   16.30
  10  -1  -4   75.69   12.60
 -10   1   4   71.39    8.80
 -10   1   4   66.59    6.40
   9  -1  -4   44.10    8.90
  -9   1   4   27.30    5.40
  -9   1   4   37.60    4.70
   8  -1  -4  157.48   13.70
  -8   1   4  165.18    9.30
  -8   1   4  164.58    9.80
  -8   1   4  165.98    8.40
   7  -1  -4  156.78   12.10
   7  -1  -4  148.39    9.20
  -7   1   4  138.19    8.40
  -7   1   4  128.19    7.80
  -7   1   4  133.39    7.10
  -7   1   4  140.69    6.00
   6  -1  -4  805.22   27.70
   6  -1  -4  844.72   31.30
  -6   1   4  808.62   24.20
  -6   1   4  791.42   30.10
  -6   1   4  823.42   27.00
  -6   1   4  823.52   25.50
  -6   1   4  789.82   26.30
   5  -1  -4  150.78    8.00
   5  -1  -4  165.88   10.30
  -5   1   4  151.18    9.60
  -5   1   4  176.08    7.70
  -5   1   4  164.78    6.80
  -5   1   4  168.78    7.90
   4  -1  -4 1248.38   37.00
   4  -1  -4 1251.77   37.60
   4  -1  -4 1205.08   40.00
  -4   1   4 1221.08   39.60
  -4   1   4 1274.97   37.20
  -4   1   4 1227.28   37.20
  -4   1   4 1269.67   36.10
   3  -1  -4  355.56   12.20
   3  -1  -4  349.27   12.30
   3  -1  -4  371.16   14.40
  -3   1   4  380.06   12.50
  -3   1   4  371.46   14.10
  -3   1   4  367.76   12.20
  -3   1   4  371.36   11.40
   2  -1  -4  333.07   10.70
   2  -1  -4  309.07   10.10
   2  -1  -4  319.77   11.70
  -2   1   4  316.87   10.70
  -2   1   4  326.27    9.60
  -2   1   4  321.57   10.00
  -2   1   4  313.77   11.50
   1  -1  -4 3311.37  148.19
   0  -1  -4 1557.54   47.60
   0   1   4 1704.83   47.30
   0   1   4 1718.43   47.60
  -1  -1  -4 2350.46   68.39
   1   1   4 2412.36   67.79
  -2  -1  -4 3119.29   91.09
  -2  -1  -4 3206.58   89.89
   2   1   4 3160.88   91.09
  -3  -1  -4 2979.40   85.39
  -3  -1  -4 3034.00   87.39
  -3  -1  -4 2966.90   84.69
  -3  -1  -4 2924.71   84.99
   3   1   4 2961.60   87.29
   3   1   4 2991.60   85.29
   3   1   4 2931.31   85.39
  -4  -1  -4   80.39    5.40
  -4  -1  -4   77.49    6.90
  -4  -1  -4   86.29    5.50
  -4  -1  -4   82.59    4.90
   4   1   4   79.89    5.60
   4   1   4   96.09    5.90
   4   1   4   73.19    7.30
  -5  -1  -4  104.39    6.70
  -5  -1  -4  106.99    6.70
  -5  -1  -4   98.89    8.50
  -5  -1  -4  108.19    5.50
   5   1   4  111.49    9.60
   5   1   4  108.39    6.90
   5   1   4  104.09    8.10
  -6  -1  -4  100.49    7.20
  -6  -1  -4   99.59    5.40
  -6  -1  -4   94.89    7.10
  -6  -1  -4  118.39   10.00
   6   1   4  115.89   11.50
   6   1   4  101.79    7.40
  -7  -1  -4  214.08   11.30
  -7  -1  -4  201.88    8.10
  -7  -1  -4  204.08   11.40
   7   1   4  224.68   15.10
  -8  -1  -4    2.70    2.70
  -8  -1  -4    0.80    3.00
   8   1   4    7.60    5.40
  -9  -1  -4  102.19   10.80
  -9  -1  -4  108.99   10.50
   9   1   4   82.49   12.50
 -10  -1  -4   60.09    8.90
 -10  -1  -4   58.69    8.00
  10   1   4   64.19   11.70
  10  -2  -4   22.20    7.40
 -10   2   4   34.00    6.30
   9  -2  -4  120.39   14.10
  -9   2   4  103.69    5.40
   8  -2  -4   56.59    9.80
  -8   2   4   50.19    3.50
  -8   2   4   49.80    6.10
  -8   2   4   49.80    6.10
   7  -2  -4   45.20    5.80
   7  -2  -4   50.19    8.20
  -7   2   4   57.89    3.40
  -7   2   4   67.49    6.10
  -7   2   4   67.39    6.50
   6  -2  -4  296.27   16.10
   6  -2  -4  309.37   13.30
  -6   2   4  345.37   13.20
  -6   2   4  324.17   12.80
   5  -2  -4    1.50    1.80
   5  -2  -4   -0.40    2.30
   5  -2  -4   -0.70    1.10
   5  -2  -4    0.40    1.50
  -5   2   4   -2.20    1.80
  -5   2   4    3.40    1.90
  -5   2   4    1.50    1.70
   4  -2  -4   67.09    4.10
   4  -2  -4   69.79    4.30
   4  -2  -4   69.39    4.40
  -4   2   4   75.29    3.20
  -4   2   4   78.99    4.70
  -4   2   4   69.29    5.90
  -4   2   4   71.09    4.30
   3  -2  -4  260.67   11.60
   3  -2  -4  271.67    9.50
   3  -2  -4  273.97   10.30
   3  -2  -4  279.97   10.00
  -3   2   4  272.97    9.20
  -3   2   4  285.77    9.40
  -3   2   4  266.87   11.30
   2  -2  -4  171.78    5.80
   2  -2  -4  184.78    6.10
   2  -2  -4  184.08    7.80
   2  -2  -4  166.68    6.30
   2  -2  -4  165.68    7.70
   2  -2  -4  179.28    7.20
  -2   2   4  150.68    7.30
  -2   2   4  172.38    7.10
  -2   2   4  170.08    7.10
  -2   2   4  167.88    5.60
   1  -2  -4  125.29    6.20
   1  -2  -4  113.09    3.90
   1  -2  -4  105.69    6.00
   1  -2  -4  115.19    4.70
   1  -2  -4  112.89    5.40
   1  -2  -4  118.99    5.60
  -1   2   4  122.39    4.80
  -1   2   4  120.99    5.60
  -1   2   4  120.09    5.20
  -1   2   4  120.89    5.20
   0  -2  -4  578.34   18.30
   0  -2  -4  518.45   17.40
   0  -2  -4  553.44   17.90
   0  -2  -4  554.44   17.40
   0  -2  -4  536.65   16.80
   0  -2  -4  543.75   16.30
   0  -2  -4  565.34   18.80
   0  -2  -4  548.75   17.00
   0   2   4  554.04   16.90
   0   2   4  554.74   17.20
   0   2   4  556.94   17.50
   0   2   4  555.24   16.40
  -1  -2  -4  468.25   14.80
  -1  -2  -4  457.05   14.60
  -1  -2  -4  466.35   14.50
  -1  -2  -4  451.35   16.20
  -1  -2  -4  448.76   15.60
  -1  -2  -4  438.16   15.60
  -1  -2  -4  454.65   15.50
   1   2   4  450.05   15.50
   1   2   4  457.65   15.60
   1   2   4  458.45   14.70
  -2  -2  -4  313.17   12.60
  -2  -2  -4  306.87   11.20
  -2  -2  -4  298.37   11.00
  -2  -2  -4  313.67   12.20
  -2  -2  -4  290.67   11.70
   2   2   4  308.57   12.50
   2   2   4  291.17   11.80
   2   2   4  294.77   11.10
  -3  -2  -4  791.12   25.40
  -3  -2  -4  765.82   25.50
  -3  -2  -4  731.73   25.10
  -3  -2  -4  808.62   24.90
  -3  -2  -4  746.33   26.40
   3   2   4  769.92   25.00
   3   2   4  768.52   25.60
   3   2   4  747.73   26.50
  -4  -2  -4  294.37   13.80
  -4  -2  -4  281.07   11.60
  -4  -2  -4  257.17   11.90
  -4  -2  -4  266.17   11.50
   4   2   4  265.17   11.80
   4   2   4  268.87   12.10
   4   2   4  288.57   13.90
  -5  -2  -4   42.40    5.20
  -5  -2  -4   37.10    5.10
  -5  -2  -4   40.40    4.70
  -5  -2  -4   36.40    5.80
   5   2   4   32.70    4.70
   5   2   4   40.10    5.30
   5   2   4   34.40    6.20
  -6  -2  -4  276.67   13.20
  -6  -2  -4  235.98   10.90
  -6  -2  -4  266.87   12.70
   6   2   4  246.38   15.10
  -7  -2  -4   61.09    7.30
  -7  -2  -4   68.99    7.70
  -7  -2  -4   70.19    5.30
   7   2   4   72.59   10.40
  -8  -2  -4   19.60    3.50
  -8  -2  -4   18.10    4.90
  -8  -2  -4   35.70    9.20
   8   2   4   27.80    7.60
  -9  -2  -4    9.20    4.00
  -9  -2  -4    6.20    4.10
   9   2   4   13.00    6.10
 -10  -2  -4   31.10    6.50
 -10  -2  -4   23.00    5.70
  10   2   4   25.20    8.70
  10  -3  -4    9.70    6.70
 -10   3   4    6.00    4.40
   9  -3  -4   24.90    7.50
  -9   3   4   37.20    5.20
  -9   3   4   34.80    6.80
   8  -3  -4  120.19   13.60
  -8   3   4  138.79    8.80
  -8   3   4  117.09    7.50
   7  -3  -4   12.80    5.00
   7  -3  -4   13.50    3.40
  -7   3   4   12.80    3.50
  -7   3   4   17.40    3.40
   6  -3  -4  219.48    8.10
   6  -3  -4  235.98   13.70
   6  -3  -4  222.58   10.30
   6  -3  -4  201.78    9.20
  -6   3   4  217.88    9.70
  -6   3   4  217.78   10.00
   5  -3  -4   89.59    5.50
   5  -3  -4   84.79    8.50
   5  -3  -4   94.29    5.60
   5  -3  -4   94.99    5.30
  -5   3   4   91.89    5.60
  -5   3   4   97.49    7.60
  -5   3   4   89.99    4.60
   4  -3  -4  170.58    7.30
   4  -3  -4  194.38   10.20
   4  -3  -4  188.68    8.00
   4  -3  -4  181.98    8.20
  -4   3   4  179.48    9.30
  -4   3   4  175.18    7.90
  -4   3   4  173.38    7.40
   3  -3  -4   67.29    3.60
   3  -3  -4   67.59    3.70
   3  -3  -4   82.99    5.40
   3  -3  -4   71.39    4.70
   3  -3  -4   66.89    5.30
  -3   3   4   67.29    5.00
  -3   3   4   64.19    4.40
  -3   3   4   70.89    4.50
  -3   3   4   79.19    5.20
   2  -3  -4  389.46   13.80
   2  -3  -4  412.96   12.70
   2  -3  -4  383.26   14.30
   2  -3  -4  415.26   14.40
   2  -3  -4  432.16   12.60
   2  -3  -4  424.26   15.50
  -2   3   4  396.16   13.90
  -2   3   4  411.56   14.70
  -2   3   4  405.06   14.40
   1  -3  -4  534.55   16.80
   1  -3  -4  499.65   18.80
   1  -3  -4  535.95   16.00
   1  -3  -4  547.65   16.90
   1  -3  -4  532.75   17.90
   1  -3  -4  509.75   16.80
   1  -3  -4  524.55   17.20
   1  -3  -4  554.14   18.10
  -1   3   4  522.75   17.90
  -1   3   4  519.15   17.80
  -1   3   4  511.05   16.40
  -1   3   4  530.95   17.00
   0  -3  -4  145.79   11.10
   0  -3  -4  137.39    6.50
   0  -3  -4  137.39    6.20
   0  -3  -4  135.49    5.60
   0  -3  -4  135.59    6.90
   0  -3  -4  132.49    7.20
   0  -3  -4  136.39    6.20
   0  -3  -4  132.89    5.40
   0   3   4  122.79    6.40
   0   3   4  128.39    6.70
   0   3   4  129.69    6.60
   0   3   4  130.89    5.40
  -1  -3  -4  119.09    6.60
  -1  -3  -4  122.99    6.40
  -1  -3  -4  122.89    6.80
  -1  -3  -4  120.69    7.40
  -1  -3  -4  127.29    6.20
  -1  -3  -4  125.39    5.70
  -1  -3  -4  135.19    5.90
  -1  -3  -4  118.99    7.20
   1   3   4  125.79    6.00
   1   3   4  129.09    6.40
   1   3   4  117.99    6.60
  -2  -3  -4  229.28   11.00
  -2  -3  -4  248.38   10.70
  -2  -3  -4  224.68    9.40
  -2  -3  -4  247.88    9.50
  -2  -3  -4  239.78   11.40
  -2  -3  -4  238.88    9.90
  -2  -3  -4  240.88   10.70
   2   3   4  229.48    9.80
   2   3   4  242.18   10.60
   2   3   4  206.78   10.30
   2   3   4  240.98   11.80
  -3  -3  -4  107.99    6.80
  -3  -3  -4   86.39    6.80
  -3  -3  -4   88.09    5.70
  -3  -3  -4  100.99    7.30
  -3  -3  -4   96.19    6.80
  -3  -3  -4   87.39    5.70
  -3  -3  -4   92.89    6.60
   3   3   4   98.29    6.20
   3   3   4   96.99    7.20
   3   3   4   95.39    6.70
  -4  -3  -4   55.49    6.20
  -4  -3  -4   67.89    7.20
  -4  -3  -4   61.29    5.30
  -4  -3  -4   58.09    6.20
  -4  -3  -4   61.59    5.90
   4   3   4   63.69    7.40
   4   3   4   58.69    6.10
   4   3   4   60.49    6.50
  -5  -3  -4   20.70    4.20
  -5  -3  -4   22.30    5.30
  -5  -3  -4   18.20    4.10
  -5  -3  -4   19.30    4.10
   5   3   4   30.70    5.80
   5   3   4   25.00    4.90
  -6  -3  -4   81.69    8.20
  -6  -3  -4   90.29   10.30
  -6  -3  -4   74.99    8.10
  -6  -3  -4   80.09    8.00
   6   3   4   81.29    9.80
  -7  -3  -4   26.00    6.40
  -7  -3  -4   11.60    5.40
  -7  -3  -4   29.60    5.40
   7   3   4   28.30    7.30
  -8  -3  -4   62.19    8.20
  -8  -3  -4   92.99    9.60
  -8  -3  -4   56.99    8.00
   8   3   4   53.49   10.00
  -9  -3  -4   14.00    4.90
  -9  -3  -4   13.50    4.60
  -9  -3  -4   14.20    5.00
   9   3   4   14.00    6.80
   9  -4  -4   20.30    7.00
  -9   4   4   25.10    6.00
   8  -4  -4   27.10    7.20
  -8   4   4   11.30    3.10
  -8   4   4   13.10    4.60
   7  -4  -4   52.99    5.70
   7  -4  -4   56.89    8.90
  -7   4   4   45.90    7.90
  -7   4   4   48.00    5.00
   6  -4  -4   24.80    5.60
   6  -4  -4   34.30    3.70
   6  -4  -4   38.40    4.20
   6  -4  -4   30.50    4.20
  -6   4   4   33.70    5.40
  -6   4   4   31.10    3.90
   5  -4  -4   26.40    5.20
   5  -4  -4   27.50    3.80
   5  -4  -4   24.80    4.40
   5  -4  -4   21.70    3.20
  -5   4   4   37.00    5.50
  -5   4   4   32.00    4.00
   4  -4  -4   53.49    3.80
   4  -4  -4   61.29    5.30
   4  -4  -4   63.09    6.50
   4  -4  -4   57.39    4.90
  -4   4   4   60.19    5.90
  -4   4   4   54.19    4.60
  -4   4   4   62.19    6.40
   3  -4  -4   21.60    2.40
   3  -4  -4   21.70    4.00
   3  -4  -4   31.00    3.90
   3  -4  -4   20.10    3.50
   3  -4  -4   21.20    3.00
  -3   4   4   24.00    3.50
  -3   4   4   18.90    3.20
  -3   4   4   26.10    4.40
   2  -4  -4   99.69    4.80
   2  -4  -4  111.99    7.30
   2  -4  -4   96.49    4.30
   2  -4  -4   97.29    6.10
   2  -4  -4   94.99    5.50
   2  -4  -4  104.29    6.00
   2  -4  -4  100.99    4.90
  -2   4   4  106.09    6.90
  -2   4   4  101.69    5.10
  -2   4   4   99.09    6.20
   1  -4  -4   35.50    2.80
   1  -4  -4   41.50    3.50
   1  -4  -4   44.30    4.40
   1  -4  -4   42.90    4.80
   1  -4  -4   43.60    3.20
   1  -4  -4   47.60    4.90
  -1   4   4   30.20    4.10
  -1   4   4   40.60    2.70
  -1   4   4   46.90    5.20
   0  -4  -4  213.98    8.00
   0  -4  -4  216.98   10.20
   0  -4  -4  227.88    8.60
   0  -4  -4  222.18   10.60
   0  -4  -4  230.48    9.80
   0  -4  -4  204.08    9.30
   0  -4  -4  217.78    8.50
   0   4   4  206.28    9.60
   0   4   4  233.28   10.40
  -1  -4  -4  358.26   15.50
  -1  -4  -4  357.66   13.90
  -1  -4  -4  391.96   15.20
  -1  -4  -4  341.97   13.10
  -1  -4  -4  386.96   12.70
  -1  -4  -4  372.46   13.40
  -1  -4  -4  374.06   15.10
   1   4   4  347.97   13.50
   1   4   4  377.06   14.90
  -2  -4  -4  115.99    6.90
  -2  -4  -4  116.89    7.60
  -2  -4  -4  100.09    6.20
  -2  -4  -4  116.69    7.70
  -2  -4  -4  107.09    6.80
  -2  -4  -4  112.39    6.10
   2   4   4  101.49    8.30
   2   4   4  115.09    6.90
  -3  -4  -4  592.24   22.20
  -3  -4  -4  605.44   23.00
  -3  -4  -4  605.34   21.30
  -3  -4  -4  631.94   23.10
  -3  -4  -4  622.74   21.90
  -3  -4  -4  580.74   20.60
   3   4   4  607.54   23.10
   3   4   4  581.94   21.80
   3   4   4  610.44   22.40
  -4  -4  -4   18.20    4.00
  -4  -4  -4   17.20    3.90
  -4  -4  -4   16.30    3.60
  -4  -4  -4   23.30    4.00
  -4  -4  -4   17.20    4.60
  -4  -4  -4   17.10    4.30
   4   4   4   18.40    4.30
   4   4   4   21.50    4.90
  -5  -4  -4   90.79    9.30
  -5  -4  -4   82.39    8.60
  -5  -4  -4   82.39    6.90
  -5  -4  -4   87.69    9.60
  -5  -4  -4   77.89    6.70
   5   4   4   83.99    9.50
  -6  -4  -4   67.39    7.50
  -6  -4  -4   64.89    7.90
  -6  -4  -4   85.19    9.50
  -6  -4  -4   72.09    9.50
   6   4   4   64.99    9.00
  -7  -4  -4   59.59    7.80
  -7  -4  -4   35.40    6.70
  -7  -4  -4   40.90    6.50
  -7  -4  -4   43.50    6.90
  -7  -4  -4   39.70    7.80
   7   4   4   43.70    8.90
  -8  -4  -4   81.39    9.70
  -8  -4  -4   76.19    9.50
  -8  -4  -4   81.59   10.00
  -8  -4  -4   95.69   10.10
   8   4   4   94.89   12.80
  -9  -4  -4   37.10    7.00
  -9  -4  -4   52.49    8.40
   9   4   4   44.70   10.40
   8  -5  -4    5.50    4.90
  -8   5   4   15.60    4.90
   7  -5  -4   46.80    5.60
   7  -5  -4   52.19    7.10
   7  -5  -4   54.89    8.30
  -7   5   4   41.30    6.70
  -7   5   4   44.90    4.90
   6  -5  -4   46.50    5.30
   6  -5  -4   44.90    4.90
   6  -5  -4   41.30    4.80
   6  -5  -4   36.20    6.60
  -6   5   4   37.10    4.50
   5  -5  -4   12.50    3.30
   5  -5  -4   27.60    3.50
   5  -5  -4   29.20    5.40
  -5   5   4   20.60    4.90
  -5   5   4   21.70    3.70
   4  -5  -4  211.98   10.50
   4  -5  -4  202.78    8.30
   4  -5  -4  224.28   10.20
  -4   5   4  223.88   12.20
  -4   5   4  206.48    9.90
  -4   5   4  185.48    9.30
   3  -5  -4  137.29    5.50
   3  -5  -4  153.38    6.70
   3  -5  -4  145.69    7.60
   3  -5  -4  133.09    7.20
   3  -5  -4  140.69    6.30
   3  -5  -4  139.19    8.00
  -3   5   4  130.69    6.50
  -3   5   4  148.19    9.50
  -3   5   4  129.99    7.80
   2  -5  -4   43.60    4.00
   2  -5  -4   41.70    3.20
   2  -5  -4   52.59    5.60
   2  -5  -4   39.20    3.40
   2  -5  -4   52.19    5.70
  -2   5   4   41.10    5.80
   1  -5  -4  109.19    7.20
   1  -5  -4   83.09    4.90
   1  -5  -4   94.59    5.90
   1  -5  -4   89.49    6.20
  -1   5   4   79.79    7.00
   0  -5  -4   22.90    3.80
   0  -5  -4   20.80    4.10
   0  -5  -4   25.00    3.30
   0  -5  -4   23.30    3.90
   0   5   4   20.50    4.50
  -1  -5  -4   42.00    5.30
  -1  -5  -4   42.60    3.30
  -1  -5  -4   49.40    4.80
  -1  -5  -4   41.70    3.80
  -1  -5  -4   38.30    5.50
  -1  -5  -4   45.20    5.30
  -2  -5  -4  453.95   18.40
  -2  -5  -4  433.96   16.00
  -2  -5  -4  434.16   15.30
  -2  -5  -4  430.86   16.50
  -2  -5  -4  419.46   17.00
  -2  -5  -4  428.46   18.50
   2   5   4  442.26   17.20
  -3  -5  -4   54.99    7.00
  -3  -5  -4   48.80    5.80
  -3  -5  -4   50.59    5.60
  -3  -5  -4   44.50    4.80
  -3  -5  -4   43.60    6.30
   3   5   4   49.80    5.90
   3   5   4   51.29    6.30
  -4  -5  -4  153.88   11.30
  -4  -5  -4  153.38    8.70
  -4  -5  -4  159.28   10.20
  -4  -5  -4  149.59    9.30
  -4  -5  -4  147.79   10.50
   4   5   4  152.88   10.20
  -5  -5  -4   19.70    5.10
  -5  -5  -4   23.00    5.20
  -5  -5  -4   24.20    4.70
  -5  -5  -4   22.70    4.90
  -5  -5  -4   19.70    4.90
   5   5   4   15.40    5.00
  -6  -5  -4    6.90    3.60
  -6  -5  -4   10.70    4.70
  -6  -5  -4   10.40    5.20
  -6  -5  -4    7.70    3.90
  -6  -5  -4    9.00    4.40
   6   5   4   14.90    5.40
  -7  -5  -4   71.69    8.90
  -7  -5  -4   82.69    9.20
  -7  -5  -4   90.49   11.00
  -7  -5  -4   60.09    8.90
  -7  -5  -4   79.09   11.90
   7   5   4   76.69   11.10
  -8  -5  -4    4.80    3.90
  -8  -5  -4   -1.20    3.90
  -8  -5  -4   -0.20    3.70
  -8  -5  -4    3.10    3.50
   8   5   4   -0.50    4.90
   7  -6  -4   51.99    7.90
   7  -6  -4   48.60    5.10
  -7   6   4   52.09    8.50
   6  -6  -4   17.30    3.60
   6  -6  -4    8.00    3.90
  -6   6   4   14.10    5.10
   5  -6  -4   10.60    3.30
   5  -6  -4   12.60    2.60
   5  -6  -4    9.40    2.70
   5  -6  -4   12.30    3.40
  -5   6   4   19.90    5.60
   4  -6  -4   46.50    3.60
   4  -6  -4   47.90    4.30
   4  -6  -4   49.70    5.70
  -4   6   4   51.29    7.60
  -4   6   4   53.69    4.00
   3  -6  -4   12.20    2.40
   3  -6  -4    9.90    2.00
   3  -6  -4   21.80    4.30
  -3   6   4   15.30    5.00
   2  -6  -4  188.98   10.50
   2  -6  -4  195.08    7.60
   2  -6  -4  176.88    7.90
   2  -6  -4  180.78    8.60
  -2   6   4  192.48   11.90
   1  -6  -4    2.10    2.20
   1  -6  -4    2.80    2.70
   1  -6  -4    2.10    1.80
  -1   6   4   -1.50    2.80
   0  -6  -4   13.70    4.10
   0  -6  -4   12.40    3.40
   0  -6  -4   15.30    3.00
   0   6   4   17.60    4.80
  -1  -6  -4   14.50    4.10
  -1  -6  -4   13.10    3.00
  -1  -6  -4   12.80    3.80
  -2  -6  -4    5.50    2.40
  -2  -6  -4    5.80    3.30
  -3  -6  -4   62.49    8.00
  -3  -6  -4   70.19    7.20
  -3  -6  -4   73.39    6.00
  -3  -6  -4   72.19    8.40
  -3  -6  -4   67.29    5.20
   3   6   4   68.69    6.70
  -4  -6  -4   14.20    3.30
  -4  -6  -4   21.30    4.60
  -4  -6  -4    9.00    4.30
  -4  -6  -4   28.20    5.80
  -4  -6  -4   16.80    4.20
   4   6   4   20.20    4.70
  -5  -6  -4   25.70    4.80
  -5  -6  -4   29.00    6.40
  -5  -6  -4   35.40    6.80
  -5  -6  -4   22.20    5.50
  -5  -6  -4   23.00    5.00
  -6  -6  -4   26.50    6.40
  -6  -6  -4   23.30    6.20
  -6  -6  -4   22.00    5.40
  -6  -6  -4   28.70    5.40
   5  -7  -4   27.90    4.90
  -5   7   4   24.20    6.60
   4  -7  -4   12.10    4.20
  -4   7   4   11.40    5.30
   3  -7  -4   82.49    8.10
   3  -7  -4   63.69    4.30
  -3   7   4   86.99   10.50
   2  -7  -4    7.10    2.60
   2  -7  -4    8.90    2.20
   2  -7  -4    6.50    2.00
   2  -7  -4   13.50    4.30
  -2   7   4    1.30    4.90
   1  -7  -4   42.90    4.30
   1  -7  -4   31.00    4.90
  -1   7   4   45.80    7.80
   0  -7  -4   10.60    3.70
   0  -7  -4    6.20    3.70
  -1  -7  -4    4.10    2.50
  -1  -7  -4    2.20    3.00
  -1  -7  -4    4.10    3.50
  -2  -7  -4   28.10    6.10
  -2  -7  -4   38.70    6.60
  -2  -7  -4   27.10    4.40
  -3  -7  -4   24.10    6.30
  -3  -7  -4   13.80    3.90
  -3  -7  -4   21.10    5.50
  -4  -7  -4   13.90    4.20
  -4  -7  -4    6.60    3.80
  -4  -7  -4   15.00    5.30
  -4  -7  -4    8.70    4.90
  -4  -7  -4   10.70    2.90
  -5  -7  -4   20.60    6.70
   5   7  -5   -3.30    4.40
  -5  -7   5    3.30    3.40
  -5  -7   5    3.70    4.60
   4   7  -5   32.20    8.10
  -4  -7   5   31.30    6.20
  -4  -7   5   35.50    7.00
  -4  -7   5   32.30    6.70
   3   7  -5   24.20    7.20
  -3  -7   5   32.30    5.90
  -3  -7   5   38.00    7.00
  -3  -7   5   31.00    6.20
   2   7  -5   32.70    8.30
  -2  -7   5   22.60    5.20
  -2  -7   5   29.30    6.00
  -2  -7   5   33.80    6.20
   1   7  -5   44.70    8.70
  -1  -7   5   57.59    7.30
   0   7  -5   14.80    5.40
   0  -7   5   14.40    3.90
   0  -7   5   18.60    4.30
   0  -7   5    7.10    3.60
  -1   7  -5    1.60    4.40
  -1   7  -5    8.60    5.00
  -1   7  -5    8.20    5.20
   1  -7   5    2.30    2.70
   1  -7   5    6.10    3.40
   1  -7   5    3.90    2.90
  -2   7  -5   47.90    8.00
  -2   7  -5   30.10    7.80
  -2   7  -5   43.20    8.30
   2  -7   5   34.20    5.80
   2  -7   5   32.70    4.70
   2  -7   5   34.70    4.80
  -3   7  -5    5.70    4.50
  -3   7  -5    5.80    5.10
   3  -7   5    4.00    3.40
   3  -7   5    4.20    3.10
   3  -7   5    4.60    2.30
  -4   7  -5   12.90    5.80
  -4   7  -5   17.00    5.80
   4  -7   5    5.40    3.70
   7   6  -5   16.00    6.90
  -7  -6   5   12.70    5.00
  -7  -6   5    7.90    3.60
  -7  -6   5    8.50    4.50
  -7  -6   5   12.90    5.80
   6   6  -5   13.80    6.20
  -6  -6   5   11.80    3.50
  -6  -6   5    8.20    4.40
  -6  -6   5    6.80    4.30
  -6  -6   5    7.10    3.90
   5   6  -5   15.80    6.20
  -5  -6   5   28.20    6.50
  -5  -6   5   13.00    4.80
  -5  -6   5   22.60    3.70
  -5  -6   5   21.80    5.40
  -5  -6   5   22.80    4.40
   4   6  -5   68.19    9.80
   4   6  -5   58.99    5.80
  -4  -6   5   67.89    8.50
  -4  -6   5   68.59    4.60
  -4  -6   5   55.19   11.00
  -4  -6   5   63.79    5.00
  -4  -6   5   68.19    8.60
   3   6  -5   10.80    5.30
  -3  -6   5    6.10    3.80
  -3  -6   5    5.60    3.80
   2   6  -5  181.58   13.70
  -2  -6   5  193.48   11.60
  -2  -6   5  208.88   12.20
  -2  -6   5  192.98   11.60
   1   6  -5   15.30    5.20
   1   6  -5   21.50    6.00
  -1  -6   5   19.50    4.50
  -1  -6   5    9.50    3.70
  -1  -6   5   19.90    4.50
   0   6  -5  127.09   12.40
   0   6  -5  145.69   10.90
   0   6  -5  111.79   10.10
   0  -6   5  123.29    8.40
   0  -6   5  125.19    8.70
   0  -6   5  117.69    8.00
  -1   6  -5    8.60    4.70
  -1   6  -5    3.80    3.60
  -1   6  -5    2.30    3.40
   1  -6   5    6.60    2.60
   1  -6   5    5.90    3.00
   1  -6   5    5.40    2.70
  -2   6  -5   -2.40    3.20
  -2   6  -5    3.80    3.90
  -2   6  -5    7.40    3.90
   2  -6   5    8.40    2.70
   2  -6   5   -0.40    3.10
   2  -6   5    1.40    2.70
  -3   6  -5   34.40    6.60
  -3   6  -5   29.40    5.90
  -3   6  -5   13.40    6.40
   3  -6   5   31.30    3.70
   3  -6   5   28.90    3.60
   3  -6   5   30.20    3.50
   3  -6   5   26.20    5.30
   3  -6   5   32.70    5.50
  -4   6  -5   16.90    4.80
  -4   6  -5   15.40    5.70
  -5   6  -5   28.40    5.60
  -5   6  -5   21.00    6.20
  -6   6  -5   16.90    5.90
  -6   6  -5   13.40    4.50
   8   5  -5   36.20    8.30
   8   5  -5   38.10    8.10
  -8  -5   5   32.60    6.70
  -8  -5   5   59.39    9.70
   7   5  -5   29.20    7.70
   7   5  -5   37.10    8.00
  -7  -5   5   24.60    5.70
  -7  -5   5   26.80    6.50
  -7  -5   5   23.60    6.00
   6   5  -5   38.60    7.40
   6   5  -5   31.70    6.40
  -6  -5   5   36.30    6.50
  -6  -5   5   29.50    6.20
  -6  -5   5   39.10    6.80
   5   5  -5   66.99    9.40
   5   5  -5   70.19    8.10
  -5  -5   5   48.60    7.30
  -5  -5   5   45.20    6.80
  -5  -5   5   38.50    5.70
   4   5  -5  183.28   12.70
  -4  -5   5  170.48   10.80
  -4  -5   5  162.78   11.10
  -4  -5   5  174.78    9.30
   3   5  -5  123.09   10.10
   3   5  -5  117.49    7.00
  -3  -5   5  125.49    9.00
  -3  -5   5  128.09    6.90
  -3  -5   5  128.69    9.20
  -3  -5   5  119.09    5.80
   2   5  -5   51.79    7.70
   2   5  -5   37.60    6.40
  -2  -5   5   37.20    5.80
  -2  -5   5   50.79    6.10
  -2  -5   5   36.60    5.40
   1   5  -5  131.39    9.90
   1   5  -5  135.79   10.00
  -1  -5   5  101.99    7.70
  -1  -5   5  131.69    8.50
  -1  -5   5  133.89    8.10
   0   5  -5    8.30    3.80
   0   5  -5   21.40    5.20
   0   5  -5   10.50    4.00
   0  -5   5   11.30    3.20
   0  -5   5   12.90    3.20
   0  -5   5   14.40    3.50
  -1   5  -5   98.99    8.50
  -1   5  -5   82.39    8.90
  -1   5  -5   97.69    9.20
   1  -5   5   89.19    7.10
   1  -5   5   86.69    6.90
   1  -5   5   84.39    5.70
  -2   5  -5  272.47   14.50
  -2   5  -5  271.67   14.00
  -2   5  -5  282.57   13.70
   2  -5   5  244.68   12.30
   2  -5   5  260.37   10.90
   2  -5   5  250.67   10.40
  -3   5  -5    9.70    4.00
  -3   5  -5    9.00    3.60
  -3   5  -5    6.60    3.80
   3  -5   5    4.30    1.90
   3  -5   5    3.50    2.60
   3  -5   5    5.30    1.80
   3  -5   5    3.30    1.80
  -4   5  -5  350.46   17.20
  -4   5  -5  347.87   15.50
  -4   5  -5  339.37   15.80
  -4   5  -5  335.27   12.50
  -4   5  -5  341.17   13.30
   4  -5   5  342.47   11.40
   4  -5   5  365.06   14.70
   4  -5   5  360.66   13.80
  -5   5  -5   31.20    9.50
  -5   5  -5   31.90    4.00
  -5   5  -5   30.10    5.10
   5  -5   5   28.60    4.90
  -6   5  -5  141.39   11.20
  -6   5  -5  145.39    9.10
  -6   5  -5  127.29    8.10
   6  -5   5  116.19    9.90
  -7   5  -5   36.20    7.20
  -7   5  -5   42.80    5.70
   7  -5   5   43.70    7.60
  -8   5  -5   36.30    5.30
  -8   5  -5   28.80    6.90
   8  -5   5   30.70    7.30
   9   4  -5    6.80    5.20
   9   4  -5   19.90    7.10
  -9  -4   5   12.60    5.10
  -9  -4   5    9.40    4.60
   8   4  -5   42.90    8.60
   8   4  -5   48.00    8.00
  -8  -4   5   42.70    7.40
  -8  -4   5   45.30    7.60
  -8  -4   5   30.00    8.50
   7   4  -5    8.50    4.70
   7   4  -5    5.90    4.70
  -7  -4   5   13.20    4.60
  -7  -4   5   12.10    4.80
  -7  -4   5   20.20    5.00
   6   4  -5   21.90    5.40
   6   4  -5   46.10    7.30
  -6  -4   5   31.50    5.90
  -6  -4   5   37.80    6.60
   5   4  -5   13.50    4.40
   5   4  -5   10.70    3.90
  -5  -4   5   13.90    4.20
  -5  -4   5   13.20    4.60
  -5  -4   5   10.00    3.70
   4   4  -5   -0.30    3.10
   4   4  -5   -1.10    2.50
  -4  -4   5    3.20    2.80
  -4  -4   5    5.40    2.80
  -4  -4   5    1.60    2.40
   3   4  -5   14.30    4.30
   3   4  -5    4.00    2.50
   3   4  -5    7.10    3.10
   3   4  -5    7.40    3.50
  -3  -4   5    2.00    2.50
  -3  -4   5    3.70    2.60
  -3  -4   5    7.00    2.50
   2   4  -5  189.68   10.80
   2   4  -5  173.18    7.50
   2   4  -5  190.28   11.80
  -2  -4   5  179.98   10.00
  -2  -4   5  185.98    7.20
  -2  -4   5  159.08    9.30
  -2  -4   5  169.98    9.40
   1   4  -5    0.00    2.40
   1   4  -5    7.60    3.40
   1   4  -5    2.50    2.50
  -1  -4   5    3.40    2.20
  -1  -4   5    2.00    2.00
  -1  -4   5    6.20    2.70
   0   4  -5  157.68    9.60
   0   4  -5  159.98    9.60
   0   4  -5  176.08    9.70
   0  -4   5  166.98    7.90
   0  -4   5  149.49    8.60
   0  -4   5  182.88    8.60
   0  -4   5  178.18    9.00
   0  -4   5  161.78    8.30
  -1   4  -5  346.37   15.50
  -1   4  -5  369.36   15.30
   1  -4   5  358.96   14.50
   1  -4   5  355.86   12.80
   1  -4   5  335.67   14.20
   1  -4   5  360.86   13.40
   1  -4   5  355.06   13.60
   1  -4   5  326.77   14.90
  -2   4  -5  341.77   14.60
  -2   4  -5  366.46   15.80
  -2   4  -5  344.37   14.90
   2  -4   5  353.16   12.10
   2  -4   5  344.87   12.70
   2  -4   5  358.26   13.60
  -3   4  -5  624.54   22.10
  -3   4  -5  622.74   23.50
  -3   4  -5  625.34   22.40
  -3   4  -5  579.94   20.20
   3  -4   5  607.04   21.20
   3  -4   5  625.44   18.60
   3  -4   5  621.84   21.70
   3  -4   5  607.94   20.60
   3  -4   5  625.34   19.20
  -4   4  -5   34.10    5.60
  -4   4  -5   26.70    4.40
  -4   4  -5   20.80    3.80
  -4   4  -5   27.90    4.90
  -4   4  -5   29.00    3.70
   4  -4   5   35.00    5.00
   4  -4   5   27.40    2.30
  -5   4  -5   63.49    6.40
  -5   4  -5   69.29    7.90
   5  -4   5   58.59    7.10
   5  -4   5   61.69    6.20
  -6   4  -5   11.70    4.40
  -6   4  -5   11.90    3.10
   6  -4   5   16.20    4.90
  -7   4  -5   42.90    5.20
  -7   4  -5   43.80    6.90
   7  -4   5   43.70    7.80
  -8   4  -5   13.00    4.80
  -8   4  -5   23.20    4.00
   8  -4   5   25.20    6.90
  -9   4  -5    2.30    1.70
  -9   4  -5   13.40    5.30
   9  -4   5    3.40    6.00
  10   3  -5   23.00    8.10
 -10  -3   5   16.00    5.40
 -10  -3   5    8.10    4.90
   9   3  -5   96.79   10.00
   9   3  -5  100.99   14.10
  -9  -3   5   66.69    8.80
  -9  -3   5   82.69    9.80
   8   3  -5   21.90    6.80
   8   3  -5   23.50    5.30
  -8  -3   5   19.70    5.00
  -8  -3   5   19.80    5.20
   7   3  -5   90.29    9.10
   7   3  -5   96.19   11.50
  -7  -3   5  107.79   11.40
  -7  -3   5   96.69   10.50
  -7  -3   5   88.69    9.30
   6   3  -5  121.09   10.40
   6   3  -5  153.78   11.50
  -6  -3   5  136.29    9.30
  -6  -3   5  124.69   10.00
  -6  -3   5  134.99    9.50
   5   3  -5   67.29    7.20
   5   3  -5   84.49    9.80
   5   3  -5   74.49    8.50
  -5  -3   5   77.39    7.80
  -5  -3   5   76.09    7.90
  -5  -3   5   75.49    7.70
   4   3  -5   57.69    6.70
   4   3  -5   58.29    6.60
   4   3  -5   51.39    6.20
  -4  -3   5   66.29    6.70
  -4  -3   5   54.99    6.20
  -4  -3   5   61.69    6.30
  -4  -3   5   55.89    6.00
   3   3  -5  763.92   26.00
   3   3  -5  698.13   25.60
   3   3  -5  762.12   26.30
   3   3  -5  749.23   25.00
  -3  -3   5  734.43   24.70
  -3  -3   5  767.52   24.80
  -3  -3   5  724.63   25.20
  -3  -3   5  766.42   25.80
  -3  -3   5  730.53   26.30
  -3  -3   5  716.33   25.60
   2   3  -5  133.89    7.70
   2   3  -5  133.39    6.60
   2   3  -5  134.99    7.60
  -2  -3   5  140.49    7.60
  -2  -3   5  131.49    7.70
  -2  -3   5  140.29    7.20
  -2  -3   5  126.49    7.20
  -2  -3   5  117.19    7.20
  -2  -3   5  138.39    6.40
   1   3  -5  322.27   13.00
   1   3  -5  320.77   13.30
   1   3  -5  313.27   10.30
  -1  -3   5  309.87   12.40
  -1  -3   5  312.67   12.20
  -1  -3   5  307.67    9.90
  -1  -3   5  298.57   12.50
  -1  -3   5  303.57   12.20
  -1  -3   5  323.67   12.90
   0   3  -5   70.09    5.20
   0   3  -5   78.59    5.90
   0   3  -5   67.29    5.20
   0  -3   5   74.89    5.20
   0  -3   5   68.49    4.60
   0  -3   5   70.89    5.00
   0  -3   5   70.49    4.80
  -1   3  -5   11.80    2.70
  -1   3  -5   21.30    3.70
  -1   3  -5   12.40    2.70
   1  -3   5   12.60    2.40
   1  -3   5   11.60    1.80
   1  -3   5   11.20    2.50
   1  -3   5   10.20    2.10
  -2   3  -5   94.29    5.20
  -2   3  -5  113.09    6.80
  -2   3  -5  106.79    5.90
  -2   3  -5  104.39    6.10
   2  -3   5  100.39    4.70
   2  -3   5   87.69    5.20
   2  -3   5  101.09    4.10
   2  -3   5   94.59    5.10
  -3   3  -5  140.49    8.40
  -3   3  -5  130.49    6.80
  -3   3  -5  122.09    7.10
  -3   3  -5  127.99    6.10
  -3   3  -5  143.19    6.80
   3  -3   5  126.59    5.30
   3  -3   5  117.19    7.20
   3  -3   5  120.19    6.70
  -4   3  -5   74.69    4.90
  -4   3  -5   74.09    4.90
  -4   3  -5   70.79    6.30
  -4   3  -5   78.99    6.20
   4  -3   5   71.69    3.70
   4  -3   5   72.19    7.20
   4  -3   5   73.89    5.50
  -5   3  -5   21.20    4.30
  -5   3  -5   18.60    4.70
  -5   3  -5   21.70    3.40
   5  -3   5   13.80    4.30
   5  -3   5   19.50    2.10
   5  -3   5   17.70    3.70
  -6   3  -5   55.89    7.10
  -6   3  -5   54.89    4.50
   6  -3   5   47.90    3.10
   6  -3   5   49.30    7.60
  -7   3  -5   20.70    4.80
  -7   3  -5   11.50    2.90
   7  -3   5   18.80    6.00
  -8   3  -5   37.00    6.40
  -8   3  -5   29.80    4.70
   8  -3   5   35.60    7.80
  -9   3  -5   20.30    3.50
  -9   3  -5   27.00    5.90
   9  -3   5   12.80    6.40
  10   2  -5   91.59   14.50
 -10  -2   5   76.59    9.60
 -10  -2   5   87.29   10.10
   9   2  -5   82.49    8.30
  -9  -2   5   78.09    8.90
  -9  -2   5   79.99    9.30
   8   2  -5   41.50    8.40
   8   2  -5   49.70    6.30
  -8  -2   5   55.39    7.50
  -8  -2   5   49.10    6.90
   7   2  -5  181.58   10.20
   7   2  -5  166.58   13.10
  -7  -2   5  179.58   12.70
  -7  -2   5  192.88   11.20
  -7  -2   5  187.28   10.20
  -7  -2   5  194.38   11.20
   6   2  -5    4.70    3.90
   6   2  -5    1.20    2.30
  -6  -2   5    4.70    3.10
  -6  -2   5    3.00    2.30
  -6  -2   5   -1.00    2.80
  -6  -2   5   -0.20    2.70
   5   2  -5   67.89    7.70
   5   2  -5   58.59    5.70
   5   2  -5   51.79    5.80
  -5  -2   5   52.89    5.90
  -5  -2   5   54.29    6.60
  -5  -2   5   62.09    5.10
  -5  -2   5   54.79    5.80
   4   2  -5   89.09    6.30
   4   2  -5   87.79    7.10
   4   2  -5   89.49    5.90
  -4  -2   5   91.49    6.80
  -4  -2   5   82.49    6.20
  -4  -2   5   91.39    5.90
  -4  -2   5   86.29    5.20
  -4  -2   5   91.29    6.10
   3   2  -5  274.77   11.30
   3   2  -5  269.87   11.90
   3   2  -5  273.97   11.80
   3   2  -5  279.37   11.70
  -3  -2   5  276.87   11.60
  -3  -2   5  269.07   11.00
  -3  -2   5  291.37   11.80
  -3  -2   5  283.27   11.80
  -3  -2   5  285.07   10.60
   2   2  -5  409.66   15.10
   2   2  -5  421.76   14.80
   2   2  -5  413.06   15.00
   2   2  -5  388.26   14.40
  -2  -2   5  410.46   14.50
  -2  -2   5  414.66   14.20
  -2  -2   5  408.46   14.30
  -2  -2   5  417.96   15.00
   1   2  -5   27.40    3.00
   1   2  -5   34.80    3.60
   1   2  -5   18.70    2.90
  -1  -2   5   32.10    3.30
  -1  -2   5   25.40    3.30
  -1  -2   5   30.70    3.30
  -1  -2   5   25.20    2.40
  -1  -2   5   28.60    3.60
   0   2  -5 1770.92   50.79
   0   2  -5 1716.83   52.79
   0   2  -5 1811.82   52.19
   0   2  -5 1842.42   52.29
   0  -2   5 1741.23   50.29
   0  -2   5 1782.22   52.49
   0  -2   5 1829.42   51.79
   0  -2   5 1840.72   51.79
  -1   2  -5   22.00    3.10
  -1   2  -5   33.10    3.20
  -1   2  -5   26.00    2.90
  -1   2  -5   33.20    3.20
   1  -2   5   25.70    3.10
   1  -2   5   30.70    2.90
   1  -2   5   33.30    3.00
  -2   2  -5  894.01   28.60
  -2   2  -5  952.60   27.70
  -2   2  -5  887.21   28.80
  -2   2  -5  902.21   27.50
  -2   2  -5  950.30   27.70
   2  -2   5  892.71   28.10
   2  -2   5  928.71   28.80
   2  -2   5  931.21   27.00
  -3   2  -5  547.25   16.90
  -3   2  -5  530.85   19.30
  -3   2  -5  555.44   17.30
  -3   2  -5  535.35   18.60
   3  -2   5  499.95   19.20
   3  -2   5  545.85   16.70
   3  -2   5  543.75   18.20
  -4   2  -5  114.19    6.90
  -4   2  -5  121.69    8.20
  -4   2  -5  130.69    5.50
  -4   2  -5  126.39    5.10
   4  -2   5  131.29    7.00
   4  -2   5  137.59    8.70
   4  -2   5  136.79    5.70
  -5   2  -5  137.29    9.40
  -5   2  -5  134.79    5.90
  -5   2  -5  134.09    7.80
   5  -2   5  124.09    9.40
   5  -2   5  123.49    6.20
  -6   2  -5  136.19    6.30
  -6   2  -5  123.09    5.50
  -6   2  -5  134.19    8.40
   6  -2   5  134.29    6.50
   6  -2   5  129.49    8.50
   6  -2   5  111.29   11.30
  -7   2  -5  256.47   10.10
  -7   2  -5  240.38   12.50
   7  -2   5  259.17   10.50
   7  -2   5  238.48   15.60
  -8   2  -5  167.48   11.10
  -8   2  -5  158.78    7.60
  -8   2  -5  166.18    8.00
   8  -2   5  172.28   14.30
   8  -2   5  170.38    8.30
  -9   2  -5   75.69    5.10
  -9   2  -5   61.99    5.30
  -9   2  -5   57.99    8.10
  -9   2  -5   66.09    6.00
   9  -2   5   66.99   11.20
 -10   2  -5   15.40    5.30
  10  -2   5    5.70    6.70
  10   1  -5   22.10    8.50
 -10  -1   5   21.00    6.00
 -10  -1   5   15.80    4.60
   9   1  -5  107.79    6.90
   9   1  -5  103.69   13.10
  -9  -1   5  110.19   10.60
  -9  -1   5  106.59    8.60
  -9  -1   5   95.39    7.00
   8   1  -5  255.77   11.00
   8   1  -5  246.38   16.80
  -8  -1   5  233.68   12.80
  -8  -1   5  240.98   12.50
  -8  -1   5  206.18   13.10
   7   1  -5  215.28   14.40
   7   1  -5  207.78    9.80
  -7  -1   5  206.38    9.90
  -7  -1   5  215.68   11.50
  -7  -1   5  204.78   13.30
  -7  -1   5  204.78   10.90
   6   1  -5  886.41   31.90
   6   1  -5  978.00   34.90
   6   1  -5  921.21   29.50
  -6  -1   5  926.71   29.80
  -6  -1   5  924.71   33.80
  -6  -1   5  953.20   31.60
  -6  -1   5  942.11   31.20
  -6  -1   5  921.01   30.50
   5   1  -5   12.50    3.20
   5   1  -5   10.10    3.60
   5   1  -5    7.70    2.10
  -5  -1   5    3.60    2.80
  -5  -1   5   11.20    2.70
  -5  -1   5    7.70    2.30
  -5  -1   5   11.30    2.90
  -5  -1   5   13.40    3.10
   4   1  -5    2.40    2.00
   4   1  -5    2.40    1.60
   4   1  -5    2.90    2.80
  -4  -1   5    7.70    3.00
  -4  -1   5    8.00    2.60
  -4  -1   5    4.40    2.00
  -4  -1   5    4.30    1.90
  -4  -1   5    4.70    2.00
   3   1  -5   71.59    6.00
   3   1  -5   68.59    4.70
   3   1  -5   77.89    4.30
   3   1  -5   76.39    5.10
  -3  -1   5   75.89    4.90
  -3  -1   5   69.69    5.70
  -3  -1   5   73.29    4.40
  -3  -1   5   72.09    4.80
  -3  -1   5   70.19    4.50
   2   1  -5  244.38    9.50
   2   1  -5  240.38    8.60
   2   1  -5  258.77    9.70
   2   1  -5  243.48    8.90
  -2  -1   5  221.38    9.40
  -2  -1   5  253.27    8.90
   1   1  -5 2103.39   59.89
   1   1  -5 2185.88   60.39
  -1  -1   5 1983.70   59.29
  -1  -1   5 2065.59   59.99
  -1  -1   5 2089.99   59.89
   0   1  -5 2345.57   66.29
  -1   1  -5  984.80   28.80
  -1   1  -5  952.10   27.90
  -1   1  -5  962.70   27.60
  -1   1  -5  945.71   28.30
  -1   1  -5  990.20   26.60
   1  -1   5  914.71   26.60
   1  -1   5  955.40   28.70
   1  -1   5  903.21   27.80
   1  -1   5  946.41   27.70
  -2   1  -5  409.36   13.40
  -2   1  -5  419.36   15.40
  -2   1  -5  443.06   14.20
   2  -1   5  442.16   14.90
   2  -1   5  451.05   15.60
   2  -1   5  411.86   13.50
  -3   1  -5  517.65   17.20
  -3   1  -5  524.55   16.10
  -3   1  -5  497.75   18.80
   3  -1   5  463.25   18.60
   3  -1   5  509.95   16.20
   3  -1   5  521.35   17.20
  -4   1  -5   20.70    3.90
  -4   1  -5   25.40    3.50
  -4   1  -5   24.50    2.20
  -4   1  -5   27.20    2.90
   4  -1   5   20.40    2.70
   4  -1   5   22.80    4.50
   4  -1   5   19.00    3.00
  -5   1  -5    9.70    2.80
  -5   1  -5    5.10    3.20
  -5   1  -5   15.30    2.50
  -5   1  -5   13.30    2.10
   5  -1   5    9.70    2.30
   5  -1   5   10.00    2.80
   5  -1   5   17.00    4.60
  -6   1  -5  326.07   12.50
  -6   1  -5  312.77   14.00
  -6   1  -5  330.77   11.90
   6  -1   5  342.27   17.60
   6  -1   5  335.27   13.10
   6  -1   5  340.47   14.70
  -7   1  -5  162.38    7.60
  -7   1  -5  153.88    9.50
  -7   1  -5  142.39    8.00
   7  -1   5  153.48    8.40
   7  -1   5  172.38   13.20
  -8   1  -5   18.10    3.40
  -8   1  -5   16.90    6.00
  -8   1  -5   20.30    3.80
   8  -1   5   22.10    5.00
   8  -1   5   22.80    7.20
  -9   1  -5  158.38    8.70
  -9   1  -5  149.59    8.90
  -9   1  -5  158.58   11.10
   9  -1   5  170.28   17.30
   9  -1   5  171.48    9.90
 -10   1  -5    4.20    3.50
 -10   1  -5   20.80    6.00
 -10   1  -5    9.00    3.40
  10  -1   5   11.20    6.80
  11   0  -5   21.70   11.70
 -11   0   5    9.80    8.00
  10   0  -5    7.20    6.70
 -10   0   5   18.40    4.30
 -10   0   5   14.30    4.20
 -10   0   5   20.10    5.10
   9   0  -5    8.30    5.70
  -9   0   5    2.60    1.90
  -9   0   5    4.90    2.90
  -9   0   5    4.50    3.40
   8   0  -5    5.70    4.80
  -8   0   5    0.80    2.40
  -8   0   5    6.00    2.30
  -8   0   5    6.20    3.30
   7   0  -5   29.50    3.20
   7   0  -5   29.30    6.40
  -7   0   5   18.70    3.70
  -7   0   5   31.70    3.50
   6   0  -5  196.38    7.70
   6   0  -5  189.28   10.30
   6   0  -5  194.58   12.60
  -6   0   5  183.88   11.80
  -6   0   5  197.48    9.80
  -6   0   5  195.28    9.30
  -6   0   5  196.48    8.00
  -6   0   5  199.08    9.30
   5   0  -5  102.69    6.60
   5   0  -5  100.29    4.70
  -5   0   5  101.59    5.90
  -5   0   5  106.79    8.10
  -5   0   5   99.29    5.90
  -5   0   5   97.69    4.90
  -5   0   5  118.79    6.60
   4   0  -5  264.07   12.80
   4   0  -5  285.37   11.30
   4   0  -5  292.07    9.40
  -4   0   5  263.97   10.80
  -4   0   5  275.17   10.50
  -4   0   5  262.47   12.40
  -4   0   5  280.77    9.30
  -4   0   5  281.07   10.60
   3   0  -5  659.83   22.80
   3   0  -5  640.54   20.70
   3   0  -5  692.63   22.60
  -3   0   5  672.63   22.60
  -3   0   5  643.04   21.10
  -3   0   5  688.63   19.60
  -3   0   5  680.43   20.90
   2   0  -5 1159.58   34.60
   2   0  -5 1144.09   33.40
   2   0  -5 1088.89   33.50
   2   0  -5 1088.99   32.40
  -2   0   5 1154.48   32.20
  -2   0   5 1166.98   33.50
  -2   0   5 1148.79   33.40
  -2   0   5 1194.58   34.60
   1   0  -5 5796.72  225.98
  -1   0   5 5840.22  224.38
   0   0  -5  259.87    8.40
   0   0  -5  250.17    8.90
   0   0  -5  257.67    8.10
   0   0  -5  260.67    8.50
   0   0   5  268.07    9.30
   0   0   5  260.17    8.50
   0   0   5  275.17    8.50
   0   0   5  269.97    8.90
   0   0   5  268.37    8.10
  -1   0  -5 2243.88   62.89
   1   0   5 2191.28   62.69
   1   0   5 2095.19   61.09
  -2   0  -5 1539.85   46.30
  -2   0  -5 1560.64   45.00
  -2   0  -5 1524.15   43.90
  -2   0  -5 1513.65   44.60
  -2   0  -5 1511.95   44.40
   2   0   5 1520.65   44.60
   2   0   5 1583.64   46.40
   2   0   5 1544.75   44.70
  -3   0  -5  180.88    7.90
  -3   0  -5  192.18    7.80
  -3   0  -5  173.18    9.70
   3   0   5  199.28    8.30
   3   0   5  193.58   10.10
   3   0   5  192.28    8.00
  -4   0  -5  629.24   24.10
  -4   0  -5  654.53   21.70
  -4   0  -5  635.74   21.10
   4   0   5  664.93   24.50
   4   0   5  661.93   22.00
   4   0   5  647.64   21.40
  -5   0  -5   42.70    4.40
  -5   0  -5   49.00    5.00
  -5   0  -5   53.09    7.10
   5   0   5   51.99    5.00
   5   0   5   56.79    7.30
   5   0   5   55.19    5.60
  -6   0  -5   15.20    3.30
  -6   0  -5   19.40    3.90
  -6   0  -5   15.40    4.90
   6   0   5   11.70    3.30
   6   0   5   13.10    4.60
   6   0   5   10.80    3.00
  -7   0  -5    0.90    2.50
  -7   0  -5   -1.70    1.80
  -7   0  -5    0.00    1.90
   7   0   5    2.60    2.40
   7   0   5    4.10    4.00
  -8   0  -5   11.50    3.30
  -8   0  -5    8.40    3.50
  -8   0  -5   10.10    3.10
  -9   0  -5   29.60    5.90
  -9   0  -5   32.30    5.20
   9   0   5   31.60    8.40
 -10   0  -5   73.19    7.80
 -10   0  -5   61.09    8.30
  10   0   5   56.59   11.20
  10  -1  -5   16.70    7.20
 -10   1   5   12.80    3.30
 -10   1   5   17.20    5.10
   9  -1  -5  120.69   14.30
  -9   1   5   90.29    9.00
  -9   1   5  109.19    7.00
   8  -1  -5  269.97   17.00
  -8   1   5  228.68   12.20
  -8   1   5  239.88   10.50
  -8   1   5  245.28   11.80
   7  -1  -5  209.88   11.10
   7  -1  -5  221.68   14.50
  -7   1   5  212.78    9.30
  -7   1   5  207.38   10.70
  -7   1   5  203.58   11.50
   6  -1  -5  962.50   34.90
   6  -1  -5  940.41   31.30
  -6   1   5  901.51   33.70
  -6   1   5  946.71   29.10
  -6   1   5  932.21   30.10
  -6   1   5  968.50   30.70
   5  -1  -5   12.30    3.90
   5  -1  -5    6.90    2.30
  -5   1   5    8.50    1.90
  -5   1   5    8.10    2.30
  -5   1   5    6.90    2.90
  -5   1   5    8.90    2.40
   4  -1  -5    3.80    2.60
   4  -1  -5    5.10    1.80
   4  -1  -5    4.60    1.90
  -4   1   5    2.60    1.20
  -4   1   5    5.00    1.80
  -4   1   5   -0.10    2.20
  -4   1   5    5.90    2.10
   3  -1  -5   75.89    5.90
   3  -1  -5   88.59    4.70
   3  -1  -5   77.79    4.30
  -3   1   5   75.69    5.70
  -3   1   5   83.09    5.90
  -3   1   5   79.79    4.20
   2  -1  -5  240.38    8.30
   2  -1  -5  259.47    9.00
   2  -1  -5  252.17   10.00
  -2   1   5  264.27    9.20
  -2   1   5  251.07    8.20
  -2   1   5  247.78    9.80
  -2   1   5  262.87    8.00
   1  -1  -5 2143.59   61.49
  -1   1   5 2161.88   61.49
   0  -1  -5 2331.67   66.69
  -1  -1  -5  956.80   28.10
  -1  -1  -5  943.41   28.80
  -1  -1  -5  928.01   28.70
  -1  -1  -5  933.51   29.70
  -1  -1  -5  954.60   28.80
   1   1   5  964.60   28.90
   1   1   5  980.80   29.00
   1   1   5 1001.90   28.30
   1   1   5 1008.60   28.80
   1   1   5  993.30   29.80
  -2  -1  -5  475.25   14.80
  -2  -1  -5  419.96   16.30
  -2  -1  -5  452.95   15.30
  -2  -1  -5  462.95   15.30
  -2  -1  -5  469.55   15.20
  -2  -1  -5  441.06   15.30
   2   1   5  453.25   15.40
   2   1   5  451.95   16.60
   2   1   5  433.46   14.80
  -3  -1  -5  503.15   17.40
  -3  -1  -5  505.25   19.70
  -3  -1  -5  547.65   18.20
  -3  -1  -5  508.55   17.40
  -3  -1  -5  526.05   17.60
   3   1   5  520.55   19.90
   3   1   5  532.25   17.80
   3   1   5  543.05   18.20
  -4  -1  -5   25.20    3.60
  -4  -1  -5   23.50    3.50
  -4  -1  -5   20.40    4.40
  -4  -1  -5   24.00    3.20
   4   1   5   23.40    3.50
   4   1   5   32.50    4.00
   4   1   5   25.30    4.80
  -5  -1  -5   12.10    2.90
  -5  -1  -5   10.00    2.80
  -5  -1  -5    6.90    3.40
  -5  -1  -5    7.60    2.00
   5   1   5   13.50    3.90
   5   1   5    7.60    3.70
   5   1   5   15.80    3.20
  -6  -1  -5  328.27   12.20
  -6  -1  -5  365.36   15.00
  -6  -1  -5  320.87   17.40
  -6  -1  -5  351.86   14.80
   6   1   5  322.17   14.60
   6   1   5  338.37   18.00
  -7  -1  -5  144.19    6.60
  -7  -1  -5  153.08    9.70
  -7  -1  -5  158.78    9.50
   7   1   5  177.38   13.60
  -8  -1  -5   22.50    5.20
  -8  -1  -5   11.30    3.50
   8   1   5   23.30    6.70
  -9  -1  -5  177.38   11.90
  -9  -1  -5  133.69   14.40
   9   1   5  185.98   16.20
 -10  -1  -5   12.30    4.40
 -10  -1  -5   13.20    4.90
 -10  -1  -5   10.40    4.30
  10   1   5   15.60    7.10
  10  -2  -5   76.79   12.60
 -10   2   5   74.79    8.50
   9  -2  -5   74.59   11.60
  -9   2   5   65.59    4.20
  -9   2   5   74.99    9.20
   8  -2  -5   53.99    9.50
  -8   2   5   44.60    5.80
  -8   2   5   43.80    5.70
  -8   2   5   36.50    3.10
   7  -2  -5  192.78   10.30
   7  -2  -5  170.28   12.80
  -7   2   5  175.08    6.70
  -7   2   5  176.68    9.40
  -7   2   5  182.38    9.40
   6  -2  -5    1.90    2.30
   6  -2  -5    3.20    3.70
   6  -2  -5    1.90    2.00
  -6   2   5    2.50    2.20
  -6   2   5    2.10    2.20
   5  -2  -5   59.79    7.00
   5  -2  -5   58.39    4.40
   5  -2  -5   55.49    4.40
   5  -2  -5   55.99    3.80
  -5   2   5   57.99    4.60
  -5   2   5   62.49    4.30
  -5   2   5   63.39    6.80
   4  -2  -5   78.19    8.40
   4  -2  -5   82.49    5.00
   4  -2  -5   86.79    4.90
   4  -2  -5   80.69    4.70
  -4   2   5   92.79    5.20
  -4   2   5   88.59    6.50
  -4   2   5   95.59    4.70
   3  -2  -5  293.07   12.10
   3  -2  -5  296.37   10.50
   3  -2  -5  273.87    8.70
   3  -2  -5  276.27    9.60
  -3   2   5  277.67   11.60
  -3   2   5  287.77    9.50
  -3   2   5  283.57   10.60
   2  -2  -5  443.06   12.70
   2  -2  -5  423.76   14.40
   2  -2  -5  427.86   12.60
   2  -2  -5  414.66   14.90
   2  -2  -5  411.76   13.40
  -2   2   5  416.16   14.70
  -2   2   5  429.56   12.80
   1  -2  -5   27.70    3.60
   1  -2  -5   25.30    3.00
   1  -2  -5   24.70    2.20
   1  -2  -5   27.40    3.00
  -1   2   5   29.40    2.40
  -1   2   5   29.60    2.80
  -1   2   5   28.80    3.30
   0  -2  -5 1816.12   53.49
   0  -2  -5 1812.02   51.79
   0  -2  -5 1742.23   52.29
   0  -2  -5 1816.52   51.99
   0  -2  -5 1780.52   51.09
   0  -2  -5 1833.22   52.59
   0  -2  -5 1841.72   50.59
   0   2   5 1748.82   52.49
   0   2   5 1813.12   51.39
   0   2   5 1795.72   50.69
   0   2   5 1780.12   51.59
   0   2   5 1825.92   52.09
  -1  -2  -5   26.40    3.60
  -1  -2  -5   28.70    3.00
  -1  -2  -5   24.80    3.10
  -1  -2  -5   32.90    3.40
  -1  -2  -5   28.80    3.80
  -1  -2  -5   32.90    2.70
  -1  -2  -5   28.40    2.60
   1   2   5   29.80    3.70
   1   2   5   27.90    3.40
   1   2   5   27.00    2.80
   1   2   5   27.60    3.20
   1   2   5   28.30    2.70
  -2  -2  -5  921.71   29.20
  -2  -2  -5  944.41   30.10
  -2  -2  -5  921.91   29.20
  -2  -2  -5  921.01   28.50
  -2  -2  -5  927.61   28.20
  -2  -2  -5  900.91   29.50
   2   2   5  931.11   29.30
   2   2   5  911.01   29.90
   2   2   5  912.91   28.40
  -3  -2  -5  522.85   18.40
  -3  -2  -5  538.55   18.20
  -3  -2  -5  541.55   19.00
  -3  -2  -5  547.75   18.90
  -3  -2  -5  506.35   18.70
  -3  -2  -5  572.64   22.60
   3   2   5  517.65   19.00
   3   2   5  522.35   18.40
   3   2   5  511.35   20.00
  -4  -2  -5  125.19    7.40
  -4  -2  -5  113.79    6.90
  -4  -2  -5  133.69    7.70
  -4  -2  -5  131.09    7.20
  -4  -2  -5  127.29    8.90
   4   2   5  124.49    9.10
   4   2   5  118.49    7.50
   4   2   5  123.49    7.30
  -5  -2  -5  123.59    7.60
  -5  -2  -5  122.09    7.20
  -5  -2  -5  126.79    9.70
  -5  -2  -5  119.49    7.90
   5   2   5  116.59    7.90
   5   2   5  134.99    8.40
   5   2   5  138.69   10.50
  -6  -2  -5  144.39    8.80
  -6  -2  -5  128.29   10.90
  -6  -2  -5  125.39    7.50
  -6  -2  -5  127.99    8.80
   6   2   5  149.88   11.80
  -7  -2  -5  233.28   10.60
  -7  -2  -5  231.68   12.80
  -7  -2  -5  235.88   12.70
   7   2   5  252.67   16.40
  -8  -2  -5  154.58   10.60
  -8  -2  -5  167.28   12.70
  -8  -2  -5  176.88   11.30
  -8  -2  -5  171.18    8.50
   8   2   5  151.38   16.00
  -9  -2  -5   73.19    9.10
  -9  -2  -5   90.29    9.60
  -9  -2  -5   75.89    9.30
   9   2   5   83.59   13.20
 -10  -2  -5    6.00    4.30
 -10  -2  -5    8.80    4.50
 -10  -2  -5   22.40    5.90
  10   2   5   10.30    6.70
  10  -3  -5   22.20    7.90
 -10   3   5   11.30    4.40
   9  -3  -5  118.49   14.50
  -9   3   5   94.49    7.60
  -9   3   5  100.69    8.40
   8  -3  -5   22.60    6.70
  -8   3   5   25.00    4.60
  -8   3   5   15.00    3.70
   7  -3  -5   74.29    6.30
   7  -3  -5   89.19   10.30
  -7   3   5   96.29    6.70
  -7   3   5   74.09    6.00
   6  -3  -5  122.69   10.20
   6  -3  -5  134.19    7.10
   6  -3  -5  135.59    6.10
   6  -3  -5  143.39    7.70
  -6   3   5  130.69    7.40
  -6   3   5  131.99   11.10
   5  -3  -5   84.99    5.10
   5  -3  -5   80.99    5.10
   5  -3  -5   63.39    5.00
   5  -3  -5   77.89    8.20
  -5   3   5   65.09    7.00
  -5   3   5   75.29    5.30
   4  -3  -5   55.89    6.20
   4  -3  -5   49.90    4.30
   4  -3  -5   55.29    4.50
  -4   3   5   51.79    5.60
  -4   3   5   47.00    5.80
  -4   3   5   49.30    4.60
   3  -3  -5  749.53   23.00
   3  -3  -5  779.12   25.60
   3  -3  -5  752.42   24.40
   3  -3  -5  752.52   25.20
   3  -3  -5  766.62   22.70
  -3   3   5  774.52   25.00
  -3   3   5  759.02   24.50
  -3   3   5  768.72   25.00
   2  -3  -5  133.99    6.30
   2  -3  -5  144.49    5.40
   2  -3  -5  136.89    4.80
   2  -3  -5  134.59    7.60
   2  -3  -5  143.19    6.90
   2  -3  -5  143.29    7.00
  -2   3   5  138.19    6.90
  -2   3   5  134.49    5.50
  -2   3   5  143.79    6.90
  -2   3   5  158.58    6.70
   1  -3  -5  321.57   11.40
   1  -3  -5  306.17   11.40
   1  -3  -5  313.17   13.20
   1  -3  -5  327.27   11.20
   1  -3  -5  321.87    9.90
   1  -3  -5  316.27   12.20
   1  -3  -5  318.47   12.20
  -1   3   5  317.27   11.00
  -1   3   5  321.97   11.30
  -1   3   5  315.37   12.20
  -1   3   5  322.97   11.90
   0  -3  -5   67.49    5.30
   0  -3  -5   65.69    4.50
   0  -3  -5   75.79    4.20
   0  -3  -5   72.49    3.60
   0  -3  -5   74.39    4.60
   0  -3  -5   64.29    5.60
   0  -3  -5   69.99    4.90
   0  -3  -5   78.59    4.30
   0   3   5   80.39    4.00
   0   3   5   74.09    3.70
   0   3   5   59.09    4.40
   0   3   5   66.29    4.60
   0   3   5   74.09    5.10
  -1  -3  -5    7.30    2.20
  -1  -3  -5    9.90    2.10
  -1  -3  -5   14.00    2.20
  -1  -3  -5   15.50    2.70
  -1  -3  -5   10.90    2.60
  -1  -3  -5   14.40    2.10
  -1  -3  -5    9.70    2.60
  -1  -3  -5    6.40    2.50
   1   3   5   15.20    2.40
   1   3   5   10.80    3.00
   1   3   5    9.20    2.40
  -2  -3  -5   89.29    6.10
  -2  -3  -5  106.79    6.70
  -2  -3  -5   88.79    5.50
  -2  -3  -5  108.29    9.10
  -2  -3  -5  101.89    5.50
  -2  -3  -5   95.09    6.50
  -2  -3  -5  103.69    7.00
  -2  -3  -5  108.19    5.60
   2   3   5   96.49    6.60
   2   3   5  103.29    5.80
   2   3   5  109.39    6.70
  -3  -3  -5  126.89    6.90
  -3  -3  -5  128.19    7.70
  -3  -3  -5  118.49    6.80
  -3  -3  -5  135.69    7.90
  -3  -3  -5  123.79    8.30
  -3  -3  -5  117.29    7.70
  -3  -3  -5  111.69    7.90
   3   3   5  122.09    7.70
   3   3   5  125.29    8.30
   3   3   5  123.39    7.10
  -4  -3  -5   78.79    6.60
  -4  -3  -5   90.69    8.70
  -4  -3  -5   73.99    5.90
  -4  -3  -5   82.69    6.60
  -4  -3  -5   69.69    6.40
   4   3   5   81.99    6.70
   4   3   5   71.09    7.90
   4   3   5   73.59    6.10
  -5  -3  -5   25.30    5.60
  -5  -3  -5   13.90    3.80
  -5  -3  -5   16.60    4.10
  -5  -3  -5   19.30    3.90
  -5  -3  -5   13.00    3.70
   5   3   5   12.30    3.60
   5   3   5   12.60    4.90
  -6  -3  -5   60.49    7.40
  -6  -3  -5   52.29    6.70
  -6  -3  -5   48.70    6.20
  -6  -3  -5   58.59    7.00
  -6  -3  -5   57.39    8.20
   6   3   5   47.60    8.20
  -7  -3  -5   14.20    6.50
  -7  -3  -5   20.50    4.70
  -7  -3  -5   17.60    4.60
  -7  -3  -5   18.50    4.70
  -7  -3  -5   19.30    5.00
   7   3   5   10.90    5.10
  -8  -3  -5   33.90    6.40
  -8  -3  -5   38.10    6.70
  -8  -3  -5   44.00    7.10
  -8  -3  -5   35.30    6.10
   8   3   5   33.90    8.60
  -9  -3  -5   20.10    5.90
  -9  -3  -5   14.00    5.00
  -9  -3  -5   21.50    5.80
  -9  -3  -5   21.70    5.70
   9   3   5   18.20    7.30
   9  -4  -5    1.70    5.10
  -9   4   5    7.50    4.30
   8  -4  -5   46.40    8.70
  -8   4   5   32.20    6.40
   7  -4  -5    8.60    4.80
   7  -4  -5    9.40    2.80
   7  -4  -5   11.20    2.00
   7  -4  -5    6.00    2.90
  -7   4   5    4.90    2.50
  -7   4   5    1.20    3.10
   6  -4  -5   39.60    6.90
   6  -4  -5   35.80    4.10
   6  -4  -5   39.00    4.50
  -6   4   5   37.80    4.50
  -6   4   5   38.30    6.00
   5  -4  -5   12.70    2.90
   5  -4  -5   13.50    3.10
   5  -4  -5   17.30    2.80
   5  -4  -5    7.10    3.70
  -5   4   5   13.10    2.90
  -5   4   5   13.00    3.80
   4  -4  -5    3.00    2.20
   4  -4  -5   -1.50    2.00
   4  -4  -5    1.70    1.80
   4  -4  -5    1.60    2.80
  -4   4   5    2.20    2.00
  -4   4   5   -2.30    2.00
  -4   4   5    1.20    2.20
   3  -4  -5    5.40    2.50
   3  -4  -5    7.40    2.10
   3  -4  -5    4.90    2.60
   3  -4  -5    5.30    1.40
   3  -4  -5    5.50    2.70
  -3   4   5   10.00    3.00
  -3   4   5   10.30    2.80
  -3   4   5    8.40    2.40
   2  -4  -5  177.88    8.00
   2  -4  -5  177.48    7.10
   2  -4  -5  174.98    8.30
   2  -4  -5  171.18   10.90
   2  -4  -5  180.08    8.70
   2  -4  -5  176.68    6.50
   2  -4  -5  186.48    6.20
   2  -4  -5  176.18    7.90
  -2   4   5  168.18    8.60
  -2   4   5  175.78    9.10
  -2   4   5  169.18    7.40
   1  -4  -5    2.40    1.60
   1  -4  -5    2.10    1.60
   1  -4  -5    2.40    2.20
   1  -4  -5    4.30    1.70
   1  -4  -5    4.70    1.30
   1  -4  -5   -0.20    1.80
   1  -4  -5    3.90    1.50
  -1   4   5    4.00    2.40
  -1   4   5    2.60    1.60
  -1   4   5    4.00    1.40
  -1   4   5    6.10    2.30
   0  -4  -5  165.48    8.10
   0  -4  -5  174.48    7.40
   0  -4  -5  145.79    7.40
   0  -4  -5  164.38    8.60
   0  -4  -5  162.88    6.80
   0  -4  -5  171.48    6.80
   0  -4  -5  156.18    8.80
   0   4   5  163.88    8.50
   0   4   5  159.08    8.20
  -1  -4  -5  346.27   12.70
  -1  -4  -5  361.86   14.40
  -1  -4  -5  378.76   12.70
  -1  -4  -5  358.86   15.30
  -1  -4  -5  352.46   14.70
  -1  -4  -5  358.06   13.40
  -1  -4  -5  333.47   13.20
   1   4   5  352.46   13.20
   1   4   5  345.97   13.10
   1   4   5  337.67   14.40
  -2  -4  -5  383.36   15.60
  -2  -4  -5  346.97   14.90
  -2  -4  -5  371.26   13.60
  -2  -4  -5  346.47   13.10
  -2  -4  -5  336.87   14.20
  -2  -4  -5  342.17   13.80
   2   4   5  343.87   14.30
   2   4   5  359.16   15.30
   2   4   5  355.26   13.90
  -3  -4  -5  593.34   21.40
  -3  -4  -5  623.84   21.90
  -3  -4  -5  626.54   23.20
  -3  -4  -5  590.64   22.60
  -3  -4  -5  620.34   21.10
  -3  -4  -5  591.74   23.00
   3   4   5  611.24   22.00
   3   4   5  589.54   23.20
   3   4   5  625.04   23.00
  -4  -4  -5   28.00    5.40
  -4  -4  -5   39.40    5.50
  -4  -4  -5   19.50    4.50
  -4  -4  -5   36.00    4.70
  -4  -4  -5   28.30    4.40
  -4  -4  -5   30.20    5.40
   4   4   5   32.20    5.10
   4   4   5   24.00    5.10
  -5  -4  -5   60.69    7.50
  -5  -4  -5   62.39    6.80
  -5  -4  -5   69.09    8.60
  -5  -4  -5   53.59    6.80
  -5  -4  -5   55.69    6.50
   5   4   5   56.79    8.20
  -6  -4  -5   16.80    5.40
  -6  -4  -5    4.60    3.50
  -6  -4  -5   15.30    4.80
  -6  -4  -5   18.90    4.90
  -6  -4  -5   16.20    4.30
   6   4   5   17.70    5.50
  -7  -4  -5   42.30    6.80
  -7  -4  -5   45.70    7.50
  -7  -4  -5   39.40    8.50
  -7  -4  -5   49.99    7.50
  -7  -4  -5   42.90    6.50
   7   4   5   54.29    9.40
  -8  -4  -5   31.80    7.00
  -8  -4  -5   28.20    6.50
  -8  -4  -5   24.70    5.70
  -8  -4  -5   27.70    6.10
   8   4   5   32.50    8.40
  -9  -4  -5    1.10    6.20
  -9  -4  -5   11.40    5.80
  -9  -4  -5   17.70    5.50
  -9  -4  -5    9.10    5.40
   9   4   5    5.20    6.10
   8  -5  -5   37.60    8.10
  -8   5   5   41.50    7.50
   7  -5  -5   24.00    6.10
   7  -5  -5   32.20    4.30
  -7   5   5   30.30    6.20
  -7   5   5   30.30    4.30
   6  -5  -5   33.50    6.40
   6  -5  -5   26.30    3.70
   6  -5  -5   31.50    4.20
  -6   5   5   27.00    6.00
  -6   5   5   38.50    4.70
   5  -5  -5   51.19    6.70
   5  -5  -5   47.00    5.20
   5  -5  -5   50.09    4.00
  -5   5   5   51.59    5.60
  -5   5   5   42.50    6.40
   4  -5  -5  157.98    8.30
   4  -5  -5  167.98    9.10
   4  -5  -5  171.78    9.40
  -4   5   5  173.68    8.60
  -4   5   5  159.58   10.30
  -4   5   5  166.48    8.90
   3  -5  -5  119.29    7.60
   3  -5  -5  120.39    7.00
   3  -5  -5  114.09    6.60
   3  -5  -5  122.89    5.60
   3  -5  -5  124.89    5.20
   3  -5  -5  127.79    5.20
   3  -5  -5  131.69    7.10
  -3   5   5  122.29    9.20
  -3   5   5  109.39    7.60
  -3   5   5  125.29    8.70
   2  -5  -5   49.70    5.70
   2  -5  -5   39.50    2.80
   2  -5  -5   41.70    3.70
   2  -5  -5   44.40    4.10
   2  -5  -5   39.80    3.00
   2  -5  -5   45.00    5.30
   2  -5  -5   42.70    3.70
  -2   5   5   40.40    3.10
  -2   5   5   50.39    6.30
   1  -5  -5  133.29    7.30
   1  -5  -5  133.69    8.30
   1  -5  -5  117.09    7.20
   1  -5  -5  136.39    5.90
  -1   5   5  138.09    8.80
   0  -5  -5   14.70    3.70
   0  -5  -5   15.30    3.30
   0  -5  -5   11.30    3.00
   0  -5  -5   10.50    2.30
  -1  -5  -5   91.89    5.60
  -1  -5  -5   84.39    6.10
  -1  -5  -5   90.69    7.20
  -1  -5  -5   88.09    5.40
  -1  -5  -5   84.29    6.80
   1   5   5   85.39    7.10
  -2  -5  -5  247.38   12.50
  -2  -5  -5  248.78   10.30
  -2  -5  -5  248.28   12.10
  -2  -5  -5  241.88   12.80
  -2  -5  -5  227.78   11.10
  -2  -5  -5  261.17   11.20
   2   5   5  231.78   11.30
   2   5   5  238.78   11.00
  -3  -5  -5    7.70    2.70
  -3  -5  -5    3.40    2.40
  -3  -5  -5    7.20    3.00
  -3  -5  -5    5.30    3.30
  -3  -5  -5    8.70    3.20
  -3  -5  -5   -1.10    2.40
   3   5   5    9.20    3.30
   3   5   5    4.00    2.90
  -4  -5  -5  363.66   14.80
  -4  -5  -5  324.37   14.80
  -4  -5  -5  336.27   16.10
  -4  -5  -5  340.07   16.70
   4   5   5  347.57   16.30
  -5  -5  -5   35.10    5.60
  -5  -5  -5   28.20    5.20
  -5  -5  -5   37.70    6.80
  -5  -5  -5   17.40    4.90
  -5  -5  -5   27.00    5.80
   5   5   5   26.70    5.80
  -6  -5  -5  131.29    9.60
  -6  -5  -5  127.19   10.70
  -6  -5  -5  147.59   10.20
  -6  -5  -5  124.59   10.80
  -6  -5  -5  134.49   11.70
   6   5   5  132.59   11.80
  -7  -5  -5   34.40    8.00
  -7  -5  -5   49.30    7.20
  -7  -5  -5   53.89    8.40
  -7  -5  -5   38.30    6.80
  -7  -5  -5   40.70    7.50
   7   5   5   44.90    8.60
  -8  -5  -5   31.00    7.20
  -8  -5  -5   23.60    6.70
  -8  -5  -5   35.30    6.80
   8   5   5   38.70    8.60
   7  -6  -5    8.30    2.90
   7  -6  -5    8.20    4.50
  -7   6   5   10.00    4.90
   6  -6  -5    7.40    2.90
   6  -6  -5    6.00    3.60
  -6   6   5    7.20    4.40
   5  -6  -5   17.30    3.80
   5  -6  -5   21.30    3.10
   5  -6  -5   22.60    4.40
   5  -6  -5   24.10    3.90
  -5   6   5   23.30    5.70
   4  -6  -5   64.19    5.10
   4  -6  -5   68.79    6.90
   4  -6  -5   67.29    3.80
   4  -6  -5   60.79    3.90
  -4   6   5   89.19    9.60
   3  -6  -5   10.10    1.70
   3  -6  -5   10.50    1.90
   3  -6  -5    4.50    3.10
   3  -6  -5    9.70    2.00
  -3   6   5    8.00    3.80
   2  -6  -5  187.18   10.60
   2  -6  -5  184.58    7.30
   2  -6  -5  187.98    7.10
   2  -6  -5  183.08    8.70
  -2   6   5  199.68   11.90
   1  -6  -5   16.90    2.60
   1  -6  -5   15.80    3.90
   1  -6  -5   21.30    3.80
  -1   6   5   26.20    5.50
   0  -6  -5  132.89    6.60
   0  -6  -5  124.69    8.90
   0  -6  -5  117.09    8.00
   0   6   5  111.39    9.10
  -1  -6  -5    9.30    3.70
  -1  -6  -5    4.80    2.40
  -1  -6  -5    6.80    3.20
  -2  -6  -5    4.10    2.10
  -2  -6  -5    4.90    2.10
  -2  -6  -5    6.20    2.50
  -2  -6  -5    5.10    3.60
  -2  -6  -5    6.10    3.30
  -3  -6  -5   31.30    6.10
  -3  -6  -5   39.10    4.60
  -3  -6  -5   23.80    5.20
  -3  -6  -5   25.70    4.50
  -3  -6  -5   34.10    4.70
  -4  -6  -5   14.50    5.10
  -4  -6  -5   16.60    4.20
  -4  -6  -5   13.50    4.60
  -4  -6  -5   11.20    3.20
  -4  -6  -5   12.90    4.00
   4   6   5   15.80    4.30
  -5  -6  -5   32.30    6.80
  -5  -6  -5   31.50    4.90
  -5  -6  -5   30.40    6.20
  -5  -6  -5   35.30    5.80
  -5  -6  -5   27.80    6.50
  -6  -6  -5   16.00    4.20
  -6  -6  -5   12.70    5.00
  -6  -6  -5   21.20    5.20
  -6  -6  -5    6.30    4.50
   5  -7  -5   -2.00    2.90
  -5   7   5    1.00    4.20
   4  -7  -5   37.80    6.10
  -4   7   5   39.70    7.60
   3  -7  -5   30.90    3.30
   3  -7  -5   26.10    5.40
  -3   7   5   45.40    7.80
   2  -7  -5   35.50    6.00
   2  -7  -5   28.70    4.10
  -2   7   5   37.50    7.20
   1  -7  -5   50.69    3.90
   1  -7  -5   43.20    5.60
   1  -7  -5   55.49    7.40
  -1   7   5   68.39    9.20
   0  -7  -5    7.80    3.50
   0  -7  -5   14.10    4.70
   0  -7  -5   11.80    2.70
  -1  -7  -5    4.20    3.50
  -1  -7  -5    2.60    2.40
  -2  -7  -5   42.70    7.00
  -2  -7  -5   41.00    5.40
  -2  -7  -5   34.60    6.50
  -3  -7  -5   -1.20    3.10
  -3  -7  -5    4.30    3.10
  -3  -7  -5    3.10    3.60
  -4  -7  -5   -3.30    3.30
  -4  -7  -5    8.40    4.90
  -4  -7  -5    3.00    3.30
   5   7  -6    8.20    5.60
  -5  -7   6    6.60    4.10
  -5  -7   6    4.10    4.20
   4   7  -6   55.59    9.80
  -4  -7   6   52.09    7.90
  -4  -7   6   47.90    7.90
  -4  -7   6   51.49    8.30
   3   7  -6   10.10    5.70
  -3  -7   6   10.40    4.40
  -3  -7   6   10.40    4.20
  -3  -7   6   10.90    4.20
   2   7  -6   25.80    7.50
  -2  -7   6   21.90    5.40
  -2  -7   6   22.50    5.20
  -2  -7   6   16.90    5.50
   1   7  -6   47.90    8.80
  -1  -7   6   31.30    5.80
  -1  -7   6   43.70    7.20
  -1  -7   6   44.20    6.70
   0   7  -6    7.10    6.90
   0   7  -6   11.30    5.10
   0  -7   6   10.40    3.80
   0  -7   6   19.30    4.60
   0  -7   6   17.00    4.30
  -1   7  -6    0.40    3.80
  -1   7  -6   -4.60    3.60
  -1   7  -6    1.80    4.30
   1  -7   6    1.40    2.30
   1  -7   6   -2.40    1.90
   1  -7   6    2.00    3.00
  -2   7  -6   15.80    5.70
  -2   7  -6   15.50    5.70
  -2   7  -6   30.10    7.40
   2  -7   6   15.90    4.40
   2  -7   6   14.10    3.50
   2  -7   6   13.70    3.30
  -3   7  -6   17.10    5.70
  -3   7  -6   20.40    6.50
   3  -7   6    7.10    2.70
   3  -7   6   15.30    4.50
  -4   7  -6   19.10    5.80
  -4   7  -6   16.50    6.10
   4  -7   6    3.80    3.60
   7   6  -6   12.70    6.50
  -7  -6   6   12.00    5.10
  -7  -6   6   11.30    5.30
  -7  -6   6   22.30    4.50
   6   6  -6   -1.90    1.90
   6   6  -6    1.00    4.40
  -6  -6   6    1.60    3.50
  -6  -6   6    2.20    2.50
  -6  -6   6   -0.20    3.30
   5   6  -6   19.10    6.60
  -5  -6   6   23.10    4.40
  -5  -6   6   14.70    3.30
  -5  -6   6   23.60    5.60
  -5  -6   6   23.70    5.70
  -5  -6   6   20.20    5.40
   4   6  -6   35.40    7.80
   4   6  -6   35.80    4.60
  -4  -6   6   34.70    6.80
  -4  -6   6   36.20    3.70
  -4  -6   6   34.00    4.00
  -4  -6   6   31.40    6.00
  -4  -6   6   48.20    7.00
   3   6  -6  117.09   12.80
  -3  -6   6  103.29   10.60
  -3  -6   6  111.99    9.00
   2   6  -6   38.10    7.30
   2   6  -6   57.69    9.00
  -2  -6   6   37.40    5.90
  -2  -6   6   36.70    6.00
  -2  -6   6   38.20    5.90
   1   6  -6  108.49   11.50
   1   6  -6  105.29   11.30
  -1  -6   6  115.89    8.60
  -1  -6   6   93.19    7.70
  -1  -6   6  106.29    8.30
   0   6  -6  151.58   11.40
   0   6  -6  151.58   11.50
   0   6  -6  144.89   11.80
   0  -6   6  166.98   10.10
   0  -6   6  150.28    9.00
   0  -6   6  155.78    9.50
  -1   6  -6    4.20    3.70
  -1   6  -6    6.70    4.40
  -1   6  -6    3.60    3.70
   1  -6   6    4.50    3.00
   1  -6   6    3.60    2.40
   1  -6   6    1.60    2.30
  -2   6  -6    4.60    4.00
  -2   6  -6    8.60    4.50
  -2   6  -6   11.70    4.60
   2  -6   6    8.00    2.50
   2  -6   6    4.60    3.20
   2  -6   6   11.30    3.00
  -3   6  -6   13.60    5.00
  -3   6  -6   14.60    4.70
  -3   6  -6    6.40    4.30
   3  -6   6   12.60    2.70
   3  -6   6    1.10    2.80
   3  -6   6    8.10    2.60
   3  -6   6   10.90    2.50
  -4   6  -6  108.89   10.50
  -4   6  -6  102.79   11.80
  -5   6  -6   26.50    5.40
  -5   6  -6   31.00    7.20
  -6   6  -6    6.90    4.00
  -6   6  -6   -1.50    3.70
   6  -6   6    6.20    3.80
   8   5  -6    7.30    5.20
   8   5  -6   -1.90    4.00
  -8  -5   6   -3.60    3.10
  -8  -5   6   11.60    5.20
   7   5  -6    7.80    5.20
   7   5  -6   12.60    5.70
  -7  -5   6   17.80    5.40
  -7  -5   6   16.00    5.10
  -7  -5   6    5.10    3.80
   6   5  -6   38.20    8.00
   6   5  -6   46.10    7.40
  -6  -5   6   34.60    6.30
  -6  -5   6   38.40    7.00
  -6  -5   6   54.29    7.50
   5   5  -6   24.20    6.30
   5   5  -6   29.00    5.60
  -5  -5   6   35.50    5.50
  -5  -5   6   27.40    5.70
  -5  -5   6   29.50    5.90
   4   5  -6   62.59    8.70
  -4  -5   6   68.59    8.30
  -4  -5   6   60.29    7.20
  -4  -5   6   74.29    6.00
   3   5  -6   96.59    6.30
   3   5  -6  115.79    9.70
   3   5  -6  103.79   10.80
  -3  -5   6  107.09    8.60
  -3  -5   6  100.19    8.30
   2   5  -6  199.18   12.40
   2   5  -6  178.68   12.00
  -2  -5   6  169.88   10.40
  -2  -5   6  180.68   10.50
   1   5  -6   36.20    6.10
   1   5  -6   36.70    6.50
  -1  -5   6   39.30    5.70
  -1  -5   6   33.90    4.90
  -1  -5   6   33.40    5.00
   0   5  -6   84.79    8.80
   0   5  -6   82.29    8.90
   0   5  -6   71.29    8.20
   0  -5   6   87.39    6.90
   0  -5   6   72.69    6.00
   0  -5   6   84.59    6.00
  -1   5  -6  155.88   10.20
  -1   5  -6  151.78   10.40
  -1   5  -6  132.19   10.30
   1  -5   6  151.78    8.50
   1  -5   6  176.38    9.80
   1  -5   6  160.08    7.90
  -2   5  -6   32.40    6.10
  -2   5  -6   30.70    5.40
  -2   5  -6   41.50    6.40
   2  -5   6   37.70    3.90
   2  -5   6   43.40    4.50
  -3   5  -6  146.79    9.60
  -3   5  -6  139.29   11.20
  -3   5  -6  161.18   11.10
   3  -5   6  157.98    8.70
   3  -5   6  153.18    7.30
   3  -5   6  152.98    6.90
   3  -5   6  151.08    6.40
  -4   5  -6  242.48   10.60
  -4   5  -6  263.17   14.50
  -4   5  -6  239.58    9.80
  -4   5  -6  258.07   13.10
  -4   5  -6  259.67   12.80
   4  -5   6  248.38   11.80
   4  -5   6  249.18    9.20
   4  -5   6  250.77    9.00
   4  -5   6  255.47   11.00
  -5   5  -6   60.49    6.90
  -5   5  -6   83.29   10.40
  -5   5  -6   77.29    5.80
   5  -5   6   67.29    7.10
  -6   5  -6  147.79    9.40
  -6   5  -6  145.49   11.50
  -6   5  -6  147.19    8.80
  -7   5  -6    4.60    3.90
  -7   5  -6   -0.30    2.50
  -7   5  -6    1.90    1.90
   7  -5   6    1.30    3.70
  -8   5  -6   51.39    6.20
  -8   5  -6   57.59    9.20
   8  -5   6   47.50    8.70
   9   4  -6    1.90    4.10
   9   4  -6   12.70    6.30
  -9  -4   6    5.10    4.00
  -9  -4   6    2.90    4.00
   8   4  -6   15.90    6.30
   8   4  -6   11.60    5.10
  -8  -4   6    8.90    4.40
  -8  -4   6    3.00    3.80
  -8  -4   6    8.90    5.60
   7   4  -6    4.70    4.40
   7   4  -6   -1.40    3.30
  -7  -4   6    3.10    3.80
  -7  -4   6   10.70    4.20
  -7  -4   6    6.70    4.00
   6   4  -6   55.09    7.90
   6   4  -6   59.19    8.30
  -6  -4   6   54.89    7.50
  -6  -4   6   49.60    6.90
   5   4  -6   23.50    5.30
   5   4  -6   25.90    5.60
  -5  -4   6   33.50    5.40
  -5  -4   6   33.00    5.50
   4   4  -6  280.77   14.20
   4   4  -6  247.18   12.50
  -4  -4   6  243.28   12.70
  -4  -4   6  241.68   11.90
  -4  -4   6  242.68   12.90
   3   4  -6    4.10    2.70
   3   4  -6    0.50    2.30
   3   4  -6    2.00    3.10
   3   4  -6   -0.80    2.40
  -3  -4   6   -1.20    1.70
  -3  -4   6    4.80    2.60
  -3  -4   6    3.50    2.70
   2   4  -6  130.29    9.00
   2   4  -6  129.59    6.20
  -2  -4   6  125.99    8.10
  -2  -4   6  124.39    5.70
  -2  -4   6  124.59    8.00
  -2  -4   6  130.89    9.30
   1   4  -6   18.90    4.30
   1   4  -6   11.60    3.50
   1   4  -6   19.10    4.30
  -1  -4   6   10.80    3.00
  -1  -4   6   14.80    3.40
  -1  -4   6   11.30    3.10
  -1  -4   6   11.20    3.00
   0   4  -6  128.39    8.20
   0   4  -6  118.19    8.10
   0   4  -6  124.29    8.70
   0  -4   6  138.79    7.40
   0  -4   6  114.99    7.50
   0  -4   6  135.49    9.00
   0  -4   6  131.69    6.70
   0  -4   6  123.39    7.10
  -1   4  -6  146.69    8.90
  -1   4  -6  117.09    8.50
  -1   4  -6  149.09    8.50
   1  -4   6  152.08    6.80
   1  -4   6  144.09    7.50
   1  -4   6  139.29    9.30
  -2   4  -6  524.15   20.00
  -2   4  -6  555.04   21.20
  -2   4  -6  527.25   16.40
  -2   4  -6  548.55   20.30
   2  -4   6  487.85   18.40
   2  -4   6  550.24   17.70
   2  -4   6  562.64   17.20
  -3   4  -6  241.28   11.40
  -3   4  -6  220.48    9.80
  -3   4  -6  231.88   12.30
  -3   4  -6  241.68   11.30
   3  -4   6  251.97    9.70
   3  -4   6  230.38   11.40
   3  -4   6  233.28   10.70
  -4   4  -6   93.69    5.80
  -4   4  -6   87.69    6.40
  -4   4  -6   88.59    6.50
  -4   4  -6   87.29    7.60
  -4   4  -6   76.49    6.30
   4  -4   6   81.39    6.30
   4  -4   6   88.99    4.40
   4  -4   6   94.49    7.20
  -5   4  -6   84.19    6.40
  -5   4  -6   88.69    9.20
  -5   4  -6   89.49    6.30
   5  -4   6   99.39    8.20
   5  -4   6   88.79    8.80
  -6   4  -6    8.50    3.80
  -6   4  -6    6.90    2.70
  -6   4  -6   -0.10    2.30
   6  -4   6    4.60    3.70
  -7   4  -6  158.88    8.90
  -7   4  -6  157.48   11.40
  -7   4  -6  153.48   10.10
   7  -4   6  159.08   12.60
  -8   4  -6   13.60    4.80
  -8   4  -6   18.50    3.70
  -8   4  -6   14.90    4.40
   8  -4   6   20.10    6.60
  -9   4  -6   64.79    6.40
  -9   4  -6   63.39    8.70
  -9   4  -6   69.69    9.90
  10   3  -6   19.50    5.80
  10   3  -6   21.50    8.20
 -10  -3   6   20.10    6.20
 -10  -3   6   12.50    5.30
   9   3  -6   86.29   12.80
   9   3  -6   91.39    9.90
  -9  -3   6  101.59   10.90
  -9  -3   6   76.79    9.00
   8   3  -6   25.40    7.30
   8   3  -6   35.90    6.30
  -8  -3   6   19.10    5.00
  -8  -3   6   16.50    4.80
   7   3  -6  123.89    9.20
   7   3  -6  134.09   13.80
  -7  -3   6  132.79   13.10
  -7  -3   6  103.29    8.90
  -7  -3   6   98.19   12.60
   6   3  -6   65.99    8.90
   6   3  -6   81.79    8.20
  -6  -3   6   72.69    8.50
  -6  -3   6   65.09    7.10
  -6  -3   6   68.29    7.70
   5   3  -6   10.80    4.10
   5   3  -6   17.10    4.10
  -5  -3   6   16.60    4.00
  -5  -3   6   11.00    3.50
  -5  -3   6   21.40    4.70
   4   3  -6    6.80    3.00
   4   3  -6    6.60    3.20
   4   3  -6   12.00    3.30
  -4  -3   6    7.70    2.80
  -4  -3   6    4.80    2.60
  -4  -3   6    7.10    2.80
  -4  -3   6    6.20    2.70
   3   3  -6  106.09    7.30
   3   3  -6  126.29    7.30
   3   3  -6  124.69    7.70
   3   3  -6  109.19    7.50
  -3  -3   6  102.49    7.30
  -3  -3   6  108.39    7.20
  -3  -3   6  114.09    7.50
  -3  -3   6  108.19    6.90
  -3  -3   6  114.99    7.30
  -3  -3   6  111.19    6.70
   2   3  -6   92.69    6.40
   2   3  -6   89.49    6.40
   2   3  -6   95.19    5.50
   2   3  -6   91.09    6.50
  -2  -3   6  100.89    5.90
  -2  -3   6   97.19    6.20
  -2  -3   6  105.59    6.70
  -2  -3   6   88.79    6.20
  -2  -3   6   99.29    5.20
  -2  -3   6  106.19    6.40
   1   3  -6  156.88    6.10
   1   3  -6  155.68    8.20
   1   3  -6  158.68    8.70
  -1  -3   6  150.18    8.00
  -1  -3   6  150.88    5.70
  -1  -3   6  151.68    7.50
  -1  -3   6  145.19    7.90
  -1  -3   6  151.48    7.40
   0   3  -6   33.60    4.50
   0   3  -6   47.20    4.90
   0   3  -6   45.50    4.80
   0  -3   6   34.50    4.10
   0  -3   6   24.90    3.60
   0  -3   6   32.50    3.50
  -1   3  -6   10.00    2.60
  -1   3  -6    9.10    2.50
  -1   3  -6   13.00    2.90
  -1   3  -6   12.00    3.20
  -1   3  -6    7.80    1.40
   1  -3   6    9.30    2.60
   1  -3   6   11.00    2.20
   1  -3   6    9.10    2.10
   1  -3   6   10.80    1.80
  -2   3  -6   42.00    4.00
  -2   3  -6   48.90    4.70
  -2   3  -6   39.90    4.20
  -2   3  -6   50.29    5.60
   2  -3   6   39.10    3.20
   2  -3   6   56.19    4.40
   2  -3   6   43.80    2.40
   2  -3   6   40.30    3.30
   2  -3   6   48.30    4.30
  -3   3  -6  269.67   10.60
  -3   3  -6  257.17   11.10
  -3   3  -6  262.67   11.90
  -3   3  -6  241.78    9.90
  -3   3  -6  255.27   10.50
   3  -3   6  247.68   10.70
   3  -3   6  255.47    9.10
   3  -3   6  272.47   11.60
  -4   3  -6  249.08   10.30
  -4   3  -6  243.68   11.90
  -4   3  -6  248.18   10.00
   4  -3   6  252.47    8.90
   4  -3   6  236.38   12.20
   4  -3   6  252.17   11.00
  -5   3  -6  133.19    6.90
  -5   3  -6  124.39    8.40
   5  -3   6  138.69    9.90
   5  -3   6  126.89    7.80
   5  -3   6  124.99    5.60
  -6   3  -6   88.69    7.70
  -6   3  -6   96.39    6.00
   6  -3   6   95.19    4.80
   6  -3   6   97.69   10.30
  -7   3  -6   38.40    4.50
  -7   3  -6   35.20    5.80
   7  -3   6   37.80    3.40
   7  -3   6   48.50    8.10
  -8   3  -6   97.49    6.40
  -8   3  -6  100.09    8.80
   8  -3   6   93.69   12.20
  -9   3  -6   78.89    9.40
  -9   3  -6   75.89    5.90
   9  -3   6   73.29   11.20
  10   2  -6   46.80   10.40
 -10  -2   6   42.10    7.60
 -10  -2   6   72.29    9.10
   9   2  -6   56.19    6.90
   9   2  -6   62.99   15.50
  -9  -2   6   60.29    8.30
  -9  -2   6   59.89    8.00
   8   2  -6   30.00    5.10
   8   2  -6   36.70    7.80
  -8  -2   6   34.70    5.90
  -8  -2   6   29.00    5.60
   7   2  -6  139.79    9.00
   7   2  -6  158.38   12.40
  -7  -2   6  155.28    8.90
  -7  -2   6  143.09   11.50
  -7  -2   6  145.89    9.80
  -7  -2   6  166.28   10.20
   6   2  -6   89.59    6.90
   6   2  -6   96.89   10.30
  -6  -2   6   84.49    7.30
  -6  -2   6   91.89    7.40
  -6  -2   6   93.49    9.50
  -6  -2   6   87.49    6.50
   5   2  -6  124.49    7.30
   5   2  -6  118.79    9.10
   5   2  -6  112.39    7.90
  -5  -2   6  126.39    8.00
  -5  -2   6  120.79    7.20
  -5  -2   6  129.09    8.00
  -5  -2   6  123.99    8.80
   4   2  -6  141.09    7.70
   4   2  -6  134.99    8.80
   4   2  -6  166.38    8.80
  -4  -2   6  145.59    7.50
  -4  -2   6  157.08    8.40
  -4  -2   6  149.88    8.80
  -4  -2   6  143.69    8.20
   3   2  -6  310.47   11.90
   3   2  -6  301.27   12.30
   3   2  -6  285.37   12.30
   3   2  -6  295.17   12.30
  -3  -2   6  277.77   10.90
  -3  -2   6  297.67   12.30
  -3  -2   6  294.17   11.50
  -3  -2   6  295.07   12.30
   2   2  -6  443.66   15.80
   2   2  -6  463.95   16.00
   2   2  -6  465.25   16.30
   2   2  -6  450.45   16.50
  -2  -2   6  471.75   15.50
  -2  -2   6  456.65   15.60
  -2  -2   6  455.65   16.40
  -2  -2   6  437.86   15.60
  -2  -2   6  458.15   16.70
   1   2  -6  135.69    6.40
   1   2  -6  123.99    5.50
  -1  -2   6  113.19    6.40
  -1  -2   6  124.69    5.90
  -1  -2   6  120.99    5.80
  -1  -2   6  125.09    5.40
  -1  -2   6  119.49    6.60
   0   2  -6  137.49    6.50
   0   2  -6  142.69    5.90
   0   2  -6  130.49    6.40
   0   2  -6  128.19    7.00
   0  -2   6  148.59    6.20
   0  -2   6  144.99    6.10
   0  -2   6  151.68    7.00
   0  -2   6  145.29    5.30
  -1   2  -6  271.27    9.80
  -1   2  -6  248.08    9.00
  -1   2  -6  256.67    9.80
   1  -2   6  269.07   10.30
   1  -2   6  268.67    8.30
   1  -2   6  269.57    9.40
   1  -2   6  274.47    9.80
  -2   2  -6  362.66   13.40
  -2   2  -6  364.66   12.30
  -2   2  -6  347.47   12.20
  -2   2  -6  331.27   13.20
  -2   2  -6  380.36   12.20
   2  -2   6  353.06   11.80
   2  -2   6  347.77   13.30
  -3   2  -6  955.50   30.00
  -3   2  -6  935.21   30.70
   3  -2   6  914.51   29.40
   3  -2   6  945.01   28.00
   3  -2   6  950.50   30.90
  -4   2  -6   28.60    4.80
  -4   2  -6   33.60    4.30
  -4   2  -6   30.40    2.50
  -4   2  -6   36.40    3.20
   4  -2   6   35.90    5.40
   4  -2   6   41.20    4.40
   4  -2   6   35.70    3.20
  -5   2  -6   78.29    4.50
  -5   2  -6   70.19    5.80
  -5   2  -6   79.89    8.50
   5  -2   6   61.89    6.20
   5  -2   6   71.29    4.40
   5  -2   6   80.39    8.30
  -6   2  -6  135.49    5.50
  -6   2  -6  134.99    5.40
  -6   2  -6  131.69    6.50
   6  -2   6  129.89   10.80
   6  -2   6  134.09    6.70
  -7   2  -6   32.70    3.10
  -7   2  -6   33.20    5.50
  -7   2  -6   32.60    3.70
  -7   2  -6   30.90    3.00
   7  -2   6   20.30    6.10
   7  -2   6   25.60    3.60
  -8   2  -6    5.20    2.20
  -8   2  -6    2.70    2.20
  -8   2  -6    9.80    2.20
  -8   2  -6   18.50    4.70
   8  -2   6    6.10    2.50
   8  -2   6    9.30    5.50
  -9   2  -6  141.99    7.10
  -9   2  -6  149.29    8.00
  -9   2  -6  144.19   10.90
   9  -2   6  148.99   16.70
  10  -2   6   43.20   10.30
  10   1  -6   24.10    8.70
 -10  -1   6   12.40    4.70
 -10  -1   6   23.60    5.20
   9   1  -6  194.08    9.70
   9   1  -6  217.18   16.80
  -9  -1   6  187.78   12.10
  -9  -1   6  198.58   11.70
  -9  -1   6  195.38    9.80
   8   1  -6  159.58   13.70
   8   1  -6  158.48    8.50
  -8  -1   6  153.28    9.80
  -8  -1   6  150.78   10.10
  -8  -1   6  154.98    8.50
   7   1  -6  260.87   16.20
   7   1  -6  287.57   11.80
  -7  -1   6  262.47   15.50
  -7  -1   6  268.77   13.30
  -7  -1   6  256.47   11.30
  -7  -1   6  286.67   13.20
   6   1  -6  118.99    9.90
   6   1  -6  104.59    6.40
   6   1  -6  101.59    7.90
  -6  -1   6  116.29    9.30
  -6  -1   6  106.09    7.30
  -6  -1   6  109.89    7.40
  -6  -1   6  128.49    6.70
  -6  -1   6  121.69    7.40
   5   1  -6   60.99    6.10
   5   1  -6   55.89    6.70
   5   1  -6   50.59    4.10
  -5  -1   6   49.60    6.50
  -5  -1   6   47.60    4.90
  -5  -1   6   40.80    4.80
  -5  -1   6   51.29    4.10
  -5  -1   6   53.09    5.30
   4   1  -6    1.90    1.90
   4   1  -6    5.00    1.70
   4   1  -6    8.30    3.20
  -4  -1   6    5.70    1.90
  -4  -1   6    4.20    2.00
  -4  -1   6    4.40    2.60
  -4  -1   6    6.50    2.20
  -4  -1   6   11.30    2.70
   3   1  -6  654.33   22.30
   3   1  -6  649.64   21.50
   3   1  -6  654.63   20.20
   3   1  -6  622.84   20.60
  -3  -1   6  638.14   21.30
  -3  -1   6  643.84   22.10
  -3  -1   6  647.24   20.10
  -3  -1   6  630.44   20.60
   2   1  -6  555.74   18.20
   2   1  -6  538.85   16.90
   2   1  -6  529.55   17.10
  -2  -1   6  550.74   17.90
  -2  -1   6  548.75   16.80
  -2  -1   6  522.05   17.90
   1   1  -6  950.80   27.90
   1   1  -6  915.81   27.40
  -1  -1   6  929.91   27.30
  -1  -1   6  886.31   27.60
  -1  -1   6  966.10   28.40
   0   1  -6  543.95   16.30
   0   1  -6  543.75   15.80
   0   1  -6  533.65   17.70
   0   1  -6  542.15   17.00
   0   1  -6  511.65   16.80
   0  -1   6  531.25   16.80
   0  -1   6  543.85   15.90
   0  -1   6  516.65   16.30
  -1   1  -6 1207.98   34.90
  -1   1  -6 1275.67   33.50
  -1   1  -6 1224.98   35.30
  -1   1  -6 1193.88   34.60
  -1   1  -6 1228.28   35.90
   1  -1   6 1144.89   34.60
   1  -1   6 1199.28   35.70
   1  -1   6 1143.89   34.80
   1  -1   6 1203.18   35.00
   1  -1   6 1128.09   33.50
  -2   1  -6  213.98    7.60
  -2   1  -6  212.38    8.30
  -2   1  -6  204.78    8.10
  -2   1  -6  199.88    9.30
   2  -1   6  198.38    9.30
   2  -1   6  197.08    8.10
   2  -1   6  198.78    7.60
  -3   1  -6  480.55   16.20
  -3   1  -6  475.35   15.10
  -3   1  -6  466.45   13.90
  -3   1  -6  434.16   17.60
   3  -1   6  465.85   17.90
   3  -1   6  465.75   15.30
   3  -1   6  465.55   16.10
  -4   1  -6   -1.20    2.00
  -4   1  -6    1.20    1.00
  -4   1  -6    1.90    1.80
  -4   1  -6    1.00    1.40
   4  -1   6    0.10    1.60
   4  -1   6    1.70    1.50
   4  -1   6    1.00    2.90
  -5   1  -6   14.00    4.30
  -5   1  -6   14.70    2.50
  -5   1  -6   15.50    2.10
  -5   1  -6    6.60    2.70
   5  -1   6    9.90    4.00
   5  -1   6   12.60    2.60
  -6   1  -6    7.30    2.00
  -6   1  -6    6.40    2.10
  -6   1  -6    3.20    2.70
   6  -1   6   -0.40    3.50
   6  -1   6    7.90    2.50
  -7   1  -6  245.38   10.00
  -7   1  -6  233.68   12.30
  -7   1  -6  252.97   11.00
   7  -1   6  257.37   11.40
   7  -1   6  241.48   16.10
  -8   1  -6  115.19    8.80
  -8   1  -6  110.99    7.20
  -8   1  -6  102.19    6.40
   8  -1   6  112.49    7.70
   8  -1   6  118.39   13.20
  -9   1  -6   64.39    8.60
  -9   1  -6   64.99    6.50
  -9   1  -6   59.59    7.80
  -9   1  -6   77.59    6.10
   9  -1   6   84.69   12.30
 -10   1  -6   44.50    5.80
 -10   1  -6   53.79    6.00
 -10   1  -6   40.30    7.00
  10  -1   6   50.99   10.90
  11   0  -6    9.80    9.00
 -11   0   6    0.30    4.00
  10   0  -6   80.39   13.10
 -10   0   6   56.09    7.70
 -10   0   6   53.49    6.60
   9   0  -6   12.10    6.20
  -9   0   6    7.90    2.20
  -9   0   6    3.50    3.20
  -9   0   6    2.20    2.60
   8   0  -6    1.50    3.90
   8   0  -6   10.50    2.30
  -8   0   6    0.00    2.20
  -8   0   6    9.20    2.20
  -8   0   6    6.90    3.30
   7   0  -6  625.54   20.10
   7   0  -6  604.04   26.90
  -7   0   6  615.34   20.10
  -7   0   6  614.34   23.00
  -7   0   6  674.13   22.50
  -7   0   6  621.14   22.40
   6   0  -6   53.99    7.30
   6   0  -6   52.19    3.70
  -6   0   6   52.29    5.10
  -6   0   6   43.30    4.90
  -6   0   6   45.80    5.30
   5   0  -6  654.23   20.60
   5   0  -6  700.43   23.50
  -5   0   6  673.73   22.80
  -5   0   6  680.93   22.30
  -5   0   6  649.83   25.00
  -5   0   6  688.73   22.30
  -5   0   6  670.03   20.50
   4   0  -6   31.00    3.80
   4   0  -6   35.30    5.30
  -4   0   6   41.20    4.20
  -4   0   6   36.40    3.70
  -4   0   6   35.00    4.80
  -4   0   6   31.80    2.40
  -4   0   6   41.50    4.00
   3   0  -6  153.58    8.30
   3   0  -6  156.28    6.80
   3   0  -6  157.28    5.80
  -3   0   6  164.38    5.40
  -3   0   6  144.99    6.80
  -3   0   6  159.98    8.20
  -3   0   6  149.69    6.70
   2   0  -6  463.25   14.60
   2   0  -6  449.06   15.70
   2   0  -6  472.25   14.80
   2   0  -6  439.46   13.50
  -2   0   6  442.46   14.60
  -2   0   6  461.75   14.60
  -2   0   6  467.35   15.70
  -1   0   6  132.59    5.30
  -1   0   6  130.99    5.70
  -1   0   6  134.49    5.10
  -1   0   6  129.19    5.20
   0   0   6 5866.31  230.68
  -1   0  -6   28.70    3.20
  -1   0  -6   29.70    2.10
  -1   0  -6   29.70    2.70
  -1   0  -6   31.80    1.90
  -1   0  -6   36.60    2.50
   1   0   6   26.70    3.20
   1   0   6   31.70    2.40
   1   0   6   38.50    2.80
   1   0   6   36.60    2.50
   1   0   6   33.70    2.20
  -2   0  -6   31.90    4.80
  -2   0  -6   23.60    2.30
  -2   0  -6   27.00    2.70
  -2   0  -6   31.60    3.00
  -2   0  -6   23.20    2.80
   2   0   6   31.10    4.00
   2   0   6   26.20    2.80
  -3   0  -6    6.40    1.70
  -3   0  -6   10.20    3.30
  -3   0  -6    8.30    2.30
  -3   0  -6    9.60    2.20
   3   0   6    7.50    3.30
   3   0   6   11.10    2.50
   3   0   6   11.60    2.20
  -4   0  -6   -0.30    1.60
  -4   0  -6   -0.30    1.20
  -4   0  -6   -1.40    2.40
  -4   0  -6    1.10    1.40
   4   0   6   -0.20    1.30
   4   0   6   -0.70    1.50
   4   0   6    3.80    2.80
  -5   0  -6   51.39    7.20
  -5   0  -6   49.00    3.00
  -5   0  -6   53.29    4.40
  -5   0  -6   43.50    4.80
   5   0   6   38.20    6.40
   5   0   6   49.60    4.90
  -6   0  -6  402.96   19.60
  -6   0  -6  423.96   16.60
  -6   0  -6  378.66   15.30
   6   0   6  402.36   19.90
   6   0   6  394.46   15.90
  -7   0  -6   77.49    7.80
  -7   0  -6   64.59    6.50
   7   0   6   54.49    6.20
   7   0   6   73.39   10.40
  -8   0  -6   14.30    4.40
  -8   0  -6   19.90    4.00
  -8   0  -6   10.90    3.40
   8   0   6   10.50    6.10
  -9   0  -6   -0.10    2.70
  -9   0  -6    2.70    3.60
  -9   0  -6    0.70    2.80
   9   0   6    0.60    4.60
 -10   0  -6   72.49    7.70
 -10   0  -6   69.49    9.60
 -10   0  -6   71.39    7.90
  10   0   6   82.69   13.90
  10  -1  -6   34.70    9.10
 -10   1   6   13.30    3.40
 -10   1   6   16.40    4.80
   9  -1  -6  208.68   16.40
  -9   1   6  173.68    9.20
  -9   1   6  192.28   12.60
   8  -1  -6  146.29   12.90
  -8   1   6  140.79    7.60
  -8   1   6  157.98   11.80
  -8   1   6  138.49    8.90
   7  -1  -6  258.07   12.90
   7  -1  -6  277.17   16.20
  -7   1   6  266.87   12.20
  -7   1   6  245.08   11.70
  -7   1   6  281.07   11.00
   6  -1  -6  108.29    7.10
   6  -1  -6  124.49    4.80
   6  -1  -6  134.59   10.20
  -6   1   6  111.19    6.00
  -6   1   6  111.09    6.90
  -6   1   6  122.19    7.10
  -6   1   6  106.69    9.00
   5  -1  -6   45.70    4.40
   5  -1  -6   44.30    4.70
   5  -1  -6   63.69    7.50
  -5   1   6   55.79    4.60
  -5   1   6   52.29    4.30
  -5   1   6   51.69    3.50
  -5   1   6   54.19    6.30
   4  -1  -6    4.40    1.80
   4  -1  -6    5.50    3.00
   4  -1  -6    5.50    1.90
  -4   1   6    6.20    1.50
  -4   1   6   10.20    2.50
  -4   1   6    5.60    1.80
  -4   1   6    0.50    2.20
   3  -1  -6  620.94   20.20
   3  -1  -6  643.74   20.60
   3  -1  -6  650.83   22.40
  -3   1   6  667.63   20.10
  -3   1   6  674.93   20.80
  -3   1   6  657.33   22.30
   2  -1  -6  556.44   17.30
   2  -1  -6  511.65   16.40
   2  -1  -6  552.74   18.40
  -2   1   6  546.95   17.40
  -2   1   6  556.54   16.30
  -2   1   6  556.34   16.30
   1  -1  -6  933.01   28.10
   1  -1  -6  930.71   28.50
   1  -1  -6  936.01   27.30
  -1   1   6  934.11   26.60
  -1   1   6  954.80   27.40
  -1   1   6  944.21   28.40
  -1   1   6  966.60   28.20
   0  -1  -6  518.45   17.70
   0  -1  -6  546.45   17.20
   0  -1  -6  514.85   17.20
   0  -1  -6  561.14   16.80
   0   1   6  545.45   17.20
   0   1   6  566.64   17.00
   0   1   6  558.54   17.80
   0   1   6  544.45   17.20
   0   1   6  565.54   16.00
  -1  -1  -6 1177.98   35.40
  -1  -1  -6 1196.48   35.40
  -1  -1  -6 1179.18   35.30
  -1  -1  -6 1187.78   36.50
  -1  -1  -6 1158.88   34.50
   1   1   6 1239.58   35.50
   1   1   6 1199.28   35.40
   1   1   6 1209.78   36.50
   1   1   6 1202.08   34.70
   1   1   6 1218.98   35.40
  -2  -1  -6  206.98    8.30
  -2  -1  -6  207.88    8.00
  -2  -1  -6  200.48    8.50
  -2  -1  -6  205.38    9.90
  -2  -1  -6  197.48    8.40
   2   1   6  200.18    8.50
   2   1   6  204.08    9.90
  -3  -1  -6  460.85   18.10
  -3  -1  -6  442.76   15.70
  -3  -1  -6  477.75   16.10
  -3  -1  -6  466.75   16.30
  -3  -1  -6  460.45   15.90
  -3  -1  -6  457.85   16.40
   3   1   6  450.45   16.30
   3   1   6  454.35   16.00
   3   1   6  450.45   18.10
  -4  -1  -6   -1.00    2.50
  -4  -1  -6    1.40    1.60
  -4  -1  -6    0.70    1.70
  -4  -1  -6   -0.10    1.90
  -4  -1  -6    0.90    1.60
   4   1   6    5.20    3.10
   4   1   6    1.90    1.80
   4   1   6    0.00    1.50
  -5  -1  -6   13.70    4.40
  -5  -1  -6   15.90    3.30
  -5  -1  -6    7.90    2.20
  -5  -1  -6   12.40    2.90
   5   1   6   10.40    4.00
   5   1   6    9.70    3.00
   5   1   6   16.10    3.40
  -6  -1  -6    3.80    2.00
  -6  -1  -6    6.70    4.00
  -6  -1  -6    5.70    2.90
  -6  -1  -6    1.30    2.20
   6   1   6    4.40    2.70
   6   1   6    7.90    4.30
  -7  -1  -6  241.08    9.50
  -7  -1  -6  246.68   12.80
  -7  -1  -6  256.07   12.60
   7   1   6  253.77   16.40
  -8  -1  -6  116.59    9.10
  -8  -1  -6  116.59    8.60
  -8  -1  -6  113.89    8.30
   8   1   6   97.29   12.50
  -9  -1  -6   72.79    8.80
  -9  -1  -6   65.29    7.80
  -9  -1  -6   90.99    9.00
   9   1   6   77.79   12.50
 -10  -1  -6   48.30    7.20
 -10  -1  -6   59.49    9.00
 -10  -1  -6   66.49    8.40
  10   1   6   52.59   11.40
  10  -2  -6   60.99   11.20
 -10   2   6   54.39    7.40
   9  -2  -6   48.00   10.40
  -9   2   6   44.70    3.50
  -9   2   6   50.09    6.60
   8  -2  -6   36.70    7.70
  -8   2   6   33.80    5.10
  -8   2   6   41.20    5.60
  -8   2   6   29.60    2.90
   7  -2  -6  133.19   11.40
   7  -2  -6  165.38    9.10
  -7   2   6  133.99    8.30
  -7   2   6  135.39    5.60
  -7   2   6  139.69    8.20
   6  -2  -6   88.49   10.40
   6  -2  -6   85.59    4.50
   6  -2  -6   70.69    5.80
   6  -2  -6   82.99    9.30
  -6   2   6   84.19    6.10
  -6   2   6   72.89    5.40
   5  -2  -6  116.09    8.80
   5  -2  -6  123.29    6.50
   5  -2  -6  131.49    6.80
  -5   2   6  121.89    6.20
  -5   2   6  114.59    8.30
  -5   2   6  130.99    6.90
   4  -2  -6  166.88    7.30
   4  -2  -6  140.39    8.80
  -4   2   6  153.38    8.80
  -4   2   6  158.28    7.40
  -4   2   6  155.98    6.50
   3  -2  -6  278.27   12.20
   3  -2  -6  293.27   10.00
   3  -2  -6  307.57   11.20
   3  -2  -6  300.17    9.20
  -3   2   6  304.37   11.30
  -3   2   6  289.37   12.10
  -3   2   6  322.87    9.90
   2  -2  -6  460.55   14.80
   2  -2  -6  459.55   13.70
   2  -2  -6  483.85   14.20
   2  -2  -6  467.45   16.40
   2  -2  -6  482.15   16.00
  -2   2   6  486.05   14.30
  -2   2   6  473.15   16.30
  -2   2   6  458.95   15.80
   1  -2  -6  120.99    5.30
   1  -2  -6  134.49    6.20
   1  -2  -6  128.09    6.20
   1  -2  -6  131.79    6.30
  -1   2   6  132.59    6.10
  -1   2   6  128.39    6.20
  -1   2   6  137.39    5.50
  -1   2   6  139.89    5.50
   0  -2  -6  150.48    6.80
   0  -2  -6  143.99    4.90
   0  -2  -6  142.79    7.50
   0  -2  -6  153.58    6.40
   0  -2  -6  148.09    5.40
   0  -2  -6  151.48    7.10
   0  -2  -6  147.69    6.40
   0   2   6  140.59    6.30
   0   2   6  145.49    6.90
   0   2   6  130.19    6.00
   0   2   6  144.39    5.70
   0   2   6  139.19    5.10
  -1  -2  -6  258.57    9.00
  -1  -2  -6  271.57   10.10
  -1  -2  -6  260.47   10.30
  -1  -2  -6  272.37   11.20
  -1  -2  -6  266.07   10.60
  -1  -2  -6  270.87    9.20
  -1  -2  -6  247.08   11.00
   1   2   6  279.17    9.50
   1   2   6  256.27    9.80
   1   2   6  256.67   10.30
   1   2   6  275.17   11.10
   1   2   6  282.37   10.70
  -2  -2  -6  362.56   13.50
  -2  -2  -6  365.56   12.60
  -2  -2  -6  359.36   14.50
  -2  -2  -6  340.27   12.90
  -2  -2  -6  344.57   13.40
  -2  -2  -6  345.17   13.90
   2   2   6  361.96   12.80
   2   2   6  358.16   14.40
   2   2   6  363.36   13.60
  -3  -2  -6  954.80   29.60
  -3  -2  -6  933.01   30.20
  -3  -2  -6  951.90   30.40
  -3  -2  -6  928.01   29.90
  -3  -2  -6  944.61   30.40
  -3  -2  -6  922.01   31.70
   3   2   6  942.71   30.50
   3   2   6  941.61   29.80
   3   2   6  898.21   31.60
  -4  -2  -6   36.80    4.30
  -4  -2  -6   34.80    4.60
  -4  -2  -6   33.70    4.50
  -4  -2  -6   35.20    4.50
  -4  -2  -6   26.70    5.20
   4   2   6   39.40    4.80
   4   2   6   33.30    5.40
   4   2   6   35.50    4.60
  -5  -2  -6   59.49    5.30
  -5  -2  -6   73.49    9.00
  -5  -2  -6   79.09    7.40
  -5  -2  -6   81.19    6.10
  -5  -2  -6   72.69    6.00
   5   2   6   83.79   11.00
   5   2   6   63.99    6.60
   5   2   6   77.89    6.30
  -6  -2  -6  129.19    8.50
  -6  -2  -6  129.59    8.90
  -6  -2  -6  126.89   10.80
  -6  -2  -6  126.29    8.40
  -6  -2  -6  124.59    7.60
   6   2   6  130.29   11.30
  -7  -2  -6   34.30    5.60
  -7  -2  -6   36.60    4.70
  -7  -2  -6   24.80    5.00
  -7  -2  -6   42.10    6.00
   7   2   6   26.90    7.00
  -8  -2  -6   13.10    3.30
  -8  -2  -6   10.50    3.90
  -8  -2  -6    3.30    3.10
  -8  -2  -6   14.40    4.30
   8   2   6    6.70    5.00
  -9  -2  -6  139.09   10.70
  -9  -2  -6  155.98   11.40
  -9  -2  -6  141.49   10.60
   9   2   6  131.79   15.60
 -10  -2  -6   32.60    6.80
 -10  -2  -6   32.90    6.50
 -10  -2  -6   25.90    7.30
 -10  -2  -6   30.70    6.60
  10   2   6   19.00    8.40
  10  -3  -6   32.80    8.90
 -10   3   6   25.50    5.70
   9  -3  -6  104.69   13.40
  -9   3   6  102.79    8.50
   8  -3  -6   15.70    6.00
  -8   3   6   21.50    4.20
  -8   3   6   21.10    4.30
   7  -3  -6  109.19    6.80
   7  -3  -6  111.79    7.60
   7  -3  -6  119.49   12.10
  -7   3   6  114.49    7.20
  -7   3   6  112.89    7.30
   6  -3  -6   83.09    6.50
   6  -3  -6   69.09    5.30
   6  -3  -6   84.09    9.40
   6  -3  -6   72.39    4.70
  -6   3   6   68.39    6.20
  -6   3   6   61.69    5.10
   5  -3  -6   17.60    4.60
   5  -3  -6   22.00    3.10
   5  -3  -6   18.70    3.20
   5  -3  -6   19.60    3.20
  -5   3   6   15.20    4.00
  -5   3   6   15.50    3.20
   4  -3  -6    8.40    3.30
   4  -3  -6    6.30    2.30
   4  -3  -6    5.20    2.20
   4  -3  -6    7.60    1.80
  -4   3   6    4.10    2.50
  -4   3   6    6.40    2.50
  -4   3   6    6.80    2.10
   3  -3  -6  116.59    6.40
   3  -3  -6  121.89    4.60
   3  -3  -6  121.19    7.00
   3  -3  -6  101.39    5.00
   3  -3  -6  117.29    7.10
  -3   3   6  115.99    6.70
  -3   3   6  111.39    6.30
  -3   3   6  114.09    6.30
   2  -3  -6  113.79    4.50
   2  -3  -6  106.29    6.00
   2  -3  -6   90.49    5.10
   2  -3  -6  106.49    6.00
   2  -3  -6   98.89    6.40
  -2   3   6   88.99    4.40
  -2   3   6  107.49    5.90
  -2   3   6   94.39    5.50
  -2   3   6   95.29    5.50
   1  -3  -6  163.08    6.70
   1  -3  -6  151.88    6.90
   1  -3  -6  166.08    7.70
   1  -3  -6  149.49    7.10
   1  -3  -6  154.78    7.50
  -1   3   6  162.88    7.10
  -1   3   6  154.58    6.70
  -1   3   6  149.19    7.50
  -1   3   6  145.89    6.60
   0  -3  -6   47.90    2.50
   0  -3  -6   34.50    4.60
   0  -3  -6   37.20    4.00
   0  -3  -6   38.60    3.30
   0  -3  -6   35.30    2.90
   0  -3  -6   37.90    4.20
   0  -3  -6   42.40    4.60
   0  -3  -6   47.20    3.70
   0   3   6   28.40    3.40
   0   3   6   37.50    3.00
   0   3   6   47.10    2.80
   0   3   6   39.60    4.30
   0   3   6   34.40    3.60
  -1  -3  -6    7.40    2.60
  -1  -3  -6    6.90    1.70
  -1  -3  -6    8.90    2.10
  -1  -3  -6    9.60    2.60
  -1  -3  -6    6.40    2.50
  -1  -3  -6    9.20    2.00
  -1  -3  -6    8.60    2.30
  -1  -3  -6   12.20    3.00
   1   3   6   15.60    2.90
   1   3   6   11.10    2.10
   1   3   6    8.00    2.40
  -2  -3  -6   46.20    4.10
  -2  -3  -6   46.20    5.60
  -2  -3  -6   44.30    4.20
  -2  -3  -6   44.70    4.40
  -2  -3  -6   46.20    5.40
  -2  -3  -6   35.00    4.80
  -2  -3  -6   46.00    5.10
   2   3   6   48.50    5.40
   2   3   6   43.20    4.90
   2   3   6   47.70    4.00
  -3  -3  -6  258.37   12.50
  -3  -3  -6  235.88   10.30
  -3  -3  -6  258.77   10.80
  -3  -3  -6  240.28   11.50
  -3  -3  -6  228.08   11.20
   3   3   6  242.28   12.20
   3   3   6  244.08   10.90
   3   3   6  229.68   14.10
  -4  -3  -6  207.28   12.50
  -4  -3  -6  246.08   11.30
  -4  -3  -6  244.48   12.00
  -4  -3  -6  224.48   10.70
  -4  -3  -6  246.78   12.00
   4   3   6  224.88   11.80
   4   3   6  250.17   11.80
   4   3   6  244.88   13.50
  -5  -3  -6  123.49    8.30
  -5  -3  -6  121.39    8.70
  -5  -3  -6  137.89   10.50
  -5  -3  -6  130.59    8.30
  -5  -3  -6  132.29    8.80
   5   3   6  133.09   10.70
   5   3   6  120.49    9.10
  -6  -3  -6  103.29    8.10
  -6  -3  -6   82.69    8.60
  -6  -3  -6   93.99    7.80
  -6  -3  -6   99.79    7.70
   6   3   6   97.09   11.00
  -7  -3  -6   35.00    5.60
  -7  -3  -6   29.70    5.60
  -7  -3  -6   56.49   12.10
  -7  -3  -6   44.30    6.70
   7   3   6   34.40    7.70
  -8  -3  -6  128.49   10.30
  -8  -3  -6   78.79    9.30
  -8  -3  -6  109.19   10.90
  -8  -3  -6   95.69   10.00
   8   3   6  120.49   14.80
  -9  -3  -6   73.29    9.40
  -9  -3  -6   70.09    9.60
  -9  -3  -6   73.39    9.30
  -9  -3  -6   91.99   10.20
   9   3   6   84.89   13.10
   9  -4  -6   -3.10    4.40
  -9   4   6    0.90    3.60
   8  -4  -6    6.70    5.00
  -8   4   6   10.30    3.30
  -8   4   6   13.40    4.60
   7  -4  -6    6.30    2.70
   7  -4  -6    6.90    4.90
   7  -4  -6    7.80    2.10
  -7   4   6    4.70    3.40
  -7   4   6    1.40    2.60
   6  -4  -6   53.79    5.20
   6  -4  -6   57.69    4.90
   6  -4  -6   60.89    5.20
   6  -4  -6   59.69    8.30
  -6   4   6   49.20    6.50
  -6   4   6   59.99    6.00
   5  -4  -6   32.20    5.80
   5  -4  -6   38.40    4.90
   5  -4  -6   31.60    3.50
   5  -4  -6   34.60    4.40
  -5   4   6   30.10    4.90
  -5   4   6   29.30    4.10
   4  -4  -6  238.38   11.50
   4  -4  -6  247.98    8.90
   4  -4  -6  253.47    9.20
   4  -4  -6  239.88   12.10
  -4   4   6  240.38   11.40
  -4   4   6  252.97   11.80
  -4   4   6  241.48   10.90
   3  -4  -6    1.10    1.00
   3  -4  -6    2.10    1.00
   3  -4  -6    3.10    1.20
   3  -4  -6   -0.30    2.10
   3  -4  -6    0.10    2.30
   3  -4  -6    0.40    1.50
   3  -4  -6   -1.40    1.90
  -3   4   6   -1.00    2.60
  -3   4   6    5.50    2.30
  -3   4   6    0.50    1.70
   2  -4  -6  139.49    5.90
   2  -4  -6  135.39    4.50
   2  -4  -6  125.89    6.70
   2  -4  -6  114.89    6.70
   2  -4  -6  129.29    8.50
   2  -4  -6  136.99    6.90
   2  -4  -6  126.59    4.70
  -2   4   6  137.69    7.50
  -2   4   6  134.19    7.60
  -2   4   6  117.99    6.20
   1  -4  -6   14.40    2.50
   1  -4  -6   14.10    1.60
   1  -4  -6   13.70    2.60
   1  -4  -6   19.90    2.90
   1  -4  -6   16.50    3.40
   1  -4  -6   11.90    3.00
  -1   4   6   12.40    2.60
  -1   4   6   14.90    3.20
  -1   4   6   17.10    3.40
  -1   4   6   13.30    2.10
   0  -4  -6  127.99    6.50
   0  -4  -6  122.69    7.80
   0  -4  -6  133.19    6.20
   0  -4  -6  129.29    6.70
   0  -4  -6  123.49    5.50
   0  -4  -6  135.99    7.80
   0  -4  -6  127.99    7.00
   0   4   6  119.09    7.00
   0   4   6  125.09    5.70
   0   4   6  133.89    7.40
  -1  -4  -6  141.39    7.90
  -1  -4  -6  137.29    7.50
  -1  -4  -6  136.19    8.20
  -1  -4  -6  145.89    8.90
  -1  -4  -6  135.19    6.70
  -1  -4  -6  136.19    6.40
  -1  -4  -6  134.59    6.90
   1   4   6  129.49    7.10
   1   4   6  147.19    7.00
   1   4   6  124.29    7.80
  -2  -4  -6  526.05   18.40
  -2  -4  -6  514.75   20.00
  -2  -4  -6  522.95   19.70
  -2  -4  -6  502.85   18.50
  -2  -4  -6  540.15   20.50
  -2  -4  -6  564.84   18.60
   2   4   6  530.85   20.40
   2   4   6  551.44   19.80
   2   4   6  508.45   18.70
  -3  -4  -6  215.78   11.80
  -3  -4  -6  224.98   10.50
  -3  -4  -6  220.38   10.70
  -3  -4  -6  246.98   12.30
  -3  -4  -6  216.88   10.30
  -3  -4  -6  248.68   12.20
   3   4   6  223.08   11.00
   3   4   6  226.38   13.90
   3   4   6  256.77   12.50
  -4  -4  -6   88.49    7.00
  -4  -4  -6   89.79    6.70
  -4  -4  -6  101.29    7.90
  -4  -4  -6   92.79    9.30
  -4  -4  -6   84.09    6.60
  -4  -4  -6  102.49    8.00
   4   4   6   86.49    7.00
   4   4   6   97.69    9.60
  -5  -4  -6   84.49    8.80
  -5  -4  -6   87.69    7.20
  -5  -4  -6   73.49    7.40
  -5  -4  -6   84.29    9.70
  -5  -4  -6   77.19    8.40
   5   4   6   82.69    9.70
  -6  -4  -6    4.40    4.30
  -6  -4  -6    3.50    3.50
  -6  -4  -6    5.30    3.30
  -6  -4  -6    3.00    3.20
  -6  -4  -6    0.90    2.60
   6   4   6    1.60    4.30
  -7  -4  -6  164.78   11.80
  -7  -4  -6  148.19   11.40
  -7  -4  -6  137.39   10.20
  -7  -4  -6  157.68   11.10
  -7  -4  -6  149.88   13.40
   7   4   6  159.48   14.00
  -8  -4  -6   19.00    5.60
  -8  -4  -6   24.10    5.60
  -8  -4  -6   18.80    5.80
  -8  -4  -6   21.20    5.40
   8   4   6   28.40    7.90
  -9  -4  -6   60.29    9.30
  -9  -4  -6   55.99    8.90
  -9  -4  -6   51.59    8.40
   9   4   6   42.40   10.20
   8  -5  -6   12.00    5.60
  -8   5   6   10.90    4.90
   7  -5  -6   22.60    6.20
   7  -5  -6   14.70    3.30
   7  -5  -6   17.60    3.50
  -7   5   6   13.10    4.90
  -7   5   6   20.40    3.80
   6  -5  -6   38.40    4.20
   6  -5  -6   37.00    4.80
  -6   5   6   41.40    6.60
  -6   5   6   41.90    5.30
   5  -5  -6   35.50    4.80
   5  -5  -6   34.80    5.60
   5  -5  -6   32.60    3.30
  -5   5   6   33.10    5.70
  -5   5   6   35.90    6.00
   4  -5  -6   63.79    6.60
   4  -5  -6   66.59    3.60
   4  -5  -6   59.49    4.60
   4  -5  -6   62.79    3.80
   4  -5  -6   68.09    6.50
  -4   5   6   67.39    7.70
  -4   5   6   54.69    6.80
   3  -5  -6  102.79    6.40
   3  -5  -6  109.39    4.90
   3  -5  -6  109.39    6.60
   3  -5  -6  110.59    7.40
   3  -5  -6  117.59    6.90
  -3   5   6  107.59    7.30
  -3   5   6  106.39    6.00
  -3   5   6  113.59    8.30
   2  -5  -6  200.48   10.30
   2  -5  -6  176.48    8.00
   2  -5  -6  182.68    6.60
   2  -5  -6  186.98   10.00
   2  -5  -6  184.78    8.20
   2  -5  -6  183.58    9.50
  -2   5   6  221.78   11.10
  -2   5   6  203.28   10.20
  -2   5   6  185.88    7.60
   1  -5  -6   37.30    2.80
   1  -5  -6   29.20    4.60
   1  -5  -6   32.80    3.50
   1  -5  -6   40.90    3.50
   1  -5  -6   33.60    4.30
  -1   5   6   39.80    2.90
  -1   5   6   43.20    5.80
   0  -5  -6   92.39    6.40
   0  -5  -6   71.39    5.40
   0  -5  -6   78.89    4.80
   0  -5  -6   71.29    4.90
   0  -5  -6   70.29    4.40
   0  -5  -6   77.89    6.60
   0   5   6   91.69    7.10
   0   5   6   82.09    6.30
  -1  -5  -6  139.79    7.10
  -1  -5  -6  161.08    9.20
  -1  -5  -6  162.98    8.00
  -1  -5  -6  143.29    8.00
  -1  -5  -6  150.98    7.10
  -1  -5  -6  157.38    9.70
   1   5   6  151.98    9.30
  -2  -5  -6   41.80    4.50
  -2  -5  -6   30.90    5.20
  -2  -5  -6   40.90    5.10
  -2  -5  -6   31.30    5.40
  -2  -5  -6   38.40    5.00
   2   5   6   38.00    4.80
   2   5   6   41.80    5.20
  -3  -5  -6  161.18   10.50
  -3  -5  -6  163.38    9.80
  -3  -5  -6  150.08    8.40
  -3  -5  -6  142.19    9.90
  -3  -5  -6  160.38    8.80
  -3  -5  -6  157.68    9.20
   3   5   6  152.58    9.60
   3   5   6  156.48    9.40
  -4  -5  -6  260.57   13.90
  -4  -5  -6  272.07   12.50
  -4  -5  -6  263.27   14.60
  -4  -5  -6  266.47   14.80
  -4  -5  -6  250.47   12.50
   4   5   6  245.38   13.70
  -5  -5  -6   70.59    8.80
  -5  -5  -6   67.59    8.30
  -5  -5  -6   71.79    8.90
  -5  -5  -6   50.39   10.30
  -5  -5  -6   75.89    7.90
   5   5   6   69.99    9.00
  -6  -5  -6  140.39   11.30
  -6  -5  -6  149.69   10.20
  -6  -5  -6  149.69   10.20
  -6  -5  -6  151.38   12.30
  -6  -5  -6  144.89   11.30
   6   5   6  118.79   14.40
  -7  -5  -6   -1.20    2.80
  -7  -5  -6    0.40    5.00
  -7  -5  -6    1.70    3.30
  -7  -5  -6    0.10    3.20
  -7  -5  -6   10.40    4.80
   7   5   6    1.70    4.30
  -8  -5  -6   50.99    8.50
  -8  -5  -6   60.89    8.30
  -8  -5  -6   44.40    8.50
  -8  -5  -6   55.99    9.10
   8   5   6   28.80    7.80
   7  -6  -6   11.10    4.80
   7  -6  -6   17.10    3.70
  -7   6   6   10.90    4.90
   6  -6  -6   -0.10    1.80
   6  -6  -6   -0.60    2.40
   6  -6  -6    2.40    3.60
  -6   6   6    5.00    4.00
   5  -6  -6   21.20    4.50
   5  -6  -6   23.40    4.50
  -5   6   6   19.40    5.50
  -5   6   6   19.10    5.60
   4  -6  -6   32.40    5.20
   4  -6  -6   38.60    4.40
   4  -6  -6   38.90    4.70
  -4   6   6   33.10    6.50
   3  -6  -6  107.89    5.30
   3  -6  -6  112.09    8.10
  -3   6   6   98.29   10.00
   2  -6  -6   38.90    5.70
   2  -6  -6   41.30    4.40
  -2   6   6   36.90    6.00
   1  -6  -6   97.99    7.90
   1  -6  -6  101.49    5.00
   1  -6  -6   96.89    6.80
  -1   6   6  119.09    9.10
   0  -6  -6  155.98   10.10
   0  -6  -6  134.99    6.70
   0  -6  -6  147.29    9.00
  -1  -6  -6    4.70    2.80
  -1  -6  -6    1.30    2.90
  -1  -6  -6    1.50    1.90
  -2  -6  -6    8.90    2.40
  -2  -6  -6    5.00    3.20
  -2  -6  -6    6.30    3.60
  -2  -6  -6    8.40    2.90
  -2  -6  -6    8.10    2.70
  -3  -6  -6   12.00    4.00
  -3  -6  -6   12.10    3.50
  -3  -6  -6   14.90    4.60
  -3  -6  -6   12.50    3.30
  -3  -6  -6   12.50    3.20
   3   6   6    9.10    4.40
   3   6   6   10.00    3.40
  -4  -6  -6  107.69   11.20
  -4  -6  -6  106.99    8.00
  -4  -6  -6   91.09   10.10
  -4  -6  -6  101.59    7.40
  -4  -6  -6  107.69    8.70
   4   6   6   83.19    8.80
  -5  -6  -6   39.90    7.20
  -5  -6  -6   25.90    6.00
  -5  -6  -6   37.10    6.60
  -5  -6  -6   25.10    5.30
  -5  -6  -6   25.40    4.80
  -6  -6  -6    5.40    4.00
  -6  -6  -6    1.30    3.00
  -6  -6  -6    2.50    4.20
  -6  -6  -6   -0.10    3.70
   6   6   6   -1.40    2.00
   5  -7  -6    4.20    3.70
  -5   7   6    6.50    4.60
   4  -7  -6   43.40    6.40
  -4   7   6   42.90    7.70
   3  -7  -6    5.60    2.10
   3  -7  -6    9.10    3.90
  -3   7   6    7.10    4.50
   2  -7  -6   23.20    3.90
  -2   7   6   26.30    6.10
   1  -7  -6   47.50    7.00
   1  -7  -6   43.00    3.20
   1  -7  -6   45.50    4.80
   1  -7  -6   39.60    5.40
  -1   7   6   47.40    7.50
   0  -7  -6   19.30    5.00
   0  -7  -6   13.70    2.70
   0  -7  -6   17.10    4.30
  -1  -7  -6    4.70    3.50
  -1  -7  -6    2.70    2.20
  -2  -7  -6   13.10    3.40
  -2  -7  -6   10.40    4.30
  -2  -7  -6    5.40    4.00
  -3  -7  -6   18.00    5.50
  -3  -7  -6   17.80    4.10
  -3  -7  -6   18.20    5.80
  -4  -7  -6   13.30    5.00
  -4  -7  -6   21.00    6.70
  -4  -7  -6   14.40    3.40
   5   7  -7   28.40    8.40
  -5  -7   7   22.40    8.50
  -5  -7   7   22.40    6.90
  -5  -7   7   22.30    6.10
   4   7  -7   34.80    8.50
  -4  -7   7   35.10    7.20
  -4  -7   7   37.90    7.30
  -4  -7   7   17.90    5.80
   3   7  -7   15.00    6.50
  -3  -7   7    5.60    4.20
  -3  -7   7   10.50    4.40
  -3  -7   7   13.60    4.90
   2   7  -7   74.49   11.50
  -2  -7   7   59.49    8.00
  -2  -7   7   64.89    8.30
  -2  -7   7   75.89    9.20
   1   7  -7   10.20    5.40
   1   7  -7   13.10    5.80
  -1  -7   7   21.90    5.10
  -1  -7   7   16.00    4.50
  -1  -7   7   15.70    4.70
   0   7  -7   34.00    7.50
   0   7  -7   25.80    7.60
   0  -7   7   31.00    5.50
   0  -7   7   26.60    5.00
   0  -7   7   32.00    5.90
  -1   7  -7    1.90    4.00
  -1   7  -7   -0.90    3.50
  -1   7  -7   -0.30    4.40
   1  -7   7   -2.00    2.30
   1  -7   7    6.90    3.10
   1  -7   7    1.00    3.00
  -2   7  -7   18.20    6.00
  -2   7  -7   21.90    6.20
  -2   7  -7   12.20    5.60
   2  -7   7   11.30    3.30
   2  -7   7   10.90    3.30
   2  -7   7   10.40    4.30
   2  -7   7   14.70    3.40
  -3   7  -7   41.20    8.40
  -3   7  -7   32.90    7.30
  -3   7  -7   33.10    8.10
   3  -7   7   30.60    3.70
   3  -7   7   33.60    5.50
   3  -7   7   32.60    6.10
  -4   7  -7    4.70    4.80
  -4   7  -7    1.30    4.20
   4  -7   7   -0.40    3.00
   7   6  -7    3.90    5.20
  -7  -6   7    1.80    4.20
  -7  -6   7   17.30    5.60
   6   6  -7   -0.80    2.00
   6   6  -7    5.00    5.10
  -6  -6   7    5.50    4.00
  -6  -6   7    1.30    3.50
   5   6  -7   18.20    6.30
  -5  -6   7   13.10    3.20
  -5  -6   7   12.20    4.60
  -5  -6   7   15.20    3.70
  -5  -6   7   13.90    4.80
   4   6  -7   13.20    5.10
   4   6  -7    6.70    2.90
  -4  -6   7    7.50    2.10
  -4  -6   7    6.90    2.30
  -4  -6   7    8.70    4.20
  -4  -6   7   10.30    4.50
  -4  -6   7    8.80    4.30
   3   6  -7   90.19   10.90
  -3  -6   7   84.19    9.30
  -3  -6   7  111.49    9.20
   2   6  -7  118.39   13.00
   2   6  -7  116.39   12.20
  -2  -6   7  141.09    9.90
  -2  -6   7  122.39    9.00
  -2  -6   7  112.29    9.20
   1   6  -7  152.08   11.90
   1   6  -7  132.99   11.30
  -1  -6   7  133.29    8.90
  -1  -6   7  138.09    9.50
  -1  -6   7  133.39    9.30
   0   6  -7    2.40    3.80
   0   6  -7    9.20    4.60
   0   6  -7   14.60    5.30
   0  -6   7    8.30    2.90
   0  -6   7   12.90    3.90
   0  -6   7   12.60    3.30
  -1   6  -7   17.10    5.40
  -1   6  -7   14.30    5.00
  -1   6  -7   16.60    5.50
   1  -6   7   20.60    3.70
   1  -6   7   20.50    5.00
   1  -6   7   26.10    4.30
  -2   6  -7    8.30    4.30
  -2   6  -7    5.70    4.10
  -2   6  -7   12.50    4.50
   2  -6   7    7.00    2.70
   2  -6   7    8.10    2.40
   2  -6   7   11.10    3.90
  -3   6  -7   25.30    6.10
  -3   6  -7   12.00    5.20
  -3   6  -7   24.80    5.50
   3  -6   7   19.90    3.40
   3  -6   7   27.90    3.20
   3  -6   7   26.00    5.30
   3  -6   7   24.40    3.70
  -4   6  -7  156.38   12.40
  -4   6  -7  153.88   11.00
  -4   6  -7  156.68   11.20
   4  -6   7  140.69    6.60
  -5   6  -7   41.70    8.00
  -5   6  -7   29.30    6.00
  -6   6  -7   16.70    6.10
  -6   6  -7   33.90    6.10
   6  -6   7   28.40    5.20
   8   5  -7   -3.20    3.90
   8   5  -7    2.80    5.00
  -8  -5   7   12.10    5.00
  -8  -5   7    2.50    4.30
   7   5  -7    0.40    4.10
   7   5  -7    9.20    5.30
  -7  -5   7    8.30    4.60
  -7  -5   7    9.70    4.50
  -7  -5   7    9.80    4.70
   6   5  -7    0.30    4.10
   6   5  -7    3.80    3.70
  -6  -5   7    7.30    4.00
  -6  -5   7    4.70    3.70
  -6  -5   7    5.80    3.90
   5   5  -7   11.50    5.20
   5   5  -7    7.80    3.90
  -5  -5   7   23.20    4.80
  -5  -5   7   21.20    5.40
   4   5  -7    4.80    4.00
   4   5  -7    0.60    3.00
  -4  -5   7    8.40    2.70
  -4  -5   7   -0.90    2.70
  -4  -5   7    6.20    3.30
   3   5  -7   76.39    9.20
   3   5  -7   71.19    8.80
   3   5  -7   78.79    5.60
  -3  -5   7   71.29    7.90
  -3  -5   7   81.79    8.40
   2   5  -7  115.79    9.50
   2   5  -7  101.59   10.10
  -2  -5   7   94.59    8.90
  -2  -5   7  102.39    8.10
   1   5  -7  111.29    9.00
   1   5  -7  120.29    9.50
  -1  -5   7  114.29    8.20
  -1  -5   7  106.69    7.70
  -1  -5   7  100.49    7.10
   0   5  -7   99.79   10.10
   0   5  -7   76.99    8.20
   0   5  -7   82.99    9.00
   0  -5   7   84.39    8.00
   0  -5   7   63.79    6.50
   0  -5   7   82.39    5.90
  -1   5  -7  105.69    8.40
  -1   5  -7   99.59    8.60
  -1   5  -7   98.79    9.00
   1  -5   7   90.99    5.90
   1  -5   7  105.69    7.60
   1  -5   7  105.09    6.90
  -2   5  -7   76.49    8.40
  -2   5  -7   97.99    8.70
  -2   5  -7   82.19    8.30
   2  -5   7   66.89    5.40
   2  -5   7   82.29    5.00
  -3   5  -7  346.17   15.40
  -3   5  -7  335.47   16.70
   3  -5   7  316.07   10.80
   3  -5   7  320.07   13.90
   3  -5   7  333.77   12.50
   3  -5   7  307.47   11.90
  -4   5  -7   35.40    5.70
  -4   5  -7   37.10    3.80
  -4   5  -7   27.90    4.00
  -4   5  -7   35.10    5.70
  -4   5  -7   32.70    6.10
   4  -5   7   38.10    3.50
   4  -5   7   41.40    4.80
  -5   5  -7   82.09    9.50
  -5   5  -7   96.49    7.70
  -5   5  -7   83.99   10.40
   5  -5   7   93.59    7.70
  -6   5  -7   35.60    7.10
  -6   5  -7   42.70    5.70
  -6   5  -7   34.40    5.00
   6  -5   7   35.40    6.30
  -7   5  -7   18.10    5.80
  -7   5  -7   19.10    4.30
   7  -5   7   22.70    6.10
  -8   5  -7   37.50    5.50
  -8   5  -7   34.30    7.40
   8  -5   7   33.40    7.80
   9   4  -7   15.80    5.70
   9   4  -7    5.40    5.30
  -9  -4   7    9.00    4.70
  -9  -4   7    3.40    4.30
   8   4  -7   42.10    8.60
   8   4  -7   46.20    8.00
  -8  -4   7   33.70    7.50
  -8  -4   7   40.30    7.20
  -8  -4   7   39.60    7.00
   7   4  -7    8.20    4.60
   7   4  -7   12.20    5.30
  -7  -4   7    2.60    3.40
  -7  -4   7    8.70    4.30
  -7  -4   7    2.00    3.20
   6   4  -7   70.29    8.60
   6   4  -7   93.49   10.30
  -6  -4   7   67.99   11.30
  -6  -4   7   61.09    8.00
  -6  -4   7   71.69    8.60
   5   4  -7   43.90    6.70
   5   4  -7   52.69    7.30
  -5  -4   7   58.69    7.30
  -5  -4   7   52.69    7.10
   4   4  -7  444.96   18.50
   4   4  -7  434.16   19.60
  -4  -4   7  458.65   18.00
  -4  -4   7  505.75   20.00
  -4  -4   7  459.95   19.30
   3   4  -7  296.57   14.60
   3   4  -7  294.07   12.70
   3   4  -7  293.37   14.80
   3   4  -7  309.47   14.40
  -3  -4   7  306.17   14.30
  -3  -4   7  315.77   14.40
  -3  -4   7  313.97   12.30
   2   4  -7    4.20    1.90
   2   4  -7    0.50    2.60
   2   4  -7    8.70    3.40
  -2  -4   7    4.10    1.60
  -2  -4   7    3.80    2.60
  -2  -4   7    5.60    2.80
   1   4  -7  407.26   17.60
   1   4  -7  414.66   17.30
   1   4  -7  430.66   17.40
  -1  -4   7  404.66   17.00
  -1  -4   7  410.36   16.70
  -1  -4   7  400.06   16.10
   0   4  -7   54.59    6.40
   0   4  -7   54.19    6.40
   0   4  -7   51.59    6.30
   0  -4   7   56.79    4.30
   0  -4   7   50.49    5.20
   0  -4   7   61.59    6.30
   0  -4   7   62.39    6.40
  -1   4  -7  355.26   15.60
  -1   4  -7  323.07   14.30
  -1   4  -7  356.66   15.00
   1  -4   7  328.77   13.20
   1  -4   7  344.97   12.40
  -2   4  -7   71.49    3.70
  -2   4  -7   65.69    4.10
  -2   4  -7   75.79    7.90
  -2   4  -7   81.99    7.50
  -2   4  -7   70.09    6.60
   2  -4   7   49.60    4.50
   2  -4   7   61.09    4.40
   2  -4   7   60.29    3.90
   2  -4   7   65.09    3.70
  -3   4  -7   35.70    4.30
  -3   4  -7   38.20    5.10
  -3   4  -7   29.80    5.10
  -3   4  -7   36.20    5.10
   3  -4   7   37.40    3.60
   3  -4   7   42.00    4.70
   3  -4   7   33.50    5.30
  -4   4  -7  102.79    7.00
  -4   4  -7   98.89    6.90
  -4   4  -7  102.69    7.10
  -4   4  -7   95.09    8.00
  -4   4  -7  101.69    6.10
   4  -4   7   91.89    5.00
   4  -4   7   92.79    6.60
   4  -4   7   90.19    7.20
  -5   4  -7   22.30    4.10
  -5   4  -7   21.50    5.10
  -5   4  -7   27.20    4.00
  -5   4  -7   19.30    3.60
   5  -4   7   21.50    5.20
   5  -4   7   21.10    2.40
  -6   4  -7  139.49   10.20
  -6   4  -7  124.69    7.80
  -6   4  -7  118.69    8.20
   6  -4   7  128.79   10.50
  -7   4  -7  143.79   11.10
  -7   4  -7  156.88    8.80
  -7   4  -7  150.38   10.00
   7  -4   7  158.78   12.60
  -8   4  -7   13.50    3.60
  -8   4  -7   12.50    4.90
  -8   4  -7   14.50    4.60
   8  -4   7    7.10    5.10
  -9   4  -7   69.09   10.10
  -9   4  -7   76.39    6.40
  10   3  -7   53.39    8.40
  10   3  -7   53.59   11.40
 -10  -3   7   43.40    8.00
 -10  -3   7   33.70    7.00
   9   3  -7  113.09   11.40
   9   3  -7  142.59   16.30
  -9  -3   7  100.19   11.00
  -9  -3   7  109.79   11.40
   8   3  -7   27.20    7.30
   8   3  -7   28.20    5.70
  -8  -3   7   30.80    6.30
  -8  -3   7   32.60    6.40
   7   3  -7  129.89   13.40
   7   3  -7  142.99    9.90
  -7  -3   7  153.58   10.60
  -7  -3   7  161.38   13.20
   6   3  -7   20.00    4.70
   6   3  -7   18.10    5.40
  -6  -3   7   11.50    4.10
  -6  -3   7   21.50    4.60
  -6  -3   7   14.30    4.30
   5   3  -7   31.80    6.10
   5   3  -7   39.60    5.60
  -5  -3   7   39.40    5.90
  -5  -3   7   29.70    5.10
  -5  -3   7   45.60    6.40
   4   3  -7   77.79    7.80
   4   3  -7   79.09    7.70
   4   3  -7   86.29    6.70
   4   3  -7   87.39    7.20
  -4  -3   7   85.19    6.80
  -4  -3   7   75.79    6.10
  -4  -3   7   90.49    6.90
  -4  -3   7   84.39    6.70
   3   3  -7   62.29    6.50
   3   3  -7   60.99    6.30
   3   3  -7   60.79    5.40
   3   3  -7   65.19    6.70
  -3  -3   7   54.49    6.00
  -3  -3   7   62.89    6.60
  -3  -3   7   61.89    5.70
  -3  -3   7   61.59    5.20
  -3  -3   7   72.99    5.80
   2   3  -7   10.90    2.40
   2   3  -7    7.30    2.70
   2   3  -7    7.10    2.60
   2   3  -7    8.00    2.70
  -2  -3   7    4.20    2.30
  -2  -3   7    2.50    2.20
  -2  -3   7    2.90    2.20
  -2  -3   7    4.90    2.40
  -2  -3   7    5.50    2.00
  -2  -3   7    5.10    1.80
   1   3  -7  189.38    9.20
   1   3  -7  181.48    9.60
   1   3  -7  195.78    9.30
  -1  -3   7  179.68    9.10
  -1  -3   7  166.68    8.10
  -1  -3   7  180.18    8.40
  -1  -3   7  195.68    9.40
  -1  -3   7  183.78    6.70
   0   3  -7  153.58    8.10
   0   3  -7  182.28    7.10
   0   3  -7  180.88    9.20
   0   3  -7  173.68    6.10
   0   3  -7  154.28    8.30
   0  -3   7  158.88    7.60
   0  -3   7  163.68    8.30
   0  -3   7  164.88    8.50
   0  -3   7  159.58    7.50
  -1   3  -7   90.69    5.80
  -1   3  -7   96.69    6.50
  -1   3  -7   86.59    5.80
  -1   3  -7   91.99    4.20
  -1   3  -7   86.99    4.60
   1  -3   7   97.09    5.20
   1  -3   7   95.39    4.40
   1  -3   7   93.89    6.00
  -2   3  -7   49.70    4.80
  -2   3  -7   46.20    4.60
  -2   3  -7   46.50    4.20
  -2   3  -7   51.59    5.40
  -2   3  -7   45.00    3.30
   2  -3   7   51.29    3.60
   2  -3   7   53.89    4.20
   2  -3   7   46.90    4.80
  -3   3  -7  341.07   12.40
  -3   3  -7  329.27   12.70
  -3   3  -7  319.17   13.40
  -3   3  -7  330.47   14.10
  -3   3  -7  332.27   12.70
   3  -3   7  337.97   13.20
  -4   3  -7   18.40    4.10
  -4   3  -7   16.50    3.90
  -4   3  -7   11.20    2.80
  -4   3  -7   10.00    2.50
  -4   3  -7   14.70    3.00
   4  -3   7   16.90    2.40
   4  -3   7   11.80    3.60
   4  -3   7   16.70    4.50
  -5   3  -7   93.59    5.90
  -5   3  -7   83.69    7.00
  -5   3  -7   94.29    6.80
  -5   3  -7   97.49    7.40
   5  -3   7   96.29    8.50
   5  -3   7   91.09    6.70
   5  -3   7   88.49    6.50
  -6   3  -7   21.40    4.80
  -6   3  -7   27.90    3.90
   6  -3   7   23.70    5.90
  -7   3  -7   55.59    7.30
  -7   3  -7   67.19    5.30
   7  -3   7   56.49    8.80
   7  -3   7   61.19    4.20
  -8   3  -7   33.10    4.40
  -8   3  -7   25.20    5.60
   8  -3   7   28.20    7.50
   8  -3   7   29.60    3.30
  -9   3  -7   30.30    6.30
  -9   3  -7   49.50    8.10
  -9   3  -7   40.50    4.90
   9  -3   7   25.40    8.20
  10   2  -7   47.90   10.70
 -10  -2   7   48.20    8.00
 -10  -2   7   42.00    7.10
   9   2  -7   17.30    4.40
   9   2  -7    4.90    9.00
  -9  -2   7   15.60    5.10
  -9  -2   7   22.60    5.40
   8   2  -7  150.18   15.30
   8   2  -7  123.89    8.70
  -8  -2   7  141.79   10.10
  -8  -2   7  122.59    9.60
   7   2  -7  136.29   11.60
   7   2  -7  130.29    8.50
  -7  -2   7  126.39   10.70
  -7  -2   7  124.79    7.90
  -7  -2   7  125.99    9.10
  -7  -2   7  120.79    8.90
   6   2  -7  407.46   16.00
   6   2  -7  364.66   18.70
  -6  -2   7  373.76   18.20
  -6  -2   7  396.06   17.00
  -6  -2   7  395.76   15.60
  -6  -2   7  399.76   17.00
   5   2  -7   33.00    5.90
   5   2  -7   47.50    5.20
   5   2  -7   33.90    5.00
  -5  -2   7   42.70    5.40
  -5  -2   7   29.50    4.70
  -5  -2   7   40.00    4.60
  -5  -2   7   44.40    4.90
  -5  -2   7   37.10    5.60
   4   2  -7   90.39    6.00
   4   2  -7   96.29    6.90
   4   2  -7   94.79    7.50
   4   2  -7   96.69    6.50
  -4  -2   7  105.49    6.00
  -4  -2   7   94.39    6.60
  -4  -2   7   96.29    7.20
  -4  -2   7   90.99    6.50
   3   2  -7   23.60    3.90
   3   2  -7   20.20    3.10
   3   2  -7   21.40    3.50
   3   2  -7   15.00    3.30
  -3  -2   7   24.50    3.70
  -3  -2   7   15.80    3.00
  -3  -2   7   17.00    2.90
   2   2  -7  764.92   25.20
   2   2  -7  798.62   25.00
   2   2  -7  807.72   25.10
   2   2  -7  762.62   25.70
  -2  -2   7  755.22   25.60
  -2  -2   7  815.72   26.10
  -2  -2   7  781.72   24.60
  -2  -2   7  776.72   24.70
   1   2  -7  342.07   12.00
   1   2  -7  325.87   11.40
  -1  -2   7  312.77   11.60
  -1  -2   7  305.17   11.00
  -1  -2   7  321.87   12.70
  -1  -2   7  352.66   12.80
   0   2  -7  455.65   15.10
   0   2  -7  453.75   15.20
   0   2  -7  458.65   16.20
   0   2  -7  445.46   14.60
   0   2  -7  440.76   14.10
   0  -2   7  446.96   15.60
   0  -2   7  438.16   14.00
   0  -2   7  442.06   14.00
   0  -2   7  440.76   14.70
  -1   2  -7  270.87   10.20
  -1   2  -7  278.57    9.80
  -1   2  -7  276.97   11.30
  -1   2  -7  288.07   10.70
  -1   2  -7  281.37   10.30
   1  -2   7  287.17   10.00
   1  -2   7  279.77    8.80
   1  -2   7  265.67   10.70
   1  -2   7  290.77   10.60
  -2   2  -7  784.32   23.60
  -2   2  -7  754.62   23.80
  -2   2  -7  769.12   25.10
  -2   2  -7  763.02   25.00
  -2   2  -7  778.82   23.80
   2  -2   7  738.43   24.40
   2  -2   7  774.82   25.10
   2  -2   7  776.32   23.40
  -3   2  -7   25.70    3.60
  -3   2  -7   22.20    2.60
  -3   2  -7   19.20    2.30
  -3   2  -7   21.00    3.00
  -3   2  -7   19.30    3.80
   3  -2   7   20.80    2.50
   3  -2   7   17.80    3.70
   3  -2   7   20.60    3.10
  -4   2  -7   64.19    3.40
  -4   2  -7   63.39    4.00
  -4   2  -7   56.09    6.40
   4  -2   7   48.60    3.70
   4  -2   7   67.49    7.10
   4  -2   7   56.99    5.40
  -5   2  -7   37.40    3.70
  -5   2  -7   39.70    5.00
  -5   2  -7   43.70    6.70
   5  -2   7   40.00    5.00
   5  -2   7   46.70    6.90
   5  -2   7   41.50    4.00
  -6   2  -7    5.00    2.60
  -6   2  -7    3.60    1.90
   6  -2   7    2.40    1.90
   6  -2   7   -0.10    3.30
  -7   2  -7   44.10    6.10
  -7   2  -7   38.40    2.90
  -7   2  -7   44.10    4.50
  -7   2  -7   38.20    3.20
   7  -2   7   45.60    4.70
   7  -2   7   34.90    7.40
  -8   2  -7   56.89    3.90
  -8   2  -7   64.29    5.50
   8  -2   7   65.19   10.30
   8  -2   7   65.69    6.10
  -9   2  -7   73.09    8.60
  -9   2  -7   56.59    4.20
  -9   2  -7   69.09    5.80
   9  -2   7   78.79   12.50
 -10   2  -7   25.30    6.10
  10  -2   7   30.00    9.00
  10   1  -7  132.09   16.50
 -10  -1   7  110.09   10.90
 -10  -1   7  105.39    9.00
   9   1  -7  103.29   13.40
   9   1  -7  100.69    7.00
  -9  -1   7  110.19    6.90
  -9  -1   7   94.49    8.10
  -9  -1   7  111.19    9.20
   8   1  -7    2.80    5.20
   8   1  -7   12.90    3.20
  -8  -1   7    9.80    3.80
  -8  -1   7   10.30    3.70
  -8  -1   7    8.50    2.70
   7   1  -7   83.19    5.90
   7   1  -7   84.69   10.20
  -7  -1   7   78.79    7.60
  -7  -1   7   64.69    8.50
  -7  -1   7   77.89    5.50
  -7  -1   7   63.89    7.20
   6   1  -7   93.99    5.90
   6   1  -7   91.29    9.80
   6   1  -7   87.09    8.30
  -6  -1   7   91.39    9.60
  -6  -1   7   91.39    6.50
  -6  -1   7  103.59    7.10
  -6  -1   7   91.39    5.70
  -6  -1   7  100.29    7.20
   5   1  -7  415.36   14.90
   5   1  -7  434.06   18.60
   5   1  -7  408.16   16.70
  -5  -1   7  430.76   16.60
  -5  -1   7  423.96   16.40
  -5  -1   7  435.36   18.20
  -5  -1   7  423.96   14.80
  -5  -1   7  420.06   15.80
   4   1  -7  472.35   16.20
   4   1  -7  493.85   18.00
   4   1  -7  483.15   19.10
  -4  -1   7  500.65   17.50
  -4  -1   7  483.55   18.80
  -4  -1   7  506.95   16.20
  -4  -1   7  453.35   16.80
  -4  -1   7  505.15   17.80
   3   1  -7  187.48    7.70
   3   1  -7  196.08    9.60
   3   1  -7  168.68    8.40
   3   1  -7  183.08    8.00
  -3  -1   7  198.98    8.30
  -3  -1   7  206.38    9.50
  -3  -1   7  196.18    8.70
  -3  -1   7  197.68    7.60
   2   1  -7  171.48    7.10
   2   1  -7  174.78    6.90
   2   1  -7  162.28    7.90
   2   1  -7  179.38    7.90
  -2  -1   7  190.18    8.00
  -2  -1   7  181.58    6.80
  -2  -1   7  181.58    8.00
  -2  -1   7  181.88    7.30
   1   1  -7  340.67   11.90
   1   1  -7  338.27   11.30
   1   1  -7  342.87   11.40
  -1  -1   7  341.87   12.10
  -1  -1   7  370.56   11.50
  -1  -1   7  347.37   11.20
  -1  -1   7  345.57   11.80
   0   1  -7 7745.03  286.57
   0  -1   7 7600.44  284.77
  -1   1  -7 1897.01   53.49
  -1   1  -7 1802.32   52.39
  -1   1  -7 1875.21   52.39
   1  -1   7 1878.91   53.29
   1  -1   7 1771.62   51.89
   1  -1   7 1837.52   52.19
   1  -1   7 1732.03   52.09
   1  -1   7 1730.63   50.79
  -2   1  -7   42.60    2.00
  -2   1  -7   38.70    3.30
  -2   1  -7   37.70    3.20
  -2   1  -7   27.80    4.00
  -2   1  -7   39.30    3.70
   2  -1   7   38.70    3.10
   2  -1   7   40.90    3.80
   2  -1   7   37.90    4.60
  -3   1  -7 1129.09   37.50
  -3   1  -7 1179.68   34.60
  -3   1  -7 1179.58   35.90
  -3   1  -7 1178.58   35.30
  -3   1  -7 1193.68   33.30
   3  -1   7 1187.98   37.80
   3  -1   7 1126.59   35.60
   3  -1   7 1150.68   36.00
  -4   1  -7    5.30    1.80
  -4   1  -7    5.40    2.80
  -4   1  -7    5.90    1.30
  -4   1  -7    6.20    2.50
   4  -1   7    2.90    2.80
   4  -1   7    3.80    1.60
   4  -1   7    4.40    2.10
  -5   1  -7  209.88   12.50
  -5   1  -7  234.68    8.20
  -5   1  -7  225.98    9.30
  -5   1  -7  233.68    8.50
  -5   1  -7  214.88   10.50
   5  -1   7  218.48    9.70
   5  -1   7  215.88   10.60
   5  -1   7  212.98   12.90
  -6   1  -7  356.66   13.60
  -6   1  -7  377.36   15.40
  -6   1  -7  352.36   12.40
  -6   1  -7  338.37   12.60
   6  -1   7  345.87   18.30
   6  -1   7  359.36   14.10
  -7   1  -7  100.09    7.90
  -7   1  -7  111.19    6.10
  -7   1  -7   99.79    6.60
  -7   1  -7   99.79    5.80
   7  -1   7  115.69   12.80
   7  -1   7  103.69    7.00
  -8   1  -7  157.18    8.70
  -8   1  -7  151.98    7.80
  -8   1  -7  147.69   10.20
  -8   1  -7  149.88    9.80
   8  -1   7  171.48   14.40
   8  -1   7  158.08    9.30
  -9   1  -7   13.40    4.70
  -9   1  -7   23.20    3.90
  -9   1  -7   26.40    5.50
  -9   1  -7   19.20    4.00
   9  -1   7   17.30    7.30
 -10   1  -7   92.59   10.80
 -10   1  -7  100.79    7.20
 -10   1  -7   90.59    8.50
  10  -1   7  135.99   23.10
  11   0  -7   25.00   12.00
 -11   0   7   19.60    5.70
  10   0  -7   67.69   12.10
 -10   0   7   99.79   10.40
 -10   0   7   90.99    7.60
   9   0  -7   68.59   11.40
  -9   0   7   70.49    4.50
  -9   0   7   89.19    7.10
  -9   0   7   83.89    8.70
   8   0  -7  203.68    8.40
   8   0  -7  195.18   14.80
  -8   0   7  201.38   10.40
  -8   0   7  192.28   11.10
  -8   0   7  184.68    7.90
   7   0  -7  513.45   23.60
   7   0  -7  513.85   16.70
  -7   0   7  489.55   18.80
  -7   0   7  492.45   19.30
  -7   0   7  477.95   18.40
  -7   0   7  480.05   16.10
   6   0  -7 1659.53   47.70
   6   0  -7 1594.44   53.49
   6   0  -7 1609.64   54.09
  -6   0   7 1645.04   47.80
  -6   0   7 1689.23   50.59
  -6   0   7 1672.03   49.70
  -6   0   7 1596.64   49.90
  -6   0   7 1609.14   53.39
   5   0  -7   55.29    3.40
   5   0  -7   50.79    6.70
   5   0  -7   59.29    5.80
  -5   0   7   43.70    4.60
  -5   0   7   43.40    2.90
  -5   0   7   42.80    4.40
  -5   0   7   49.80    4.60
  -5   0   7   45.30    6.10
   4   0  -7  410.06   16.70
   4   0  -7  380.86   14.10
   4   0  -7  407.66   14.80
  -4   0   7  392.66   14.40
  -4   0   7  404.76   12.30
  -4   0   7  409.16   16.40
  -4   0   7  381.76   14.10
   3   0  -7  482.55   18.00
   3   0  -7  503.45   15.10
   3   0  -7  492.75   16.40
   3   0  -7  480.45   16.80
  -3   0   7  503.35   14.60
  -3   0   7  487.65   17.90
  -3   0   7  500.15   16.50
  -3   0   7  504.35   16.40
   2   0  -7   11.00    1.30
   2   0  -7   10.00    1.80
   2   0  -7   11.20    2.00
   2   0  -7    6.20    2.10
  -2   0   7   12.40    1.90
  -2   0   7    9.40    1.80
  -2   0   7    9.20    2.20
   1   0  -7 9999.00  359.16
  -1   0   7 9826.12  360.66
   0   0  -7 2153.98   62.89
   0   0  -7 2262.97   64.69
   0   0   7 2315.47   64.69
  -1   0  -7  165.58    6.70
  -1   0  -7  165.68    5.90
  -1   0  -7  150.58    5.60
   1   0   7  159.58    5.90
   1   0   7  151.08    6.50
   1   0   7  151.58    6.10
   1   0   7  158.78    6.30
  -2   0  -7  460.85   15.20
  -2   0  -7  464.25   15.80
  -2   0  -7  442.06   17.10
  -2   0  -7  479.85   14.70
   2   0   7  470.05   17.20
   2   0   7  467.75   15.40
   2   0   7  456.65   16.30
  -3   0  -7  317.77   11.60
  -3   0  -7  286.87   11.90
  -3   0  -7  306.27   10.60
  -3   0  -7  277.67   13.30
  -3   0  -7  296.67   11.20
   3   0   7  302.87   11.40
   3   0   7  312.67   11.50
  -4   0  -7  526.45   17.30
  -4   0  -7  535.85   21.20
  -4   0  -7  524.35   18.00
  -4   0  -7  528.75   16.90
   4   0   7  526.75   21.10
   4   0   7  523.85   18.60
   4   0   7  499.95   18.10
  -5   0  -7   21.30    2.50
  -5   0  -7   21.20    3.70
  -5   0  -7   25.40    3.60
  -5   0  -7   22.20    3.10
   5   0   7   24.00    3.70
   5   0   7   25.50    5.40
   5   0   7   26.80    4.00
  -6   0  -7    2.30    2.10
  -6   0  -7    1.70    2.00
  -6   0  -7   -1.60    5.80
  -6   0  -7    0.30    2.40
   6   0   7   -3.30    3.00
   6   0   7    1.00    2.20
  -7   0  -7    3.70    2.20
  -7   0  -7    0.70    2.80
  -7   0  -7    2.80    2.50
   7   0   7    3.00    2.50
   7   0   7    2.20    4.40
  -8   0  -7   11.60    3.30
  -8   0  -7   12.30    3.40
  -8   0  -7   13.10    3.60
  -8   0  -7    7.10    3.70
   8   0   7   15.90    6.40
  -9   0  -7  147.89   11.00
  -9   0  -7  144.49    9.70
  -9   0  -7  173.58    9.80
   9   0   7  146.29   16.00
 -10   0  -7   39.80    6.20
 -10   0  -7   39.00    7.10
 -10   0  -7   46.40    6.10
  10   0   7   24.40    8.30
  10  -1  -7   95.99   14.00
 -10   1   7  102.59    9.90
 -10   1   7  103.09    7.10
   9  -1  -7  120.89   14.10
  -9   1   7   91.49    6.40
   8  -1  -7    9.10    5.40
  -8   1   7    6.90    2.50
  -8   1   7    5.90    3.10
   7  -1  -7   67.39    7.10
   7  -1  -7   93.29   10.50
  -7   1   7   63.59    6.40
  -7   1   7   63.19    4.90
  -7   1   7   78.99    6.20
   6  -1  -7   93.99   10.00
   6  -1  -7   87.89    6.50
  -6   1   7   89.69    6.30
  -6   1   7   98.99    6.50
  -6   1   7   91.79    9.50
  -6   1   7   94.09    5.40
   5  -1  -7  430.36   15.40
   5  -1  -7  420.66   15.80
   5  -1  -7  452.65   18.90
  -5   1   7  413.76   17.90
  -5   1   7  426.66   15.30
  -5   1   7  408.36   15.40
  -5   1   7  449.76   14.60
   4  -1  -7  500.15   16.80
   4  -1  -7  518.75   16.80
   4  -1  -7  443.16   18.80
  -4   1   7  500.75   16.40
  -4   1   7  473.85   18.70
  -4   1   7  498.45   16.90
   3  -1  -7  193.48    7.60
   3  -1  -7  203.38    9.70
   3  -1  -7  185.48    7.90
  -3   1   7  197.68    6.90
  -3   1   7  182.98    7.30
  -3   1   7  189.68    9.20
  -3   1   7  199.58    8.30
   2  -1  -7  177.98    6.50
   2  -1  -7  190.38    7.50
   2  -1  -7  189.18    8.40
  -2   1   7  182.88    6.40
  -2   1   7  168.18    6.20
  -2   1   7  170.48    8.00
   1  -1  -7  358.06   12.10
   1  -1  -7  340.57   12.40
   1  -1  -7  363.76   11.40
  -1   1   7  342.77   12.00
  -1   1   7  356.36   11.40
  -1   1   7  367.56   12.40
   0  -1  -7 7825.12  302.77
   0   1   7 7458.35  297.57
  -1  -1  -7 1833.22   51.99
  -1  -1  -7 1876.81   52.89
  -1  -1  -7 1801.52   52.99
  -1  -1  -7 1740.03   53.99
  -1  -1  -7 1831.72   52.79
   1   1   7 1858.61   52.89
   1   1   7 1796.22   51.99
   1   1   7 1878.21   54.19
   1   1   7 1826.52   53.09
   1   1   7 1803.72   54.09
  -2  -1  -7   40.40    4.10
  -2  -1  -7   30.50    3.40
  -2  -1  -7   31.40    3.50
  -2  -1  -7   43.90    3.30
  -2  -1  -7   32.80    4.60
   2   1   7   36.00    3.30
   2   1   7   32.60    4.50
   2   1   7   39.30    3.80
  -3  -1  -7 1150.58   36.10
  -3  -1  -7 1133.39   36.30
  -3  -1  -7 1191.28   35.70
  -3  -1  -7 1161.58   38.30
  -3  -1  -7 1193.48   35.80
  -3  -1  -7 1140.39   35.80
   3   1   7 1195.78   38.50
   3   1   7 1161.38   36.30
   3   1   7 1212.88   36.00
  -4  -1  -7    3.20    1.70
  -4  -1  -7    1.70    2.70
  -4  -1  -7    4.40    2.00
  -4  -1  -7    6.70    2.20
  -4  -1  -7    5.50    2.40
  -4  -1  -7    5.20    1.90
   4   1   7    7.80    2.50
   4   1   7    4.70    3.20
   4   1   7    4.40    2.10
  -5  -1  -7  221.28   10.50
  -5  -1  -7  223.88   13.30
  -5  -1  -7  217.48    9.40
  -5  -1  -7  220.48   10.60
   5   1   7  238.38   11.20
   5   1   7  216.18   10.80
   5   1   7  224.18   13.30
  -6  -1  -7  353.16   15.20
  -6  -1  -7  348.07   15.30
  -6  -1  -7  362.26   18.70
  -6  -1  -7  336.67   13.00
  -6  -1  -7  365.16   14.80
   6   1   7  376.36   15.80
   6   1   7  346.47   18.80
  -7  -1  -7   98.39    7.70
  -7  -1  -7  101.59    8.10
  -7  -1  -7  112.29    7.70
  -7  -1  -7  100.79    5.60
   7   1   7  108.39   12.10
  -8  -1  -7  173.78   10.60
  -8  -1  -7  142.39   10.20
  -8  -1  -7  159.38    9.80
  -8  -1  -7  148.79    6.60
  -9  -1  -7   19.90    5.30
  -9  -1  -7   21.10    4.80
  -9  -1  -7   16.90    4.70
   9   1   7   20.60    7.90
 -10  -1  -7   95.49   10.20
 -10  -1  -7  110.69   12.80
 -10  -1  -7  130.09    9.80
  10   1   7  107.59   14.80
  10  -2  -7   36.40    9.30
 -10   2   7   47.80    7.00
   9  -2  -7   12.70    6.00
  -9   2   7   10.50    3.60
  -9   2   7   10.40    2.10
   8  -2  -7  130.69   13.50
  -8   2   7  121.19    5.40
  -8   2   7  117.99    8.40
  -8   2   7  110.49    7.90
   7  -2  -7  121.89    8.10
   7  -2  -7  137.39   11.60
  -7   2   7  115.29    5.20
  -7   2   7  125.39    8.20
  -7   2   7  123.19    7.60
   6  -2  -7  406.66   19.00
   6  -2  -7  398.46   14.90
   6  -2  -7  393.46   15.30
  -6   2   7  381.06   12.20
  -6   2   7  391.96   12.40
  -6   2   7  388.26   15.40
   5  -2  -7   36.40    4.10
   5  -2  -7   39.50    4.10
   5  -2  -7   42.60    6.40
  -5   2   7   38.70    3.80
  -5   2   7   33.40    4.20
  -5   2   7   44.40    6.10
   4  -2  -7   95.89    7.20
   4  -2  -7   93.39    5.60
   4  -2  -7   97.59    5.00
  -4   2   7  102.09    3.80
  -4   2   7   97.09    6.90
  -4   2   7   95.39    3.60
  -4   2   7  103.69    4.90
  -4   2   7   93.09    5.80
   3  -2  -7   22.50    3.70
   3  -2  -7   16.50    1.90
   3  -2  -7   16.60    1.50
   3  -2  -7   15.00    2.70
  -3   2   7   16.40    1.60
  -3   2   7   16.60    1.70
  -3   2   7   13.10    3.00
  -3   2   7   20.50    3.00
   2  -2  -7  825.72   25.50
   2  -2  -7  804.32   26.10
   2  -2  -7  827.52   23.80
   2  -2  -7  800.72   24.30
  -2   2   7  792.22   25.80
  -2   2   7  796.22   25.40
  -2   2   7  819.52   23.90
   1  -2  -7  329.37   11.10
   1  -2  -7  318.17   12.20
   1  -2  -7  325.07   12.20
  -1   2   7  322.87   11.90
  -1   2   7  342.47   11.00
  -1   2   7  337.57   12.30
  -1   2   7  357.86   11.40
   0  -2  -7  450.55   15.00
   0  -2  -7  439.96   13.60
   0  -2  -7  453.95   15.30
   0  -2  -7  443.86   16.00
   0  -2  -7  450.75   13.40
   0   2   7  436.66   15.50
   0   2   7  480.05   16.30
   0   2   7  423.56   14.90
   0   2   7  458.85   13.60
   0   2   7  475.05   14.10
  -1  -2  -7  269.27   10.80
  -1  -2  -7  264.67    9.00
  -1  -2  -7  257.77   11.50
  -1  -2  -7  287.87    9.40
  -1  -2  -7  267.37   10.60
  -1  -2  -7  257.87   11.60
  -1  -2  -7  280.07   10.50
   1   2   7  253.27   10.20
   1   2   7  284.77   11.60
   1   2   7  278.57   10.80
   1   2   7  269.57    9.50
   1   2   7  287.37   11.00
  -2  -2  -7  760.92   24.50
  -2  -2  -7  752.72   26.10
  -2  -2  -7  744.73   25.50
  -2  -2  -7  749.42   23.70
  -2  -2  -7  758.22   24.90
  -2  -2  -7  773.12   25.00
   2   2   7  766.42   26.10
   2   2   7  782.92   25.20
   2   2   7  765.52   24.00
  -3  -2  -7   17.50    2.90
  -3  -2  -7   23.80    4.10
  -3  -2  -7   24.40    4.10
  -3  -2  -7   20.20    3.30
  -3  -2  -7   15.80    4.00
   3   2   7   16.40    3.30
   3   2   7   26.60    5.10
   3   2   7   26.20    3.50
  -4  -2  -7   57.89    6.00
  -4  -2  -7   62.49    6.10
  -4  -2  -7   53.39    5.30
  -4  -2  -7   65.19    7.70
  -4  -2  -7   53.59    5.70
  -4  -2  -7   54.99    5.70
   4   2   7   52.29    5.40
   4   2   7   49.10    6.70
   4   2   7   64.69    6.50
  -5  -2  -7   52.79    6.10
  -5  -2  -7   42.50    6.90
  -5  -2  -7   52.69    5.80
  -5  -2  -7   45.80    5.60
  -5  -2  -7   36.70    5.20
  -5  -2  -7   45.60    5.30
   5   2   7   49.70    7.90
   5   2   7   43.40    5.80
   5   2   7   54.99    6.40
  -6  -2  -7    4.80    3.80
  -6  -2  -7    0.00    2.50
  -6  -2  -7    2.00    2.70
  -6  -2  -7   -0.20    2.20
  -6  -2  -7    2.40    2.40
  -6  -2  -7    0.90    2.80
   6   2   7   -3.90    3.00
  -7  -2  -7   60.69    7.20
  -7  -2  -7   49.40    6.80
  -7  -2  -7   38.90    4.80
  -7  -2  -7   42.20    6.20
  -7  -2  -7   39.00    6.30
   7   2   7   44.40    8.80
  -8  -2  -7   55.79    7.50
  -8  -2  -7   49.80    7.60
  -8  -2  -7   59.59    7.60
  -8  -2  -7   64.89    8.00
   8   2   7   74.09   11.10
  -9  -2  -7   77.09    9.10
  -9  -2  -7   77.49    9.10
  -9  -2  -7  104.69   10.20
  -9  -2  -7   68.69    9.20
   9   2   7   81.09   13.00
 -10  -2  -7   29.30    6.50
 -10  -2  -7   19.40    6.30
 -10  -2  -7   22.30    5.80
 -10  -2  -7   33.60    6.60
  10   2   7    6.40    6.70
  10  -3  -7   28.40    8.70
 -10   3   7   36.30    6.40
   9  -3  -7   95.39   13.00
  -9   3   7   93.79    8.70
   8  -3  -7   30.50    7.00
  -8   3   7   22.50    4.40
  -8   3   7   29.50    5.00
   7  -3  -7  148.39    8.30
   7  -3  -7  161.88    6.60
   7  -3  -7  187.78   13.20
  -7   3   7  141.19    9.10
  -7   3   7  142.69    8.20
   6  -3  -7   15.30    3.30
   6  -3  -7   19.50    5.40
   6  -3  -7   17.00    3.00
   6  -3  -7    8.40    2.70
  -6   3   7   15.80    3.20
  -6   3   7   15.90    3.30
   5  -3  -7   43.10    6.20
   5  -3  -7   32.90    4.20
   5  -3  -7   43.80    4.70
   5  -3  -7   39.00    3.90
  -5   3   7   35.80    5.40
  -5   3   7   44.20    4.90
  -5   3   7   37.20    3.70
   4  -3  -7   86.39    5.90
   4  -3  -7   77.59    4.30
   4  -3  -7   80.79    6.90
   4  -3  -7   77.99    5.40
  -4   3   7   84.49    5.50
   3  -3  -7   55.29    2.90
   3  -3  -7   61.69    7.90
   3  -3  -7   66.49    5.50
   3  -3  -7   67.79    5.00
   3  -3  -7   63.29    3.70
   3  -3  -7   65.19    2.80
  -3   3   7   67.39    2.90
  -3   3   7   74.69    5.40
  -3   3   7   69.79    4.80
  -3   3   7   65.89    4.80
   2  -3  -7    7.30    1.40
   2  -3  -7    6.00    2.50
   2  -3  -7    7.90    2.30
   2  -3  -7    5.00    1.80
   2  -3  -7    5.80    2.30
  -2   3   7    6.30    2.00
  -2   3   7    6.00    2.00
  -2   3   7    6.60    2.20
  -2   3   7    6.10    1.50
   1  -3  -7  182.18    9.50
   1  -3  -7  177.28    8.30
   1  -3  -7  185.48    8.60
   1  -3  -7  182.78    8.60
   1  -3  -7  188.58    8.10
   1  -3  -7  183.38    7.50
  -1   3   7  181.08    9.90
  -1   3   7  194.28    8.70
  -1   3   7  179.58    7.70
  -1   3   7  190.68    7.90
   0  -3  -7  162.98    7.50
   0  -3  -7  149.88    8.00
   0  -3  -7  169.38    6.70
   0  -3  -7  162.88    9.00
   0  -3  -7  164.18    5.90
   0  -3  -7  172.28    7.50
   0  -3  -7  169.08    8.50
   0  -3  -7  173.48    8.20
   0   3   7  169.48    8.30
   0   3   7  174.38    7.30
   0   3   7  160.68    7.00
   0   3   7  176.48    7.80
   0   3   7  162.18    6.20
  -1  -3  -7   95.29    6.30
  -1  -3  -7   92.29    4.70
  -1  -3  -7   87.99    6.90
  -1  -3  -7   90.59    6.70
  -1  -3  -7   85.99    5.70
  -1  -3  -7   93.09    4.60
  -1  -3  -7   96.89    5.40
   1   3   7   95.99    6.10
   1   3   7   96.79    5.20
   1   3   7  100.79    6.10
   1   3   7   86.49    6.00
   1   3   7   93.49    4.90
  -2  -3  -7   57.29    6.00
  -2  -3  -7   52.49    3.90
  -2  -3  -7   46.40    4.90
  -2  -3  -7   49.80    3.90
  -2  -3  -7   45.50    5.00
  -2  -3  -7   58.39    6.30
  -2  -3  -7   53.19    5.60
   2   3   7   47.50    4.10
   2   3   7   54.49    5.70
   2   3   7   64.89    6.30
  -3  -3  -7  332.67   14.20
  -3  -3  -7  327.97   13.40
  -3  -3  -7  312.77   14.10
  -3  -3  -7  339.77   13.10
   3   3   7  344.97   13.60
   3   3   7  340.27   14.80
   3   3   7  338.67   15.20
  -4  -3  -7    9.70    4.20
  -4  -3  -7   12.10    3.20
  -4  -3  -7   11.30    3.40
  -4  -3  -7   16.20    3.60
  -4  -3  -7   16.80    3.80
   4   3   7   10.90    4.20
   4   3   7    8.60    3.20
   4   3   7   18.80    5.00
  -5  -3  -7   82.29    6.60
  -5  -3  -7  110.49   11.10
  -5  -3  -7   95.99    7.30
  -5  -3  -7   84.29    7.40
  -5  -3  -7   95.39    7.70
   5   3   7   99.49   12.20
  -6  -3  -7   21.70    4.70
  -6  -3  -7   17.90    4.50
  -6  -3  -7   19.30    5.70
  -6  -3  -7   19.60    4.40
  -6  -3  -7   20.90    4.90
   6   3   7   22.10    6.00
  -7  -3  -7   61.89    7.40
  -7  -3  -7   62.19    8.20
  -7  -3  -7   67.39    8.10
   7   3   7   62.39    9.50
  -8  -3  -7   43.60    7.20
  -8  -3  -7   26.10    5.60
  -8  -3  -7   36.40    6.40
  -8  -3  -7   27.30    6.00
   8   3   7   25.60    7.30
  -9  -3  -7   46.10    7.90
  -9  -3  -7   44.50    7.60
  -9  -3  -7   40.70    7.60
  -9  -3  -7   40.10    7.20
   9   3   7   40.20    9.90
   9  -4  -7    2.90    5.20
  -9   4   7    7.60    4.40
   8  -4  -7   41.40    8.10
   8  -4  -7   44.00    6.30
  -8   4   7   35.40    5.20
  -8   4   7   37.40    6.30
   7  -4  -7    4.10    2.50
   7  -4  -7    5.60    4.20
   7  -4  -7    6.90    2.60
   7  -4  -7    6.10    2.20
  -7   4   7    9.80    3.80
  -7   4   7    5.50    3.00
   6  -4  -7   72.59    5.70
   6  -4  -7   81.29    9.30
   6  -4  -7   61.89    4.90
   6  -4  -7   70.39    8.70
  -6   4   7   60.39    7.00
  -6   4   7   59.59    6.10
   5  -4  -7   60.79    4.20
   5  -4  -7   61.19    7.40
   5  -4  -7   65.79    6.40
   5  -4  -7   62.19    5.90
  -5   4   7   67.29    6.40
  -5   4   7   59.29    6.80
   4  -4  -7  480.35   14.60
   4  -4  -7  481.25   17.30
   4  -4  -7  449.86   18.00
   4  -4  -7  438.46   18.30
   4  -4  -7  451.45   14.90
  -4   4   7  455.85   17.80
  -4   4   7  432.36   17.50
  -4   4   7  455.85   17.20
   3  -4  -7  312.07   13.10
   3  -4  -7  330.67   12.00
   3  -4  -7  303.47   13.30
   3  -4  -7  335.67   10.30
  -3   4   7  289.77   12.50
  -3   4   7  317.67   14.90
  -3   4   7  325.87   13.20
   2  -4  -7   10.20    2.60
   2  -4  -7   10.60    3.00
   2  -4  -7    7.10    1.80
   2  -4  -7    6.70    2.50
  -2   4   7    5.70    2.50
  -2   4   7    7.60    2.10
  -2   4   7    6.80    2.60
   1  -4  -7  417.56   16.10
   1  -4  -7  439.76   15.00
   1  -4  -7  411.86   12.40
   1  -4  -7  400.16   16.00
   1  -4  -7  415.66   15.10
   1  -4  -7  432.66   14.90
  -1   4   7  394.16   14.10
  -1   4   7  397.96   15.50
  -1   4   7  411.66   16.20
  -1   4   7  442.26   15.20
   0  -4  -7   61.69    4.90
   0  -4  -7   50.39    5.50
   0  -4  -7   58.09    4.70
   0  -4  -7   68.19    6.60
   0  -4  -7   51.49    4.00
   0  -4  -7   51.59    4.20
   0  -4  -7   59.79    3.30
   0   4   7   59.19    6.60
   0   4   7   51.19    3.80
   0   4   7   66.19    5.20
   0   4   7   59.79    5.70
  -1  -4  -7  345.57   15.20
  -1  -4  -7  338.97   12.70
  -1  -4  -7  342.77   12.00
  -1  -4  -7  340.27   13.70
  -1  -4  -7  332.37   13.90
  -1  -4  -7  329.97   14.40
  -1  -4  -7  327.47   12.50
   1   4   7  311.57   13.80
   1   4   7  332.47   13.40
   1   4   7  347.47   12.60
  -2  -4  -7   65.09    6.50
  -2  -4  -7   64.59    5.20
  -2  -4  -7   63.69    4.80
  -2  -4  -7   74.79    6.20
  -2  -4  -7   67.89    5.00
  -2  -4  -7   57.29    6.60
   2   4   7   63.39    6.50
   2   4   7   74.69    7.10
   2   4   7   65.59    5.20
  -3  -4  -7   39.30    5.90
  -3  -4  -7   37.20    5.40
  -3  -4  -7   40.90    4.80
  -3  -4  -7   36.30    4.70
  -3  -4  -7   32.70    4.50
  -3  -4  -7   34.30    5.50
   3   4   7   36.60    4.90
   3   4   7   40.40    6.10
  -4  -4  -7  105.59    9.00
  -4  -4  -7  101.09    8.40
  -4  -4  -7  111.39    7.40
  -4  -4  -7  100.39    8.00
  -4  -4  -7   82.39    6.70
  -4  -4  -7   95.89    8.00
   4   4   7   88.59    9.30
   4   4   7  104.79    7.70
  -5  -4  -7   16.50    5.00
  -5  -4  -7   21.60    4.80
  -5  -4  -7   15.30    4.30
  -5  -4  -7   17.70    4.20
  -5  -4  -7   19.20    4.10
   5   4   7   20.40    5.40
  -6  -4  -7  110.69    9.40
  -6  -4  -7  119.39   12.20
  -6  -4  -7  124.19   10.00
  -6  -4  -7  119.69    9.10
  -6  -4  -7  118.29    8.70
   6   4   7  105.39   11.80
  -7  -4  -7  161.18   10.80
  -7  -4  -7  155.08   11.50
  -7  -4  -7  130.49   10.40
  -7  -4  -7  139.29   11.20
   7   4   7  127.39   14.00
  -8  -4  -7   11.00    4.70
  -8  -4  -7   14.00    5.20
  -8  -4  -7    5.70    3.90
  -8  -4  -7    9.50    4.80
   8   4   7    9.00    5.90
  -9  -4  -7   74.49    9.50
  -9  -4  -7   57.19    9.20
   8  -5  -7    8.80    5.30
  -8   5   7    7.90    4.30
   7  -5  -7   10.70    3.10
   7  -5  -7   11.90    3.30
   7  -5  -7    0.90    3.80
  -7   5   7   11.50    4.40
  -7   5   7   12.90    3.60
   6  -5  -7    6.60    3.00
   6  -5  -7    8.90    5.10
   6  -5  -7    3.30    2.10
  -6   5   7    3.10    2.70
  -6   5   7    6.00    3.80
   5  -5  -7   13.40    4.40
   5  -5  -7   15.20    2.30
   5  -5  -7   18.80    4.00
  -5   5   7   17.70    4.50
  -5   5   7   15.00    3.50
   4  -5  -7    9.00    2.40
   4  -5  -7    4.90    2.90
   4  -5  -7    6.20    3.10
  -4   5   7    5.10    3.10
  -4   5   7    9.30    2.90
   3  -5  -7   74.39    6.00
   3  -5  -7   83.99    5.70
   3  -5  -7   75.19    4.00
   3  -5  -7   77.49    5.80
   3  -5  -7   80.29    6.50
  -3   5   7   79.19    5.40
  -3   5   7   77.39    6.80
  -3   5   7   79.89    6.50
   2  -5  -7   93.09    6.70
   2  -5  -7   96.99    5.50
   2  -5  -7   83.89    6.90
   2  -5  -7  101.99    6.00
   2  -5  -7  101.89    6.10
  -2   5   7   95.49    5.30
  -2   5   7   97.29    7.20
  -2   5   7   96.79    7.30
   1  -5  -7  119.29    6.80
   1  -5  -7  112.19    6.00
   1  -5  -7  108.99    4.60
   1  -5  -7  110.69    7.80
  -1   5   7  117.29    7.00
  -1   5   7  115.39    5.50
   0  -5  -7   80.29    6.20
   0  -5  -7   81.79    5.50
   0  -5  -7   82.99    4.40
   0  -5  -7   78.89    5.00
   0  -5  -7   82.49    6.90
   0  -5  -7   70.79    5.40
   0   5   7   78.99    6.70
   0   5   7   79.49    6.40
  -1  -5  -7   93.49    7.60
  -1  -5  -7   89.59    5.70
  -1  -5  -7  110.69    6.70
  -1  -5  -7  101.59    7.30
  -1  -5  -7   91.89    5.50
  -1  -5  -7   97.19    7.30
   1   5   7   89.49    7.30
  -2  -5  -7   80.29    5.70
  -2  -5  -7   71.99    5.70
  -2  -5  -7   85.09    8.80
  -2  -5  -7   69.79    7.20
  -2  -5  -7   72.59    6.30
  -2  -5  -7   75.19    5.70
   2   5   7   75.49    6.80
   2   5   7   75.89    8.40
  -3  -5  -7  318.27   13.70
  -3  -5  -7  315.77   15.10
  -3  -5  -7  323.57   14.00
  -3  -5  -7  329.77   16.10
  -3  -5  -7  333.47   15.90
  -3  -5  -7  334.07   13.90
   3   5   7  334.87   14.80
   3   5   7  334.87   15.20
  -4  -5  -7   40.30    7.60
  -4  -5  -7   31.70    5.90
  -4  -5  -7   36.40    5.20
  -4  -5  -7   44.10    5.70
   4   5   7   43.60    6.60
  -5  -5  -7   77.79    9.00
  -5  -5  -7   70.59    9.00
  -5  -5  -7   72.49    8.80
  -5  -5  -7   88.99    7.50
  -5  -5  -7   84.29    8.20
   5   5   7   84.29   10.00
  -6  -5  -7   37.80    6.00
  -6  -5  -7   24.50    6.60
  -6  -5  -7   27.30    6.00
  -6  -5  -7   38.50    6.20
  -6  -5  -7   23.70    5.80
   6   5   7   27.90    6.80
  -7  -5  -7   18.40    4.70
  -7  -5  -7   17.30    5.80
  -7  -5  -7    7.50    4.60
  -7  -5  -7   11.60    4.40
   7   5   7   12.20    6.00
  -8  -5  -7   36.10    7.20
  -8  -5  -7   46.90    7.70
  -8  -5  -7   28.70    6.90
  -8  -5  -7   42.90    8.10
   8   5   7   44.70    9.80
   7  -6  -7    6.50    4.50
   7  -6  -7   12.70    3.50
  -7   6   7   10.70    4.80
   6  -6  -7    6.90    3.20
   6  -6  -7    6.00    4.00
  -6   6   7    9.70    4.50
   5  -6  -7   14.30    4.20
   5  -6  -7   15.10    4.10
  -5   6   7   20.30    6.30
   4  -6  -7   11.80    3.40
   4  -6  -7    5.10    3.30
   4  -6  -7    8.30    3.00
  -4   6   7   10.10    4.30
   3  -6  -7  103.69    8.10
   3  -6  -7  105.59    5.30
  -3   6   7  100.99   10.10
   2  -6  -7  116.59    8.70
   2  -6  -7  123.39    6.90
  -2   6   7  130.79    9.60
   1  -6  -7  129.29    7.80
   1  -6  -7  139.09    9.40
   1  -6  -7  125.39    5.20
  -1   6   7  134.99    9.60
   0  -6  -7    9.60    3.20
   0  -6  -7   14.30    4.20
   0  -6  -7   11.70    2.30
  -1  -6  -7   21.90    4.50
  -1  -6  -7   20.40    3.20
  -1  -6  -7   15.10    4.90
  -1  -6  -7   19.60    2.80
  -2  -6  -7   10.70    4.10
  -2  -6  -7    8.70    2.70
  -2  -6  -7   10.20    2.80
  -2  -6  -7    8.30    3.00
  -2  -6  -7   14.50    4.30
  -3  -6  -7   29.50    5.90
  -3  -6  -7   30.00    4.60
  -3  -6  -7   20.40    5.30
  -3  -6  -7   25.90    4.10
  -3  -6  -7   28.30    4.90
   3   6   7   25.20    4.70
   3   6   7   24.30    5.10
  -4  -6  -7  128.69   10.50
  -4  -6  -7  133.19    9.00
  -4  -6  -7  133.09    9.80
  -4  -6  -7  117.49   10.30
   4   6   7  139.79    9.90
  -5  -6  -7   33.20    5.60
  -5  -6  -7   31.90    6.40
  -5  -6  -7   26.70    6.20
  -5  -6  -7   23.30    5.20
  -5  -6  -7   32.00    7.10
  -6  -6  -7   22.80    5.20
  -6  -6  -7   22.30    6.10
  -6  -6  -7   18.30    5.10
   5  -7  -7   13.20    4.40
  -5   7   7   19.00    6.00
   4  -7  -7   22.90    5.10
  -4   7   7   25.00    6.20
   3  -7  -7   10.40    2.30
   3  -7  -7    5.60    4.40
  -3   7   7   12.90    6.00
   2  -7  -7   70.39    5.70
   2  -7  -7   77.69    8.70
  -2   7   7   62.69    8.60
   1  -7  -7   11.10    3.50
   1  -7  -7    7.70    3.80
  -1   7   7   18.50    5.20
   0  -7  -7   33.20    3.40
   0  -7  -7   29.80    6.10
   0  -7  -7   39.20    5.90
  -1  -7  -7    2.30    3.20
  -1  -7  -7    5.60    3.20
  -2  -7  -7   12.80    4.60
  -2  -7  -7   17.90    5.00
  -2  -7  -7   11.80    3.30
  -3  -7  -7   39.00    4.30
  -3  -7  -7   31.80    6.80
  -3  -7  -7   34.80    5.20
  -3  -7  -7   33.60    6.90
  -3  -7  -7   36.30    4.60
  -4  -7  -7    5.90    2.80
  -4  -7  -7    2.30    3.60
  -4  -7  -7    2.50    3.60
   5   7  -8    0.90    5.40
  -5  -7   8    1.40    4.90
  -5  -7   8   -0.20    3.50
  -5  -7   8    7.30    5.20
   4   7  -8   14.50    6.90
  -4  -7   8   10.80    4.90
  -4  -7   8   14.40    5.30
  -4  -7   8   15.40    5.40
   3   7  -8   19.10    6.70
  -3  -7   8    9.10    4.40
  -3  -7   8   10.40    4.60
  -3  -7   8   10.50    4.50
   2   7  -8   26.00    7.30
  -2  -7   8   12.20    4.00
  -2  -7   8   27.80    6.00
  -2  -7   8   27.70    6.00
   1   7  -8   24.20    7.10
   1   7  -8   13.50    5.80
  -1  -7   8    3.90    3.20
  -1  -7   8   11.10    4.00
  -1  -7   8   14.40    5.20
   0   7  -8   46.20    8.50
   0   7  -8   46.40    8.50
   0  -7   8   53.69    7.60
   0  -7   8   53.69    6.90
   0  -7   8   48.60    6.30
  -1   7  -8   -2.20    3.80
  -1   7  -8    3.40    4.10
   1  -7   8   -1.30    2.30
   1  -7   8    1.40    2.50
   1  -7   8    0.00    3.20
  -2   7  -8   51.29    9.10
  -2   7  -8   82.09   11.00
  -2   7  -8   62.09    9.20
   2  -7   8   66.29    5.50
   2  -7   8   52.39    7.20
   2  -7   8   58.69    8.50
   2  -7   8   66.29    6.90
  -3   7  -8   11.30    5.60
  -3   7  -8    8.10    5.20
  -3   7  -8    6.30    4.50
   3  -7   8   12.40    2.70
   3  -7   8   15.00    4.70
   3  -7   8   10.30    3.10
  -4   7  -8   11.80    5.90
  -4   7  -8   15.00    5.70
   4  -7   8   14.30    5.00
   7   6  -8    7.50    5.70
  -7  -6   8   -1.00    3.60
  -7  -6   8    2.00    4.50
   6   6  -8    8.30    5.70
  -6  -6   8   17.10    5.40
  -6  -6   8   11.00    4.80
   5   6  -8   29.10    7.30
  -5  -6   8   44.00    7.50
  -5  -6   8   22.80    4.20
  -5  -6   8   30.70    6.40
   4   6  -8   52.09    5.50
   4   6  -8   44.80    9.30
  -4  -6   8   67.29    8.80
  -4  -6   8   52.09    4.10
  -4  -6   8   58.59    8.10
  -4  -6   8   53.29    4.50
   3   6  -8    1.30    4.40
   3   6  -8   20.20    6.20
  -3  -6   8   14.50    4.70
  -3  -6   8   19.30    5.20
   2   6  -8  117.49   12.10
  -2  -6   8  127.49    9.70
  -2  -6   8  120.09    9.40
  -2  -6   8  114.69    8.80
   1   6  -8   72.09    9.50
   1   6  -8   70.39    9.70
  -1  -6   8   44.30    6.40
  -1  -6   8   58.09    6.90
  -1  -6   8   50.99    7.10
   0   6  -8   15.10    4.80
   0   6  -8   22.80    6.00
   0   6  -8   10.50    4.90
   0  -6   8   17.40    4.60
   0  -6   8   16.00    4.00
   0  -6   8   23.80    4.20
  -1   6  -8    6.10    4.10
  -1   6  -8   14.40    5.10
  -1   6  -8    2.90    4.00
   1  -6   8    8.70    3.60
   1  -6   8    6.90    3.20
   1  -6   8    7.80    2.50
  -2   6  -8    9.00    4.60
  -2   6  -8   14.70    8.70
  -2   6  -8   12.60    5.00
   2  -6   8   11.40    2.60
   2  -6   8   10.00    3.00
   2  -6   8   14.10    4.10
  -3   6  -8   22.90    5.70
  -3   6  -8   31.30    7.10
  -3   6  -8   34.00    6.40
   3  -6   8   21.10    3.60
   3  -6   8   27.30    2.90
   3  -6   8   21.90    3.50
   3  -6   8   21.20    5.20
  -4   6  -8  104.29   11.50
  -4   6  -8  116.79    9.80
  -4   6  -8  101.99   10.40
   4  -6   8   97.99    5.50
   4  -6   8   86.19    5.20
  -5   6  -8   37.70    6.80
  -5   6  -8   22.90    6.20
  -6   6  -8  105.19   10.50
  -6   6  -8   68.09   10.10
   6  -6   8   84.09    7.40
   8   5  -8   31.40    8.00
   8   5  -8   25.00    7.10
  -8  -5   8   24.60    8.40
  -8  -5   8   40.60    7.80
   7   5  -8    5.40    4.60
   7   5  -8    4.60    4.40
  -7  -5   8   13.00    4.90
  -7  -5   8    3.10    3.50
  -7  -5   8   -4.70    3.30
   6   5  -8   22.70    5.50
   6   5  -8   23.60    6.30
  -6  -5   8   13.00    4.80
  -6  -5   8   13.20    4.50
  -6  -5   8   12.50    4.30
   5   5  -8   68.79    7.80
   5   5  -8   67.79    9.40
  -5  -5   8   54.29    8.00
  -5  -5   8   50.59    7.30
  -5  -5   8   76.99    7.70
   4   5  -8   12.50    5.00
   4   5  -8   21.30    5.20
  -4  -5   8   16.20    4.60
  -4  -5   8   10.90    3.30
  -4  -5   8   14.70    4.20
   3   5  -8   52.69    5.10
   3   5  -8   45.60    7.60
   3   5  -8   47.10    7.30
  -3  -5   8   61.29    7.50
  -3  -5   8   53.49    7.10
   2   5  -8   33.20    6.60
   2   5  -8   32.30    6.00
  -2  -5   8   30.10    5.10
  -2  -5   8   24.10    4.90
   1   5  -8  119.99    9.50
   1   5  -8  140.29   10.00
  -1  -5   8  114.09    8.50
  -1  -5   8  123.79    8.40
  -1  -5   8  120.29    7.60
   0   5  -8  156.08   11.10
   0   5  -8  149.88   10.30
   0   5  -8  160.68   10.70
   0  -5   8  140.09    9.50
   0  -5   8  160.48    8.30
   0  -5   8  148.59    8.90
  -1   5  -8   91.49    9.50
  -1   5  -8   84.49    8.60
  -1   5  -8  110.99   10.20
   1  -5   8  102.79    6.00
   1  -5   8   83.29    6.30
   1  -5   8   87.29    7.40
  -2   5  -8  297.67   15.10
  -2   5  -8  309.57   16.20
  -2   5  -8  327.57   15.10
   2  -5   8  318.37   11.50
   2  -5   8  310.77   12.80
   2  -5   8  298.47   12.10
  -3   5  -8   74.79    8.90
  -3   5  -8   90.99    8.70
  -3   5  -8   95.49   10.30
   3  -5   8   88.79    5.60
   3  -5   8   77.29    5.30
  -4   5  -8   28.30    5.20
  -4   5  -8   31.40    6.20
  -4   5  -8   30.40    4.20
  -4   5  -8   38.10    3.90
  -4   5  -8   36.30    5.70
   4  -5   8   31.70    3.30
   4  -5   8   34.10    3.50
   4  -5   8   35.60    4.60
  -5   5  -8  126.79    8.70
  -5   5  -8   96.49   10.70
  -5   5  -8  140.69    9.00
   5  -5   8  101.19    8.20
  -6   5  -8   37.10    7.10
  -6   5  -8   38.40    5.80
  -6   5  -8   27.70    4.60
   6  -5   8   43.40    6.70
  -7   5  -8   42.60    6.00
  -7   5  -8   35.60    7.50
   7  -5   8   49.00    8.20
   9   4  -8    8.30    6.00
   9   4  -8   16.60    5.70
  -9  -4   8   12.80    5.20
  -9  -4   8    9.40    5.40
   8   4  -8   21.60    6.00
   8   4  -8   26.00    7.30
  -8  -4   8   24.80    5.60
  -8  -4   8   27.00    6.10
  -8  -4   8   31.50    7.50
   7   4  -8    4.40    4.10
   7   4  -8    3.80    4.00
  -7  -4   8    4.10    3.40
  -7  -4   8    5.40    3.80
  -7  -4   8    6.20    4.20
   6   4  -8   40.20    6.70
   6   4  -8   40.90    6.90
  -6  -4   8   35.50    6.60
  -6  -4   8   47.90    7.10
   5   4  -8    3.00    3.30
   5   4  -8    0.90    3.10
  -5  -4   8    2.20    3.10
  -5  -4   8    6.30    3.30
  -5  -4   8    4.90    5.20
   4   4  -8  445.06   18.10
   4   4  -8  458.05   19.60
   4   4  -8  409.86   19.20
  -4  -4   8  430.26   17.40
  -4  -4   8  457.85   19.20
  -4  -4   8  452.15   19.30
   3   4  -8  174.28   10.90
   3   4  -8  200.48   11.70
   3   4  -8  190.38   10.00
   3   4  -8  180.58   10.90
  -3  -4   8  204.78   11.20
  -3  -4   8  199.08    9.10
  -3  -4   8  205.38   11.10
   2   4  -8  129.39    9.00
   2   4  -8  138.39    6.70
   2   4  -8  123.39    8.90
  -2  -4   8  147.39    6.30
  -2  -4   8  152.28    9.10
  -2  -4   8  142.19    8.70
   1   4  -8   94.49    7.40
   1   4  -8   91.99    7.50
  -1  -4   8  102.09    7.40
  -1  -4   8   94.49    6.70
   0   4  -8  108.69    7.70
   0   4  -8  120.39    8.50
   0   4  -8  103.39    7.40
   0  -4   8  102.09    7.40
  -1   4  -8  477.05   18.80
  -1   4  -8  498.95   19.30
  -1   4  -8  495.75   20.10
   1  -4   8  471.55   17.70
   1  -4   8  532.75   16.80
  -2   4  -8   14.10    3.50
  -2   4  -8   14.70    2.60
  -2   4  -8   25.20    4.40
  -2   4  -8   18.40    2.40
  -2   4  -8   12.70    3.70
   2  -4   8   22.60    2.80
   2  -4   8   22.70    3.20
   2  -4   8   19.40    2.20
  -3   4  -8    4.10    2.90
  -3   4  -8    9.60    2.90
  -3   4  -8   12.30    3.30
  -3   4  -8   15.10    3.10
  -3   4  -8   10.10    3.60
   3  -4   8   10.10    2.40
   3  -4   8   11.20    2.90
   3  -4   8    5.10    2.80
  -4   4  -8   16.90    3.90
  -4   4  -8   25.40    4.40
  -4   4  -8   20.40    3.20
  -4   4  -8   25.90    4.40
  -4   4  -8   28.20    5.30
   4  -4   8   20.70    2.70
   4  -4   8   23.50    4.30
   4  -4   8   28.60    4.80
  -5   4  -8    2.30    2.20
  -5   4  -8    1.40    2.90
  -5   4  -8    2.60    2.30
  -5   4  -8    2.80    2.30
   5  -4   8    2.30    1.60
   5  -4   8    2.50    3.30
  -6   4  -8   59.89   11.40
  -6   4  -8   60.29    6.80
  -6   4  -8   66.59    6.60
   6  -4   8   67.29    8.80
  -7   4  -8   49.30    7.30
  -7   4  -8   49.30    6.60
  -7   4  -8   60.99    6.30
   7  -4   8   48.20    8.60
  -8   4  -8    5.50    3.50
  -8   4  -8   15.00    5.40
  -8   4  -8    5.80    2.90
   8  -4   8    4.40    4.90
  10   3  -8   33.30    9.50
  10   3  -8   40.50    7.40
 -10  -3   8   37.70    7.50
 -10  -3   8   24.80    6.50
   9   3  -8   -1.40    3.30
   9   3  -8   -0.80    4.70
  -9  -3   8    1.50    3.60
  -9  -3   8    2.20    3.90
   8   3  -8   66.59   10.40
   8   3  -8   53.59    7.40
  -8  -3   8   64.69    8.40
  -8  -3   8   72.79    8.90
   7   3  -8   34.20    5.80
   7   3  -8   35.50    7.30
  -7  -3   8   32.80    6.10
  -7  -3   8   22.80    6.60
  -7  -3   8   39.90    7.80
   6   3  -8   27.20    6.20
   6   3  -8   28.70    5.30
  -6  -3   8   28.90    5.80
  -6  -3   8   26.40    5.00
  -6  -3   8   22.80    4.90
   5   3  -8   18.60    5.40
   5   3  -8   27.20    5.50
  -5  -3   8   39.30    6.00
  -5  -3   8   31.10    5.40
  -5  -3   8   37.10    5.70
   4   3  -8  214.58   11.60
   4   3  -8  221.48   11.20
   4   3  -8  228.48   11.70
   4   3  -8  214.98   11.40
  -4  -3   8  211.58   10.50
  -4  -3   8  234.48   11.70
  -4  -3   8  212.78   11.00
  -4  -3   8  215.88   11.40
   3   3  -8  589.54   22.70
   3   3  -8  651.43   23.20
   3   3  -8  633.14   22.70
   3   3  -8  633.54   22.10
  -3  -3   8  569.54   22.80
  -3  -3   8  632.34   22.80
  -3  -3   8  645.74   21.80
  -3  -3   8  648.54   22.00
  -3  -3   8  652.83   23.00
   2   3  -8  176.08    8.90
   2   3  -8  137.69    7.10
   2   3  -8  162.48    8.60
  -2  -3   8  134.29    8.30
  -2  -3   8  139.89    7.30
  -2  -3   8  191.28   13.00
  -2  -3   8  153.58    6.90
  -2  -3   8  126.09    8.20
   1   3  -8    7.20    2.50
   1   3  -8    2.60    2.40
   1   3  -8    7.20    2.50
  -1  -3   8    6.30    2.10
  -1  -3   8    6.50    1.50
  -1  -3   8    7.00    2.20
  -1  -3   8    5.80    2.40
  -1  -3   8    6.00    2.40
   0   3  -8  142.49    5.90
   0   3  -8  143.79    8.50
   0   3  -8  152.58    7.90
   0   3  -8  149.88    6.30
   0   3  -8  145.69    7.80
   0  -3   8  157.98    7.30
   0  -3   8  154.08    5.60
   0  -3   8  155.58    8.40
   0  -3   8  159.38    8.10
  -1   3  -8  276.17   10.20
  -1   3  -8  275.57   12.40
  -1   3  -8  276.17   11.30
  -1   3  -8  269.97   11.40
  -2   3  -8  133.39    8.00
  -2   3  -8  137.49    7.20
  -2   3  -8  136.09    7.10
  -2   3  -8  131.89    6.10
  -2   3  -8  134.89    7.10
   2  -3   8  136.19    6.30
   2  -3   8  129.09    7.30
   2  -3   8  135.79    7.00
  -3   3  -8  505.25   17.60
  -3   3  -8  514.25   19.10
  -3   3  -8  525.75   19.80
  -3   3  -8  528.65   18.20
  -3   3  -8  521.45   17.90
   3  -3   8  522.85   18.60
   3  -3   8  524.15   16.90
   3  -3   8  508.75   19.10
  -4   3  -8  114.19    7.70
  -4   3  -8   95.59    6.30
  -4   3  -8   98.29    5.70
  -4   3  -8   89.09    7.40
  -4   3  -8   88.99    5.90
   4  -3   8   97.59    5.20
   4  -3   8  102.99    6.90
   4  -3   8   93.69    7.80
  -5   3  -8   42.70    3.90
  -5   3  -8   49.40    5.60
  -5   3  -8   53.39    6.60
  -5   3  -8   44.80    5.70
   5  -3   8   40.60    6.30
   5  -3   8   47.50    7.00
   5  -3   8   42.50    3.60
  -6   3  -8   21.30    4.30
  -6   3  -8   16.30    4.10
  -6   3  -8   26.70    3.80
   6  -3   8   18.60    5.40
   6  -3   8   23.90    3.20
  -7   3  -8   14.70    4.60
  -7   3  -8   13.30    3.10
  -7   3  -8   15.10    4.30
   7  -3   8    8.90    5.20
   7  -3   8   10.80    2.50
  -8   3  -8    4.20    2.70
  -8   3  -8    5.30    3.70
  -8   3  -8    5.10    3.80
   8  -3   8    9.40    5.20
   8  -3   8    3.50    2.00
  -9   3  -8   44.40    7.70
  -9   3  -8   47.60    7.90
  -9   3  -8   49.40    5.40
   9  -3   8   32.50    8.50
  10   2  -8   17.20    4.60
  10   2  -8   31.50    9.40
 -10  -2   8   17.00    5.20
 -10  -2   8   27.50    6.00
   9   2  -8  168.18   27.30
  -9  -2   8  155.08   11.20
  -9  -2   8  155.08   11.40
   8   2  -8  132.29    9.00
   8   2  -8  142.19   14.80
  -8  -2   8  148.29   10.30
  -8  -2   8  127.69    9.80
   7   2  -8  319.07   17.80
   7   2  -8  288.67   13.70
  -7  -2   8  322.77   13.50
  -7  -2   8  299.97   14.90
  -7  -2   8  295.87   14.90
  -7  -2   8  299.17   16.80
   6   2  -8  816.72   31.20
   6   2  -8  823.92   27.80
  -6  -2   8  768.02   28.70
  -6  -2   8  782.52   26.90
  -6  -2   8  834.42   29.00
  -6  -2   8  823.02   30.80
   5   2  -8   18.00    3.50
   5   2  -8   17.60    4.50
   5   2  -8   21.00    4.20
  -5  -2   8   23.40    3.90
  -5  -2   8   14.40    3.40
  -5  -2   8   20.40    3.50
  -5  -2   8   21.80    5.00
  -5  -2   8   26.40    4.50
   4   2  -8  380.26   15.20
   4   2  -8  380.96   14.70
   4   2  -8  363.26   15.60
   4   2  -8  380.46   16.30
  -4  -2   8  396.26   14.50
  -4  -2   8  389.86   15.50
  -4  -2   8  388.66   14.70
  -4  -2   8  411.66   16.20
  -4  -2   8  387.76   15.60
   3   2  -8   75.29    5.00
   3   2  -8   74.19    5.70
   3   2  -8   60.49    5.30
   3   2  -8   60.99    5.10
  -3  -2   8   57.39    4.30
  -3  -2   8   60.49    5.10
  -3  -2   8   62.59    5.00
  -3  -2   8   64.49    4.60
   2   2  -8  282.27   11.20
   2   2  -8  253.17   11.40
   2   2  -8  283.47   11.20
   2   2  -8  294.57   11.10
  -2  -2   8  294.27   11.00
  -2  -2   8  283.47   10.70
  -2  -2   8  269.67   10.60
  -2  -2   8  300.07   12.00
  -2  -2   8  271.97   11.80
   1   2  -8  434.36   15.10
   1   2  -8  434.36   15.00
   1   2  -8  440.76   15.30
  -1  -2   8  447.66   16.10
  -1  -2   8  431.36   14.40
  -1  -2   8  435.26   14.70
  -1  -2   8  433.96   14.40
  -1  -2   8  429.36   15.80
   0   2  -8  198.08    8.20
   0   2  -8  198.88    8.20
   0   2  -8  186.38    7.50
   0   2  -8  188.48    8.30
   0   2  -8  207.58    9.30
   0  -2   8  208.58    7.30
   0  -2   8  192.88    7.40
   0  -2   8  192.48    8.70
  -1   2  -8  356.56   12.30
  -1   2  -8  374.26   12.50
  -1   2  -8  347.37   13.40
  -1   2  -8  358.86   13.00
   1  -2   8  339.57   12.90
   1  -2   8  347.97   10.80
   1  -2   8  336.97   11.80
   1  -2   8  351.96   12.20
   1  -2   8  349.77   12.70
  -2   2  -8   54.89    3.90
  -2   2  -8   48.60    3.50
  -2   2  -8   51.69    5.10
  -2   2  -8   54.69    3.80
  -2   2  -8   48.00    4.40
   2  -2   8   64.29    5.10
   2  -2   8   57.99    4.30
   2  -2   8   57.59    4.30
  -3   2  -8  300.67   10.10
  -3   2  -8  282.77   10.30
  -3   2  -8  283.57   11.30
  -3   2  -8  291.17   12.80
  -3   2  -8  275.07   11.70
   3  -2   8  275.97   11.40
   3  -2   8  282.67   10.30
   3  -2   8  269.37   12.70
  -4   2  -8  130.09    6.20
  -4   2  -8  129.69    7.70
  -4   2  -8  137.99    6.30
  -4   2  -8  126.19    8.90
  -4   2  -8  131.39    7.40
   4  -2   8  126.49    7.30
   4  -2   8  122.79    6.10
   4  -2   8  110.99    8.40
  -5   2  -8  212.38    8.60
  -5   2  -8  197.88   11.90
  -5   2  -8  202.68   10.20
  -5   2  -8  174.38    9.90
   5  -2   8  196.68   12.30
   5  -2   8  193.38    8.60
   5  -2   8  189.18   10.00
  -6   2  -8   21.70    3.30
  -6   2  -8   25.40    4.60
   6  -2   8   25.30    3.70
   6  -2   8   24.20    5.80
  -7   2  -8   95.19    6.10
  -7   2  -8  101.09    7.80
   7  -2   8   88.59    6.20
  -8   2  -8   14.20    4.40
  -8   2  -8   17.30    3.50
   8  -2   8   15.50    3.40
   8  -2   8   17.10    6.50
  -9   2  -8   20.00    5.20
  -9   2  -8   16.80    6.80
  -9   2  -8   12.90    3.50
   9  -2   8   19.50    4.00
   9  -2   8   10.60    6.00
 -10   2  -8   27.30    6.80
 -10   2  -8   26.00    6.30
  10  -2   8   19.00    8.50
  10   1  -8    6.90    2.90
  10   1  -8   10.20    6.60
 -10  -1   8    3.90    3.20
 -10  -1   8    2.90    3.90
   9   1  -8   27.80    8.20
   9   1  -8   34.50    4.80
  -9  -1   8   34.80    4.80
  -9  -1   8   24.80    5.20
  -9  -1   8   31.90    6.00
   8   1  -8   18.90    6.70
   8   1  -8   13.10    3.20
  -8  -1   8   10.60    3.80
  -8  -1   8   13.90    3.00
  -8  -1   8   13.10    3.70
   7   1  -8  514.25   23.70
   7   1  -8  487.95   18.10
  -7  -1   8  502.05   17.70
  -7  -1   8  507.15   19.90
  -7  -1   8  516.75   20.40
  -7  -1   8  507.35   23.00
   6   1  -8  168.88    8.20
   6   1  -8  187.58   12.10
   6   1  -8  185.18   10.30
  -6  -1   8  160.18    7.60
  -6  -1   8  153.78    9.20
  -6  -1   8  159.78    8.90
  -6  -1   8  152.78    9.10
  -6  -1   8  175.28   11.50
   5   1  -8  708.73   26.30
   5   1  -8  638.24   24.00
   5   1  -8  707.23   22.30
  -5  -1   8  673.73   23.90
  -5  -1   8  665.83   23.00
  -5  -1   8  663.93   25.50
  -5  -1   8  699.33   21.90
   4   1  -8  348.97   15.40
   4   1  -8  356.86   13.10
   4   1  -8  332.37   12.50
   4   1  -8  358.06   14.30
  -4  -1   8  361.56   14.00
  -4  -1   8  359.56   15.10
  -4  -1   8  379.76   13.60
  -4  -1   8  354.56   12.40
   3   1  -8  230.48   10.80
   3   1  -8  229.08    9.30
   3   1  -8  237.68    9.10
   3   1  -8  233.18   10.30
  -3  -1   8  260.27   10.40
  -3  -1   8  244.38    8.80
  -3  -1   8  229.08    9.50
  -3  -1   8  242.38   10.80
   2   1  -8   42.80    4.30
   2   1  -8   43.30    4.10
   2   1  -8   39.60    3.40
  -2  -1   8   40.90    3.70
  -2  -1   8   36.60    4.00
  -2  -1   8   35.90    3.80
  -2  -1   8   32.70    2.70
   1   1  -8  961.10   28.80
   1   1  -8 1023.40   29.70
   1   1  -8  978.00   28.80
  -1  -1   8  942.61   29.30
  -1  -1   8  958.10   28.80
  -1  -1   8 1008.70   30.10
  -1  -1   8  940.21   29.60
   0   1  -8 2001.10   56.39
   0   1  -8 1940.81   56.59
   0   1  -8 1984.50   56.99
   0  -1   8 1918.21   55.49
   0  -1   8 2021.50   56.49
   0  -1   8 1972.40   56.19
   0  -1   8 1874.61   56.19
  -1   1  -8  296.07   11.50
  -1   1  -8  270.37   10.10
  -1   1  -8  283.57    8.80
  -1   1  -8  302.67   10.40
  -1   1  -8  282.57    9.90
   1  -1   8  264.47   10.00
   1  -1   8  280.47    9.90
   1  -1   8  266.47    8.80
   1  -1   8  282.57   11.10
   1  -1   8  272.77    9.80
  -2   1  -8  426.36   16.50
  -2   1  -8  443.46   15.20
  -2   1  -8  442.56   14.60
  -2   1  -8  453.75   15.00
  -2   1  -8  434.56   13.10
   2  -1   8  421.56   16.50
   2  -1   8  437.96   13.10
   2  -1   8  451.45   15.30
   2  -1   8  450.55   15.60
  -3   1  -8   71.09    4.40
  -3   1  -8   76.99    6.60
  -3   1  -8   70.89    3.10
  -3   1  -8   75.59    5.20
  -3   1  -8   68.39    4.60
   3  -1   8   75.89    7.50
   3  -1   8   60.89    4.20
   3  -1   8   66.79    4.80
  -4   1  -8   83.49    5.60
  -4   1  -8   80.39    3.90
  -4   1  -8   83.69    7.40
  -4   1  -8   93.89    6.20
  -4   1  -8   90.69    5.10
   4  -1   8   68.99    7.40
   4  -1   8   87.39    5.20
   4  -1   8   87.59    5.80
  -5   1  -8   66.69    6.40
  -5   1  -8   66.29    3.90
  -5   1  -8   81.79    9.10
  -5   1  -8   61.09    4.70
   5  -1   8   74.89    6.90
   5  -1   8   60.49    7.50
   5  -1   8   61.59    4.90
  -6   1  -8    6.10    1.90
  -6   1  -8    2.90    1.70
  -6   1  -8    1.70    2.70
   6  -1   8    7.60    2.50
   6  -1   8    4.90    4.20
  -7   1  -8   58.89    6.80
  -7   1  -8   73.19    5.70
  -7   1  -8   66.89    4.80
  -7   1  -8   73.19    4.70
   7  -1   8   40.80    7.70
   7  -1   8   58.39    7.30
  -8   1  -8   30.70    3.90
  -8   1  -8   36.10    4.40
  -8   1  -8   26.40    4.30
  -8   1  -8   22.70    5.00
   8  -1   8   27.50    7.40
   8  -1   8   24.30    4.30
  -9   1  -8  148.29    9.00
  -9   1  -8  139.29    7.90
  -9   1  -8  134.59    7.70
  -9   1  -8  119.49   10.20
   9  -1   8  142.09   16.30
 -10   1  -8  140.59    9.40
 -10   1  -8  151.88   12.60
 -10   1  -8  121.89   13.10
 -10   1  -8  141.59    8.50
  10  -1   8  139.99   24.10
  11   0  -8   12.20    9.50
 -11   0   8   16.40    5.60
  10   0  -8    2.30    5.40
 -10   0   8   -4.50    2.90
 -10   0   8    2.00    2.80
 -10   0   8    1.80    0.90
   9   0  -8   14.40    2.60
   9   0  -8   13.50    6.40
  -9   0   8   11.50    4.30
  -9   0   8   14.60    2.20
  -9   0   8   13.90    3.80
   8   0  -8   38.80    7.90
   8   0  -8   37.70    4.00
  -8   0   8   47.20    3.40
  -8   0   8   50.39    6.30
  -8   0   8   35.00    5.00
   7   0  -8  712.13   22.80
   7   0  -8  728.23   30.10
  -7   0   8  714.33   21.90
  -7   0   8  714.73   25.70
  -7   0   8  730.73   25.00
  -7   0   8  696.83   25.10
   6   0  -8    2.00    3.10
   6   0  -8    1.60    3.30
   6   0  -8    0.90    1.50
  -6   0   8   -0.50    2.90
  -6   0   8   -1.20    2.00
  -6   0   8    2.90    2.00
  -6   0   8    2.40    2.60
   5   0  -8 1445.36   41.70
   5   0  -8 1391.66   44.20
   5   0  -8 1465.85   47.10
  -5   0   8 1469.05   40.90
  -5   0   8 1393.26   43.40
  -5   0   8 1390.06   43.70
  -5   0   8 1441.26   43.30
  -5   0   8 1417.86   46.40
   4   0  -8  489.95   19.10
   4   0  -8  492.95   16.80
   4   0  -8  462.45   17.00
  -4   0   8  482.45   14.60
  -4   0   8  513.05   17.10
  -4   0   8  488.25   16.80
  -4   0   8  462.35   18.60
   3   0  -8 2847.71   83.39
   3   0  -8 2899.01   85.09
  -3   0   8 2986.90   83.39
  -3   0   8 2911.91   84.89
  -3   0   8 2917.71   83.19
   2   0  -8  824.82   23.90
   2   0  -8  795.32   25.30
   2   0  -8  826.02   26.40
   2   0  -8  831.92   25.20
  -2   0   8  852.31   26.40
  -2   0   8  871.91   26.40
  -2   0   8  789.12   25.10
   1   0  -8  235.68    9.10
   1   0  -8  231.78    8.30
  -1   0   8  217.68    8.30
  -1   0   8  233.68    9.00
  -1   0   8  222.18    8.30
  -1   0   8  225.78    8.10
   0   0  -8 1755.92   49.99
   0   0  -8 1763.52   50.79
   0   0  -8 1709.03   51.29
   0   0  -8 1687.43   49.50
   0   0   8 1791.82   51.39
   0   0   8 1759.92   50.69
   0   0   8 1777.22   50.19
   0   0   8 1762.02   49.40
   0   0   8 1725.53   49.99
  -1   0  -8  439.16   14.40
  -1   0  -8  463.85   14.70
  -1   0  -8  462.25   15.20
  -1   0  -8  442.96   14.20
   1   0   8  458.35   14.60
   1   0   8  440.06   14.70
   1   0   8  465.85   15.20
   1   0   8  460.65   16.30
   1   0   8  449.06   14.20
  -2   0  -8   27.60    2.60
  -2   0  -8   22.00    4.00
  -2   0  -8   29.40    3.50
  -2   0  -8   31.00    3.20
  -2   0  -8   31.40    3.40
   2   0   8   24.70    3.00
   2   0   8   28.00    3.20
   2   0   8   30.60    4.40
   2   0   8   26.60    2.60
  -3   0  -8 2489.75   72.29
  -3   0  -8 2544.85   75.49
  -3   0  -8 2515.65   72.69
  -3   0  -8 2455.55   73.19
  -3   0  -8 2566.74   71.59
   3   0   8 2498.25   75.39
   3   0   8 2509.85   72.79
   3   0   8 2490.95   72.69
  -4   0  -8  467.35   16.30
  -4   0  -8  455.05   19.30
  -4   0  -8  418.66   16.40
  -4   0  -8  476.65   17.50
  -4   0  -8  469.05   15.60
   4   0   8  459.15   16.60
   4   0   8  458.55   16.90
  -5   0  -8  155.38    9.00
  -5   0  -8  131.79   10.30
  -5   0  -8  142.69    6.50
  -5   0  -8  157.88    7.40
  -5   0  -8  163.08    8.60
   5   0   8  155.78    8.30
   5   0   8  152.08    8.60
   5   0   8  142.09   10.60
  -6   0  -8   82.29    4.10
  -6   0  -8   70.49    7.00
  -6   0  -8   76.59    5.50
  -6   0  -8   78.69    6.10
   6   0   8   81.39   10.00
  -7   0  -8  259.77   11.50
  -7   0  -8  252.77   13.00
  -7   0  -8  250.77   12.00
   7   0   8  267.87   16.90
   7   0   8  261.77   12.80
  -8   0  -8   59.89    7.50
  -8   0  -8   65.89    7.00
  -8   0  -8   66.69    6.60
  -8   0  -8   64.39    6.20
   8   0   8   63.39   10.60
  -9   0  -8   51.19    7.70
  -9   0  -8   62.09    7.20
  -9   0  -8   74.99    7.50
   9   0   8   68.69   12.40
 -10   0  -8   27.30    5.20
 -10   0  -8   18.00    7.30
 -10   0  -8   41.50    8.30
 -10   0  -8   51.19    6.90
  10   0   8   45.90   11.00
  10  -1  -8   11.20    6.60
 -10   1   8    1.50    3.20
 -10   1   8    3.10    2.80
   9  -1  -8   30.80    8.20
  -9   1   8   28.30    4.20
   8  -1  -8   15.20    6.10
  -8   1   8   13.00    3.70
  -8   1   8   13.10    2.90
   7  -1  -8  506.75   23.40
   7  -1  -8  501.95   15.60
   7  -1  -8  483.95   19.70
  -7   1   8  508.45   17.50
  -7   1   8  503.65   18.90
  -7   1   8  451.75   18.50
   6  -1  -8  153.18    8.80
   6  -1  -8  157.48   11.30
  -6   1   8  160.78   10.90
  -6   1   8  162.18    8.30
  -6   1   8  155.68    8.50
  -6   1   8  165.88    7.50
   5  -1  -8  669.83   23.10
   5  -1  -8  672.73   26.00
   5  -1  -8  685.73   22.80
  -5   1   8  651.03   22.70
  -5   1   8  696.93   25.70
  -5   1   8  726.53   22.80
  -5   1   8  694.63   21.80
   4  -1  -8  351.36   12.90
   4  -1  -8  376.56   13.20
   4  -1  -8  368.16   15.40
  -4   1   8  354.36   13.30
  -4   1   8  340.57   14.80
  -4   1   8  343.87   12.50
   3  -1  -8  244.78    9.50
   3  -1  -8  238.58    9.00
   3  -1  -8  232.48   11.00
  -3   1   8  249.68    8.40
  -3   1   8  238.88    8.70
  -3   1   8  230.18    9.60
  -3   1   8  236.48   10.80
   2  -1  -8   41.00    4.40
   2  -1  -8   46.50    4.10
   2  -1  -8   36.20    2.70
  -2   1   8   38.90    4.10
  -2   1   8   38.90    2.50
  -2   1   8   39.00    3.60
  -2   1   8   47.80    2.90
   1  -1  -8  978.50   30.20
   1  -1  -8 1014.60   30.70
   1  -1  -8  980.00   29.40
  -1   1   8  998.70   31.70
  -1   1   8 1026.10   30.40
  -1   1   8 1010.40   29.50
  -1   1   8  998.00   28.80
   0  -1  -8 2015.20   56.89
   0  -1  -8 1883.41   58.09
   0  -1  -8 2041.00   57.59
   0  -1  -8 1941.91   57.19
   0   1   8 1998.90   56.99
   0   1   8 1974.10   57.19
   0   1   8 2000.20   55.89
   0   1   8 1981.30   57.39
   0   1   8 2011.00   58.19
  -1  -1  -8  298.27   10.50
  -1  -1  -8  274.57   10.40
  -1  -1  -8  281.27   11.90
  -1  -1  -8  279.47   10.80
  -1  -1  -8  280.47    9.70
   1   1   8  278.27    9.70
   1   1   8  284.27   10.60
   1   1   8  292.77   10.60
   1   1   8  286.07   11.90
  -2  -1  -8  428.76   14.80
  -2  -1  -8  434.56   15.70
  -2  -1  -8  477.75   17.60
  -2  -1  -8  445.36   15.30
  -2  -1  -8  449.46   15.50
   2   1   8  442.76   15.30
   2   1   8  470.85   17.40
   2   1   8  447.56   15.70
   2   1   8  423.46   14.90
  -3  -1  -8   69.19    5.00
  -3  -1  -8   73.29    7.50
  -3  -1  -8   68.89    4.70
  -3  -1  -8   73.59    4.80
  -3  -1  -8   74.89    5.50
   3   1   8   64.79    5.00
   3   1   8   74.19    7.70
   3   1   8   71.09    4.90
  -4  -1  -8   85.29    5.50
  -4  -1  -8   80.29    6.00
  -4  -1  -8   75.49    7.90
  -4  -1  -8   78.09    5.40
  -4  -1  -8   79.89    5.40
  -4  -1  -8  100.69    6.50
   4   1   8   86.79    6.00
   4   1   8   76.89    5.60
   4   1   8   67.69    7.60
  -5  -1  -8   56.39    7.70
  -5  -1  -8   72.29    7.20
  -5  -1  -8   76.09    5.70
  -5  -1  -8   65.69    4.90
  -5  -1  -8   69.59    5.60
  -5  -1  -8   59.89    6.60
   5   1   8   50.69    7.40
   5   1   8   71.99    5.90
  -6  -1  -8    4.30    2.60
  -6  -1  -8    0.20    3.30
  -6  -1  -8    5.30    2.30
  -6  -1  -8    3.90    2.40
  -6  -1  -8    2.20    2.50
   6   1   8    5.70    2.90
   6   1   8    1.60    3.90
  -7  -1  -8   63.99    4.60
  -7  -1  -8   57.39    6.50
  -7  -1  -8   49.00    6.20
  -7  -1  -8   60.49    7.00
   7   1   8   60.19    9.60
  -8  -1  -8   29.40    6.00
  -8  -1  -8   20.40    4.90
  -8  -1  -8   27.80    4.80
  -8  -1  -8   23.90    2.90
  -8  -1  -8   30.00    5.30
   8   1   8   23.40    7.20
  -9  -1  -8  146.39   10.20
  -9  -1  -8  140.39   10.90
  -9  -1  -8  151.98   12.20
  -9  -1  -8  150.28   10.60
   9   1   8  149.59   16.40
 -10  -1  -8  162.48   13.40
 -10  -1  -8  136.49   10.90
 -10  -1  -8  151.38   10.70
 -10  -1  -8  148.79   12.20
  10   1   8  165.98   19.40
  10  -2  -8   26.60    9.10
 -10   2   8   17.60    5.00
   9  -2  -8  154.48   16.10
  -9   2   8  148.79    9.80
  -9   2   8  146.99    6.50
   8  -2  -8  131.79   13.80
  -8   2   8  127.79    5.70
  -8   2   8  121.39    8.10
   7  -2  -8  296.87   10.80
   7  -2  -8  331.37   17.80
   7  -2  -8  307.97   13.70
  -7   2   8  308.57   10.40
  -7   2   8  295.27   12.80
  -7   2   8  277.07   13.30
  -7   2   8  301.57   10.20
   6  -2  -8  806.22   27.10
   6  -2  -8  817.22   26.80
   6  -2  -8  804.52   31.10
  -6   2   8  825.92   26.70
  -6   2   8  771.12   27.10
  -6   2   8  822.72   23.90
  -6   2   8  813.52   24.10
   5  -2  -8   20.50    3.20
   5  -2  -8   19.10    3.40
   5  -2  -8   23.60    4.90
  -5   2   8   19.40    4.20
  -5   2   8   23.50    2.00
  -5   2   8   20.00    3.50
  -5   2   8   15.70    2.70
  -5   2   8   22.30    2.00
   4  -2  -8  426.16   14.70
   4  -2  -8  403.46   16.70
   4  -2  -8  392.26   13.60
  -4   2   8  399.36   13.20
  -4   2   8  411.56   14.90
  -4   2   8  398.06   12.30
  -4   2   8  372.86   16.00
   3  -2  -8   59.59    2.90
   3  -2  -8   62.99    3.30
   3  -2  -8   65.59    4.80
   3  -2  -8   70.89    5.70
  -3   2   8   66.99    3.10
  -3   2   8   67.99    4.70
  -3   2   8   67.69    5.30
  -3   2   8   66.49    3.20
   2  -2  -8  277.87   10.20
   2  -2  -8  295.77    9.80
   2  -2  -8  307.17   11.40
   2  -2  -8  300.87   11.90
  -2   2   8  284.17   11.60
  -2   2   8  293.37   11.30
  -2   2   8  304.27    9.90
   1  -2  -8  430.06   15.70
   1  -2  -8  466.25   15.70
   1  -2  -8  451.15   15.60
   1  -2  -8  448.16   14.40
  -1   2   8  465.45   13.90
  -1   2   8  445.76   14.60
  -1   2   8  401.96   15.10
  -1   2   8  446.26   15.60
   0  -2  -8  188.78    8.60
   0  -2  -8  207.58    9.40
   0  -2  -8  211.98    8.20
   0  -2  -8  199.68    6.50
   0  -2  -8  211.28    8.60
   0   2   8  185.38    8.50
   0   2   8  183.98    8.00
   0   2   8  196.28    6.80
   0   2   8  202.18    6.60
   0   2   8  179.58    8.10
  -1  -2  -8  342.97   11.40
  -1  -2  -8  345.17   13.00
  -1  -2  -8  351.26   14.10
  -1  -2  -8  338.87   12.80
  -1  -2  -8  339.27   10.80
  -1  -2  -8  345.57   12.80
   1   2   8  346.17   13.10
   1   2   8  348.37   11.60
   1   2   8  340.87   12.90
   1   2   8  338.77   12.50
   1   2   8  360.26   13.90
  -2  -2  -8   61.09    4.70
  -2  -2  -8   61.29    4.10
  -2  -2  -8   55.79    4.60
  -2  -2  -8   56.19    4.60
  -2  -2  -8   59.19    5.20
  -2  -2  -8   57.29    6.00
   2   2   8   56.69    4.10
   2   2   8   52.99    5.10
   2   2   8   48.10    5.90
  -3  -2  -8  279.47   12.30
  -3  -2  -8  272.57   12.20
  -3  -2  -8  313.07   11.70
  -3  -2  -8  272.07   13.70
  -3  -2  -8  309.97   12.40
   3   2   8  296.07   12.60
   3   2   8  312.67   14.20
   3   2   8  281.97   11.70
  -4  -2  -8  126.79    7.70
  -4  -2  -8  124.49    9.30
  -4  -2  -8  116.99    7.30
  -4  -2  -8  113.09    6.90
  -4  -2  -8   99.99    6.90
  -4  -2  -8  120.19    7.50
   4   2   8  131.99    8.00
   4   2   8  124.09    9.40
   4   2   8  125.19    7.30
  -5  -2  -8  186.38   10.00
  -5  -2  -8  212.88   10.50
  -5  -2  -8  197.98   10.50
  -5  -2  -8  198.18   13.00
  -5  -2  -8  209.78   11.00
  -5  -2  -8  211.48   11.00
   5   2   8  200.38   11.00
   5   2   8  219.58   13.60
   5   2   8  202.98   10.80
  -6  -2  -8   30.70    4.50
  -6  -2  -8   21.30    6.30
  -6  -2  -8   24.70    4.60
  -6  -2  -8   20.60    4.50
  -6  -2  -8   23.00    4.80
  -6  -2  -8   22.50    4.40
   6   2   8   26.10    6.60
  -7  -2  -8   85.69   12.60
  -7  -2  -8  100.99    9.50
  -7  -2  -8   97.29    7.80
  -7  -2  -8   87.99    8.80
   7   2   8  114.59   13.50
  -8  -2  -8   22.90    5.20
  -8  -2  -8   13.60    4.50
  -8  -2  -8   12.70    4.20
  -8  -2  -8   11.80    4.30
   8   2   8   18.60    7.40
  -9  -2  -8   27.40    6.60
  -9  -2  -8   23.80    5.60
  -9  -2  -8   29.50    6.40
  -9  -2  -8   25.70    6.20
   9   2   8   17.90    7.00
 -10  -2  -8   20.40    5.60
 -10  -2  -8   21.20    5.50
 -10  -2  -8   19.90    5.50
 -10  -2  -8   17.00    6.00
  10   2   8   27.20    9.60
  10  -3  -8   42.60    9.90
 -10   3   8   31.20    5.90
   9  -3  -8    8.20    5.60
  -9   3   8    5.50    3.40
   8  -3  -8   73.39   10.80
  -8   3   8   79.19    6.70
   7  -3  -8   37.60    5.10
   7  -3  -8   30.50    4.30
   7  -3  -8   34.70    3.60
   7  -3  -8   25.70    6.60
  -7   3   8   31.80    4.40
  -7   3   8   34.90    5.00
   6  -3  -8   28.60    4.20
   6  -3  -8   27.90    5.80
   6  -3  -8   24.90    3.60
   6  -3  -8   33.80    4.10
  -6   3   8   21.10    3.80
  -6   3   8   26.50    3.70
   5  -3  -8   32.00    5.60
   5  -3  -8   27.50    4.00
   5  -3  -8   32.80    4.30
   5  -3  -8   34.90    3.70
  -5   3   8   29.50    3.30
  -5   3   8   31.30    6.10
  -5   3   8   25.40    4.00
   4  -3  -8  227.28    7.40
   4  -3  -8  221.08    8.20
   4  -3  -8  223.38   11.60
   4  -3  -8  212.68   10.30
   4  -3  -8  232.78   10.10
  -4   3   8  219.28   10.90
  -4   3   8  218.18    9.90
   3  -3  -8  665.73   19.30
   3  -3  -8  641.24   20.20
   3  -3  -8  648.34   24.60
   3  -3  -8  663.43   23.00
   3  -3  -8  657.83   22.20
  -3   3   8  663.53   21.60
  -3   3   8  629.94   22.00
  -3   3   8  654.53   22.50
  -3   3   8  644.24   19.40
   2  -3  -8  150.58    7.70
   2  -3  -8  149.88    6.00
   2  -3  -8  136.49    7.50
   2  -3  -8  134.69    8.10
   2  -3  -8  138.89    6.70
  -2   3   8  138.99    7.40
  -2   3   8  151.38    6.20
  -2   3   8  147.69    7.30
  -2   3   8  158.58    7.00
   1  -3  -8    7.20    2.30
   1  -3  -8    7.70    2.40
   1  -3  -8    5.00    2.10
   1  -3  -8    7.50    2.40
   1  -3  -8    4.40    1.60
   1  -3  -8    3.40    2.20
  -1   3   8    4.40    1.70
  -1   3   8    4.60    1.80
  -1   3   8    6.50    2.20
  -1   3   8    6.70    1.90
   0  -3  -8  138.19    7.50
   0  -3  -8  141.09    7.00
   0  -3  -8  138.49    8.40
   0  -3  -8  138.49    7.70
   0  -3  -8  147.69    5.20
   0  -3  -8  134.89    5.80
   0  -3  -8  144.19    7.80
   0  -3  -8  143.29    7.00
   0   3   8  147.39    5.50
   0   3   8  152.88    6.60
   0   3   8  145.89    7.70
   0   3   8  150.58    6.80
   0   3   8  153.98    7.30
  -1  -3  -8  274.67   12.00
  -1  -3  -8  266.47   11.20
  -1  -3  -8  269.77   10.80
  -1  -3  -8  268.17    9.50
  -1  -3  -8  263.97   11.50
  -1  -3  -8  276.77   12.60
  -1  -3  -8  262.77    9.40
   1   3   8  263.37   11.50
   1   3   8  276.67    9.90
   1   3   8  240.78   10.20
   1   3   8  263.37   11.50
   1   3   8  252.67   11.10
  -2  -3  -8  149.19    7.40
  -2  -3  -8  127.49    6.30
  -2  -3  -8  135.59    7.80
  -2  -3  -8  130.69    9.60
  -2  -3  -8  134.49    8.50
  -2  -3  -8  147.69    8.00
  -2  -3  -8  135.99    6.50
   2   3   8  129.19    7.70
   2   3   8  133.79    8.30
   2   3   8  120.49    6.60
  -3  -3  -8  522.45   21.10
  -3  -3  -8  538.35   19.20
  -3  -3  -8  519.35   20.00
  -3  -3  -8  540.25   20.10
  -3  -3  -8  517.45   18.40
   3   3   8  528.65   21.10
   3   3   8  533.85   18.90
   3   3   8  504.95   20.00
  -4  -3  -8   96.39    7.00
  -4  -3  -8   85.29    7.10
  -4  -3  -8   99.39    6.50
  -4  -3  -8   97.69    7.50
  -4  -3  -8  102.79   10.20
   4   3   8  105.39   10.40
   4   3   8  100.29    8.80
  -5  -3  -8   50.79    6.20
  -5  -3  -8   47.30    6.50
  -5  -3  -8   58.89    6.40
  -5  -3  -8   57.39    8.20
  -5  -3  -8   36.80    5.60
   5   3   8   45.30    7.30
  -6  -3  -8   26.30    5.20
  -6  -3  -8   14.30    3.90
  -6  -3  -8   15.00    4.40
  -6  -3  -8   25.70    5.10
  -6  -3  -8   17.20    5.50
   6   3   8   23.20    6.20
  -7  -3  -8    4.40    3.40
  -7  -3  -8   12.40    4.30
  -7  -3  -8   12.10    4.20
  -7  -3  -8    6.30    3.60
   7   3   8   12.40    5.60
  -8  -3  -8    4.90    3.70
  -8  -3  -8    6.50    4.00
  -8  -3  -8    2.90    3.40
  -8  -3  -8   -1.20    3.20
   8   3   8    6.10    5.20
  -9  -3  -8   45.70    7.60
  -9  -3  -8   51.19    8.50
  -9  -3  -8   41.90    7.40
  -9  -3  -8   54.69    8.50
   9   3   8   60.29   12.10
   9  -4  -8   21.50    7.40
  -9   4   8   13.90    4.80
   8  -4  -8   26.80    7.00
   8  -4  -8   40.00    5.60
  -8   4   8   35.10    6.40
   7  -4  -8    3.80    2.60
   7  -4  -8    4.30    2.70
   7  -4  -8    0.40    4.00
   7  -4  -8    5.00    2.30
  -7   4   8    4.60    3.20
  -7   4   8    0.30    2.40
   6  -4  -8   39.90    5.10
   6  -4  -8   39.30    4.20
   6  -4  -8   48.80    7.30
   6  -4  -8   43.80    5.20
  -6   4   8   34.70    5.60
  -6   4   8   32.00    4.70
   5  -4  -8    3.80    2.40
   5  -4  -8    0.00    2.40
   5  -4  -8    4.10    3.60
   5  -4  -8    6.30    2.80
  -5   4   8    1.80    2.20
  -5   4   8    8.40    3.30
   4  -4  -8  436.66   19.70
   4  -4  -8  440.06   13.90
   4  -4  -8  444.96   14.80
   4  -4  -8  447.16   17.10
   4  -4  -8  493.25   18.90
  -4   4   8  434.06   17.20
  -4   4   8  446.26   17.70
  -4   4   8  488.25   17.90
   3  -4  -8  205.88   10.20
   3  -4  -8  203.88    7.20
   3  -4  -8  190.68    8.50
   3  -4  -8  210.88   10.10
  -3   4   8  196.28    9.80
  -3   4   8  188.98    9.70
  -3   4   8  193.68   10.50
   2  -4  -8  141.19    7.50
   2  -4  -8  160.58    8.50
   2  -4  -8  151.08    7.80
   2  -4  -8  143.09    6.40
   2  -4  -8  142.69    7.80
  -2   4   8  136.19    7.70
  -2   4   8  133.59    6.50
  -2   4   8  140.99    7.20
  -2   4   8  143.29    8.20
   1  -4  -8   75.69    6.00
   1  -4  -8   89.99    6.00
   1  -4  -8   78.19    6.10
   1  -4  -8   92.39    5.50
  -1   4   8   98.39    6.10
  -1   4   8   91.09    6.40
  -1   4   8  102.59    5.80
  -1   4   8   97.59    5.30
   0  -4  -8  112.69    6.60
   0  -4  -8  116.49    4.70
   0  -4  -8  105.29    5.60
   0  -4  -8  107.39    6.80
   0  -4  -8  111.39    7.30
   0  -4  -8   95.29    7.20
   0   4   8  110.29    5.70
   0   4   8  107.19    6.50
   0   4   8   98.19    6.40
   0   4   8   99.99    7.00
  -1  -4  -8  517.85   16.50
  -1  -4  -8  486.35   19.20
  -1  -4  -8  485.55   18.60
  -1  -4  -8  496.85   17.00
  -1  -4  -8  510.95   18.80
  -1  -4  -8  506.95   20.30
  -1  -4  -8  518.85   17.70
   1   4   8  484.45   16.90
   1   4   8  479.35   18.80
  -2  -4  -8   14.60    3.20
  -2  -4  -8   21.50    3.10
  -2  -4  -8   14.50    3.70
  -2  -4  -8   14.30    3.70
  -2  -4  -8   21.70    4.30
  -2  -4  -8   17.70    3.10
   2   4   8   19.80    3.40
   2   4   8   21.40    4.40
   2   4   8   22.90    4.20
  -3  -4  -8   10.20    3.50
  -3  -4  -8   11.70    2.90
  -3  -4  -8   17.20    3.40
  -3  -4  -8    8.10    3.40
  -3  -4  -8    8.60    3.70
  -3  -4  -8    6.30    2.70
   3   4   8   14.80    3.60
   3   4   8    5.80    3.30
  -4  -4  -8   19.20    4.70
  -4  -4  -8   20.10    4.10
  -4  -4  -8   15.10    4.70
  -4  -4  -8   19.20    3.90
  -4  -4  -8   14.90    3.60
  -4  -4  -8   15.60    4.10
   4   4   8   21.50    5.40
   4   4   8   20.30    4.20
  -5  -4  -8    8.00    4.20
  -5  -4  -8    8.60    3.20
  -5  -4  -8    4.60    3.20
  -5  -4  -8    6.80    3.50
  -5  -4  -8    5.20    2.90
   5   4   8    6.30    4.00
  -6  -4  -8   57.99    7.80
  -6  -4  -8   58.29    7.00
  -6  -4  -8   42.10    6.30
  -6  -4  -8   66.49    8.40
   6   4   8   76.79   10.20
  -7  -4  -8   54.49    7.30
  -7  -4  -8   54.89    7.70
  -7  -4  -8   52.89    8.10
  -7  -4  -8   52.99    7.80
   7   4   8   55.09    9.60
  -8  -4  -8   10.20    4.50
  -8  -4  -8    5.40    3.70
  -8  -4  -8   17.00    5.50
  -8  -4  -8   12.80    4.80
   8   4   8   17.00    7.20
   8  -5  -8   23.70    4.30
   8  -5  -8   39.10    8.10
  -8   5   8   27.30    6.20
   7  -5  -8    3.50    2.60
   7  -5  -8    2.80    2.40
   7  -5  -8    1.30    4.00
  -7   5   8    7.60    3.90
   6  -5  -8   24.40    4.30
   6  -5  -8   23.30    3.00
   6  -5  -8   20.20    5.40
  -6   5   8   19.20    3.90
  -6   5   8   21.50    5.00
   5  -5  -8   64.69    7.60
   5  -5  -8   64.29    6.50
  -5   5   8   55.29    7.20
  -5   5   8   66.39    6.80
   4  -5  -8   12.70    2.50
   4  -5  -8   10.40    3.60
   4  -5  -8   21.40    4.30
  -4   5   8   17.20    3.80
  -4   5   8   17.90    4.30
   3  -5  -8   52.89    5.60
   3  -5  -8   52.99    5.40
   3  -5  -8   35.50    4.50
   3  -5  -8   50.29    3.40
   3  -5  -8   43.20    5.50
  -3   5   8   60.49    6.90
  -3   5   8   50.39    5.90
  -3   5   8   50.09    4.90
   2  -5  -8   23.30    3.70
   2  -5  -8   30.10    4.10
   2  -5  -8   24.80    4.10
   2  -5  -8   26.00    3.30
   2  -5  -8   27.70    4.60
  -2   5   8   37.90    5.50
  -2   5   8   30.80    4.60
  -2   5   8   23.90    3.60
   1  -5  -8  119.19    7.70
   1  -5  -8  125.59    7.10
   1  -5  -8  138.19    8.70
   1  -5  -8  122.29    6.70
  -1   5   8  132.99    8.30
  -1   5   8  128.49    7.40
  -1   5   8  123.79    6.10
   0  -5  -8  171.78    9.00
   0  -5  -8  159.88    8.20
   0  -5  -8  158.78    6.30
   0  -5  -8  136.79    7.30
   0  -5  -8  166.48    9.90
   0   5   8  141.79    8.70
  -1  -5  -8  102.69    6.30
  -1  -5  -8   98.39    5.50
  -1  -5  -8   91.29    7.20
  -1  -5  -8   93.89    6.10
  -1  -5  -8  109.39    7.10
  -1  -5  -8   96.29    7.70
   1   5   8   98.19    7.60
  -2  -5  -8  305.37   15.10
  -2  -5  -8  313.87   12.30
  -2  -5  -8  312.67   14.70
  -2  -5  -8  299.37   12.70
  -2  -5  -8  292.17   13.80
   2   5   8  296.17   13.50
   2   5   8  297.77   12.90
  -3  -5  -8   80.09    6.40
  -3  -5  -8   67.59    7.90
  -3  -5  -8   79.19    6.20
  -3  -5  -8   90.19    6.50
  -3  -5  -8   93.09    9.20
  -3  -5  -8   89.39    7.80
   3   5   8   73.39    7.20
   3   5   8   89.89    7.80
  -4  -5  -8   36.50    5.30
  -4  -5  -8   38.30    6.50
  -4  -5  -8   26.80    5.80
  -4  -5  -8   35.80    5.30
  -4  -5  -8   35.60    5.10
  -4  -5  -8   36.80    6.20
   4   5   8   31.60    6.10
  -5  -5  -8  133.49   10.40
  -5  -5  -8  101.09    8.40
  -5  -5  -8  122.39   12.10
  -5  -5  -8  131.79   10.50
  -5  -5  -8  106.89    8.40
   5   5   8  107.69   11.40
  -6  -5  -8   33.40    5.80
  -6  -5  -8   25.20    6.10
  -6  -5  -8   37.10    7.50
  -6  -5  -8   31.10    6.90
  -6  -5  -8   47.40    6.60
   6   5   8   38.30    8.00
  -7  -5  -8   41.70    7.50
  -7  -5  -8   38.40    6.50
  -7  -5  -8   55.59    8.00
  -7  -5  -8   28.70    6.70
   7   5   8   39.80    8.90
   7  -6  -8    2.00    2.90
   7  -6  -8   -0.80    3.80
  -7   6   8    5.50    4.10
   6  -6  -8   12.10    3.90
   6  -6  -8   16.00    4.80
  -6   6   8   12.90    4.90
   5  -6  -8   35.70    5.50
   5  -6  -8   41.90    6.00
   4  -6  -8   57.29    6.00
   4  -6  -8   58.79    8.90
   4  -6  -8   48.70    6.40
  -4   6   8   77.49    9.10
   3  -6  -8   19.60    3.40
   3  -6  -8   20.60    4.70
   3  -6  -8   21.30    3.50
   3  -6  -8   12.00    2.30
  -3   6   8   19.10    3.30
  -3   6   8   20.30    4.90
   2  -6  -8  128.79    9.30
   2  -6  -8  123.59    7.10
  -2   6   8  130.49    9.40
   1  -6  -8   55.19    5.90
   1  -6  -8   55.79    7.00
  -1   6   8   65.49    7.60
   0  -6  -8   17.20    4.00
   0  -6  -8   15.40    4.40
   0  -6  -8   18.70    2.50
  -1  -6  -8    8.40    2.40
  -1  -6  -8    4.10    2.00
  -1  -6  -8   11.90    4.80
  -1  -6  -8    8.40    3.20
  -1  -6  -8    9.10    2.70
  -2  -6  -8   11.90    3.00
  -2  -6  -8   10.30    3.90
  -2  -6  -8    9.80    3.10
  -2  -6  -8    8.10    3.70
  -2  -6  -8    8.50    2.70
  -3  -6  -8   30.50    4.60
  -3  -6  -8   24.70    4.10
  -3  -6  -8   20.40    5.30
  -3  -6  -8   23.60    4.80
  -3  -6  -8   30.10    6.10
   3   6   8   31.30    5.20
   3   6   8   25.70    5.00
  -4  -6  -8  109.59    8.00
  -4  -6  -8  111.99   11.40
  -4  -6  -8   92.39    7.60
  -4  -6  -8  104.89   11.20
  -4  -6  -8   96.09    9.60
   4   6   8   84.09    9.40
  -5  -6  -8   32.50    5.70
  -5  -6  -8   26.30    5.20
  -5  -6  -8   30.30    6.50
  -5  -6  -8   31.90    6.70
  -5  -6  -8   34.00    7.80
  -6  -6  -8   68.99    8.20
  -6  -6  -8   82.09    9.00
  -6  -6  -8   73.89   13.30
   5  -7  -8    3.50    3.60
  -5   7   8   10.50    5.00
  -4   7   8    3.60    4.00
   3  -7  -8    9.40    4.20
   3  -7  -8    9.50    2.40
   2  -7  -8   17.90    3.40
   2  -7  -8   17.10    4.90
  -2   7   8   28.40    6.20
   1  -7  -8   13.60    4.50
   1  -7  -8   14.40    3.70
  -1   7   8   12.60    4.80
   0  -7  -8   43.60    3.30
   0  -7  -8   37.50    6.50
   0  -7  -8   58.79    6.90
  -1  -7  -8    3.30    2.00
  -1  -7  -8    4.20    3.80
  -1  -7  -8   -1.40    2.50
  -2  -7  -8   54.39    7.80
  -2  -7  -8   61.59    8.60
  -2  -7  -8   61.99    5.90
  -3  -7  -8   26.40    6.20
  -3  -7  -8   10.00    3.40
  -3  -7  -8   18.90    3.60
  -3  -7  -8   20.50    5.70
  -3  -7  -8   20.90    4.40
  -4  -7  -8   13.60    5.10
  -4  -7  -8   10.60    3.80
  -4  -7  -8   10.90    5.20
  -4  -7  -8    5.50    3.20
   5   7  -9    0.50    4.70
   4   7  -9   27.80    7.70
  -4  -7   9   40.20    7.40
  -4  -7   9   26.50    6.40
  -4  -7   9   16.20    5.40
   3   7  -9   11.10    5.50
  -3  -7   9   13.80    4.80
  -3  -7   9    8.20    4.50
  -3  -7   9    7.70    4.30
   2   7  -9    6.10    4.70
   2   7  -9   -5.50    3.40
  -2  -7   9   -1.40    2.90
  -2  -7   9   -0.50    2.90
  -2  -7   9    2.20    3.00
   1   7  -9   55.29    9.70
   1   7  -9   26.40    7.20
  -1  -7   9   44.30    7.00
  -1  -7   9   49.60    7.10
  -1  -7   9   31.60    5.50
   0   7  -9   34.60    7.40
   0   7  -9   42.30    8.50
   0  -7   9   51.69    6.90
   0  -7   9   60.79    6.90
   0  -7   9   60.99    9.40
  -1   7  -9    9.90    5.20
  -1   7  -9    6.70    5.00
   1  -7   9    8.00    3.40
   1  -7   9   15.50    3.60
  -2   7  -9   44.20    8.60
  -2   7  -9   49.30    9.40
  -2   7  -9   49.90    8.30
   2  -7   9   53.39    5.20
   2  -7   9   55.19    6.60
  -3   7  -9    6.70    4.90
  -3   7  -9    3.20    4.60
  -3   7  -9    5.30    4.30
   3  -7   9    6.60    4.20
   3  -7   9    4.60    2.60
  -4   7  -9   51.19    8.70
  -4   7  -9   47.90    8.80
   4  -7   9   62.09    8.70
   7   6  -9   39.20    8.40
  -7  -6   9   39.70    7.60
   6   6  -9   16.50    6.70
  -6  -6   9   29.40    6.50
  -6  -6   9   21.30    6.10
   5   6  -9   14.40    5.60
  -5  -6   9   36.60    7.20
  -5  -6   9   10.20    3.30
  -5  -6   9   20.50    5.50
   4   6  -9   46.10    5.30
  -4  -6   9   50.49    7.90
  -4  -6   9   53.59    4.10
  -4  -6   9   59.19    4.60
  -4  -6   9   63.89    8.70
   3   6  -9   81.49   10.30
   3   6  -9   89.09   10.90
  -3  -6   9  100.79   10.50
   2   6  -9   57.09   10.80
   2   6  -9   56.39    8.90
  -2  -6   9   48.60    7.10
  -2  -6   9   58.19    7.20
  -2  -6   9   60.29    7.60
   1   6  -9   -0.20    3.60
   1   6  -9    2.80    3.80
  -1  -6   9   -1.00    2.20
  -1  -6   9    4.60    2.70
  -1  -6   9   -0.30    2.90
   0   6  -9    0.50    3.40
   0   6  -9   -1.90    3.20
   0   6  -9   -2.90    3.50
   0  -6   9    3.20    3.00
   0  -6   9   -0.80    2.10
   0  -6   9    6.10    2.80
  -1   6  -9    2.50    3.50
  -1   6  -9    5.40    4.00
  -1   6  -9    2.10    3.90
   1  -6   9    0.80    2.30
   1  -6   9    5.50    3.70
   1  -6   9    3.90    2.40
  -2   6  -9    7.70    4.60
  -2   6  -9   11.60    4.80
  -2   6  -9   17.80    5.70
   2  -6   9    6.00    2.20
   2  -6   9   19.70    4.80
   2  -6   9   12.10    3.20
   2  -6   9   11.80    3.20
  -3   6  -9   40.10    7.10
  -3   6  -9   38.00    7.30
  -3   6  -9   49.90    7.70
   3  -6   9   46.00    4.90
   3  -6   9   42.60    6.20
  -4   6  -9   33.00    6.40
  -4   6  -9   31.90    6.10
  -4   6  -9   30.00    7.10
   4  -6   9   21.20    3.20
   4  -6   9   32.40    3.70
  -5   6  -9   72.39   10.20
  -5   6  -9   69.49    8.70
  -6   6  -9   33.80    7.40
  -6   6  -9   23.40    6.80
   6  -6   9   34.90    5.60
   8   5  -9   13.50    6.00
   8   5  -9   17.60    6.60
  -8  -5   9   14.50    5.20
   7   5  -9    4.60    4.40
   7   5  -9    4.50    5.40
  -7  -5   9    8.60    4.20
  -7  -5   9    6.70    4.00
  -7  -5   9    7.80    4.70
   6   5  -9   40.70    7.40
   6   5  -9   36.70    6.60
  -6  -5   9   42.80    6.80
  -6  -5   9   36.00    6.60
  -6  -5   9   29.30    6.40
   5   5  -9   73.99    9.50
   5   5  -9   76.19    8.40
  -5  -5   9   77.89    7.90
  -5  -5   9   73.29    9.00
  -5  -5   9   59.89    8.30
   4   5  -9   16.70    5.10
   4   5  -9   18.30    5.30
   4   5  -9   16.80    5.50
  -4  -5   9   19.50    3.70
  -4  -5   9   16.60    4.70
  -4  -5   9   18.00    4.80
   3   5  -9  309.47   16.90
[truncated: 825,300 more chars]
