# Supplementary material for: Systematic Parameter Determination Aimed at a Catalyst-Controlled Asymmetric Rh(I)-Catalyzed Pauson–Khand Reaction
Source: ACS Catal. 2024 Nov 5;14(22):17065–76. doi: 10.1021/acscatal.4c04490 (PMC11574763; doi:10.1021/acscatal.4c04490)
Supplement: Supplementary file 4 — cs4c04490_si_004.zip [file cs4c04490_si_004.zip]

Archive with 849 entries (748 files):
- FIDs for publication/
- FIDs for publication/9b/
- FIDs for publication/9b/structure.mol
- __MACOSX/
- __MACOSX/FIDs for publication/
- __MACOSX/FIDs for publication/9b/
- __MACOSX/FIDs for publication/9b/._structure.mol
- FIDs for publication/9b/13C/
- FIDs for publication/9b/13C/uxnmr.par
- FIDs for publication/9b/13C/pulseprogram
- FIDs for publication/9b/13C/format.temp
- FIDs for publication/9b/13C/audita.txt
- FIDs for publication/9b/13C/pdata/
- FIDs for publication/9b/13C/pdata/1/
- FIDs for publication/9b/13C/pdata/1/proc
- FIDs for publication/9b/13C/pdata/1/peaks
- FIDs for publication/9b/13C/pdata/1/peakrng
- FIDs for publication/9b/13C/pdata/1/peaklist.xml
- FIDs for publication/9b/13C/pdata/1/title
- FIDs for publication/9b/13C/pdata/1/auditp.txt
- FIDs for publication/9b/13C/pdata/1/intrng
- FIDs for publication/9b/13C/pdata/1/1r
- FIDs for publication/9b/13C/pdata/1/1i
- FIDs for publication/9b/13C/pdata/1/procs
- FIDs for publication/9b/13C/pdata/1/outd
- FIDs for publication/9b/13C/pdata/1/integrals.txt
- FIDs for publication/9b/13C/cpdprg2
- FIDs for publication/9b/13C/fid
- FIDs for publication/9b/13C/shimvalues
- FIDs for publication/9b/13C/scon2
- FIDs for publication/9b/13C/acqu
- FIDs for publication/9b/13C/acqus
- FIDs for publication/9b/details.txt
- __MACOSX/FIDs for publication/9b/._details.txt
- FIDs for publication/9b/1H/
- FIDs for publication/9b/1H/uxnmr.par
- FIDs for publication/9b/1H/pulseprogram
- FIDs for publication/9b/1H/format.temp
- FIDs for publication/9b/1H/audita.txt
- FIDs for publication/9b/1H/pdata/
- FIDs for publication/9b/1H/pdata/1/
- FIDs for publication/9b/1H/pdata/1/proc
- FIDs for publication/9b/1H/pdata/1/peaks
- FIDs for publication/9b/1H/pdata/1/peakrng
- FIDs for publication/9b/1H/pdata/1/peaklist.xml
- FIDs for publication/9b/1H/pdata/1/title
- FIDs for publication/9b/1H/pdata/1/auditp.txt
- FIDs for publication/9b/1H/pdata/1/intrng
- FIDs for publication/9b/1H/pdata/1/1r
- FIDs for publication/9b/1H/pdata/1/1i
- FIDs for publication/9b/1H/pdata/1/procs
- FIDs for publication/9b/1H/pdata/1/outd
- FIDs for publication/9b/1H/pdata/1/integrals.txt
- FIDs for publication/9b/1H/pdata/1/thumb.png
- FIDs for publication/9b/1H/fid
- FIDs for publication/9b/1H/shimvalues
- FIDs for publication/9b/1H/scon2
- FIDs for publication/9b/1H/acqu
- FIDs for publication/9b/1H/acqus
- FIDs for publication/5f/
- FIDs for publication/5f/structure.mol
- __MACOSX/FIDs for publication/5f/
- __MACOSX/FIDs for publication/5f/._structure.mol
- FIDs for publication/5f/13C/
- FIDs for publication/5f/13C/uxnmr.par
- FIDs for publication/5f/13C/prosol_History
- FIDs for publication/5f/13C/stanprogram8660
- FIDs for publication/5f/13C/pulseprogram
- FIDs for publication/5f/13C/precom.output
- FIDs for publication/5f/13C/format.temp
- FIDs for publication/5f/13C/audita.txt
- FIDs for publication/5f/13C/pdata/
- FIDs for publication/5f/13C/pdata/1/
- FIDs for publication/5f/13C/pdata/1/proc
- FIDs for publication/5f/13C/pdata/1/peaks
- FIDs for publication/5f/13C/pdata/1/peakrng
- FIDs for publication/5f/13C/pdata/1/peaklist.xml
- FIDs for publication/5f/13C/pdata/1/title
- FIDs for publication/5f/13C/pdata/1/parm.txt
- FIDs for publication/5f/13C/pdata/1/auditp.txt
- FIDs for publication/5f/13C/pdata/1/assocs
- FIDs for publication/5f/13C/pdata/1/intrng
- FIDs for publication/5f/13C/pdata/1/1r
- FIDs for publication/5f/13C/pdata/1/1i
- FIDs for publication/5f/13C/pdata/1/procs
- FIDs for publication/5f/13C/pdata/1/outd
- FIDs for publication/5f/13C/cpdprg2
- FIDs for publication/5f/13C/fq1list
- FIDs for publication/5f/13C/fid
- FIDs for publication/5f/13C/shimvalues
- FIDs for publication/5f/13C/uxnmr.info
- FIDs for publication/5f/13C/scon2
- FIDs for publication/5f/13C/acqu
- FIDs for publication/5f/13C/topshimreport
- FIDs for publication/5f/13C/acqus
- FIDs for publication/5f/13C/specpar
- FIDs for publication/5f/.DS_Store
- __MACOSX/FIDs for publication/5f/._.DS_Store
- FIDs for publication/5f/details.txt
- __MACOSX/FIDs for publication/5f/._details.txt
- FIDs for publication/5f/1H/
- FIDs for publication/5f/1H/uxnmr.par
- FIDs for publication/5f/1H/prosol_History
- FIDs for publication/5f/1H/stanprogram8660
- FIDs for publication/5f/1H/pulseprogram
- FIDs for publication/5f/1H/precom.output
- FIDs for publication/5f/1H/format.temp
- FIDs for publication/5f/1H/audita.txt
- FIDs for publication/5f/1H/pdata/
- FIDs for publication/5f/1H/pdata/1/
- FIDs for publication/5f/1H/pdata/1/proc
- FIDs for publication/5f/1H/pdata/1/peaks
- FIDs for publication/5f/1H/pdata/1/peakrng
- FIDs for publication/5f/1H/pdata/1/peaklist.xml
- FIDs for publication/5f/1H/pdata/1/title
- FIDs for publication/5f/1H/pdata/1/parm.txt
- FIDs for publication/5f/1H/pdata/1/auditp.txt
- FIDs for publication/5f/1H/pdata/1/assocs
- FIDs for publication/5f/1H/pdata/1/intrng
- FIDs for publication/5f/1H/pdata/1/1r
- FIDs for publication/5f/1H/pdata/1/1i
- FIDs for publication/5f/1H/pdata/1/procs
- FIDs for publication/5f/1H/pdata/1/outd
- FIDs for publication/5f/1H/pdata/1/integrals.txt
- FIDs for publication/5f/1H/fq1list
- FIDs for publication/5f/1H/fid
- FIDs for publication/5f/1H/shimvalues
- FIDs for publication/5f/1H/uxnmr.info
- FIDs for publication/5f/1H/scon2
- FIDs for publication/5f/1H/acqu
- FIDs for publication/5f/1H/topshimreport
- FIDs for publication/5f/1H/acqus
- FIDs for publication/5f/1H/specpar
- FIDs for publication/5da/
- FIDs for publication/5da/structure.mol
- __MACOSX/FIDs for publication/5da/
- __MACOSX/FIDs for publication/5da/._structure.mol
- FIDs for publication/5da/.DS_Store
- __MACOSX/FIDs for publication/5da/._.DS_Store
- FIDs for publication/5da/details.txt
- __MACOSX/FIDs for publication/5da/._details.txt
- FIDs for publication/5da/1H/
- FIDs for publication/5da/1H/uxnmr.par
- FIDs for publication/5da/1H/prosol_History
- FIDs for publication/5da/1H/pulseprogram
- FIDs for publication/5da/1H/stanprogram5068
- FIDs for publication/5da/1H/precom.output
- FIDs for publication/5da/1H/format.temp
- FIDs for publication/5da/1H/audita.txt
- FIDs for publication/5da/1H/pdata/
- FIDs for publication/5da/1H/pdata/1/
- FIDs for publication/5da/1H/pdata/1/proc
- FIDs for publication/5da/1H/pdata/1/peaks
- FIDs for publication/5da/1H/pdata/1/peakrng
- FIDs for publication/5da/1H/pdata/1/peaklist.xml
- FIDs for publication/5da/1H/pdata/1/title
- FIDs for publication/5da/1H/pdata/1/parm.txt
- FIDs for publication/5da/1H/pdata/1/auditp.txt
- FIDs for publication/5da/1H/pdata/1/assocs
- FIDs for publication/5da/1H/pdata/1/intrng
- FIDs for publication/5da/1H/pdata/1/1r
- FIDs for publication/5da/1H/pdata/1/1i
- FIDs for publication/5da/1H/pdata/1/procs
- FIDs for publication/5da/1H/pdata/1/outd
- FIDs for publication/5da/1H/pdata/1/integrals.txt
- FIDs for publication/5da/1H/fq1list
- FIDs for publication/5da/1H/fid
- FIDs for publication/5da/1H/shimvalues
- FIDs for publication/5da/1H/uxnmr.info
- FIDs for publication/5da/1H/scon2
- FIDs for publication/5da/1H/acqu
- FIDs for publication/5da/1H/topshimreport
- FIDs for publication/5da/1H/acqus
- FIDs for publication/5da/1H/specpar
- FIDs for publication/.DS_Store
- __MACOSX/FIDs for publication/._.DS_Store
- FIDs for publication/5ax/
- FIDs for publication/5ax/structure.mol
- __MACOSX/FIDs for publication/5ax/
- __MACOSX/FIDs for publication/5ax/._structure.mol
- FIDs for publication/5ax/.DS_Store
- __MACOSX/FIDs for publication/5ax/._.DS_Store
- FIDs for publication/5ax/details.txt
- __MACOSX/FIDs for publication/5ax/._details.txt
- FIDs for publication/5ax/1H/
- FIDs for publication/5ax/1H/uxnmr.par
- FIDs for publication/5ax/1H/prosol_History
- FIDs for publication/5ax/1H/pulseprogram
- FIDs for publication/5ax/1H/precom.output
- FIDs for publication/5ax/1H/format.temp
- FIDs for publication/5ax/1H/audita.txt
- FIDs for publication/5ax/1H/pdata/
- FIDs for publication/5ax/1H/pdata/1/
- FIDs for publication/5ax/1H/pdata/1/proc
- FIDs for publication/5ax/1H/pdata/1/peaks
- FIDs for publication/5ax/1H/pdata/1/peakrng
- FIDs for publication/5ax/1H/pdata/1/peaklist.xml
- FIDs for publication/5ax/1H/pdata/1/title
- FIDs for publication/5ax/1H/pdata/1/parm.txt
- FIDs for publication/5ax/1H/pdata/1/auditp.txt
- FIDs for publication/5ax/1H/pdata/1/intrng
- FIDs for publication/5ax/1H/pdata/1/1r
- FIDs for publication/5ax/1H/pdata/1/1i
- FIDs for publication/5ax/1H/pdata/1/procs
- FIDs for publication/5ax/1H/pdata/1/outd
- FIDs for publication/5ax/1H/pdata/1/integrals.txt
- FIDs for publication/5ax/1H/fq1list
- FIDs for publication/5ax/1H/fid
- FIDs for publication/5ax/1H/shimvalues
- FIDs for publication/5ax/1H/stanprogram8720
- FIDs for publication/5ax/1H/uxnmr.info
- FIDs for publication/5ax/1H/scon2
- FIDs for publication/5ax/1H/acqu
- FIDs for publication/5ax/1H/topshimreport
- FIDs for publication/5ax/1H/acqus
- FIDs for publication/5ax/1H/specpar
- FIDs for publication/11a/
- FIDs for publication/11a/structure.mol
- __MACOSX/FIDs for publication/11a/
- __MACOSX/FIDs for publication/11a/._structure.mol
- FIDs for publication/11a/13C/
- FIDs for publication/11a/13C/uxnmr.par
- FIDs for publication/11a/13C/prosol_History
- FIDs for publication/11a/13C/pulseprogram
- FIDs for publication/11a/13C/precom.output
- FIDs for publication/11a/13C/stanprogram1088
- FIDs for publication/11a/13C/format.temp
- FIDs for publication/11a/13C/audita.txt
- FIDs for publication/11a/13C/pdata/
- FIDs for publication/11a/13C/pdata/1/
- FIDs for publication/11a/13C/pdata/1/proc
- FIDs for publication/11a/13C/pdata/1/peaks
- FIDs for publication/11a/13C/pdata/1/peakrng
- FIDs for publication/11a/13C/pdata/1/peaklist.xml
- FIDs for publication/11a/13C/pdata/1/title
- FIDs for publication/11a/13C/pdata/1/parm.txt
- FIDs for publication/11a/13C/pdata/1/auditp.txt
- FIDs for publication/11a/13C/pdata/1/intrng
- FIDs for publication/11a/13C/pdata/1/1r
- FIDs for publication/11a/13C/pdata/1/1i
- FIDs for publication/11a/13C/pdata/1/procs
- FIDs for publication/11a/13C/pdata/1/outd
- FIDs for publication/11a/13C/pdata/1/thumb.png
- FIDs for publication/11a/13C/cpdprg2
- FIDs for publication/11a/13C/fq1list
- FIDs for publication/11a/13C/fid
- FIDs for publication/11a/13C/shimvalues
- FIDs for publication/11a/13C/uxnmr.info
- FIDs for publication/11a/13C/scon2
- FIDs for publication/11a/13C/acqu
- FIDs for publication/11a/13C/topshimreport
- FIDs for publication/11a/13C/acqus
- FIDs for publication/11a/13C/specpar
- FIDs for publication/11a/details.txt
- __MACOSX/FIDs for publication/11a/._details.txt
- FIDs for publication/11a/1H/
- FIDs for publication/11a/1H/uxnmr.par
- FIDs for publication/11a/1H/pulseprogram
- FIDs for publication/11a/1H/format.temp
- FIDs for publication/11a/1H/audita.txt
- FIDs for publication/11a/1H/pdata/
- FIDs for publication/11a/1H/pdata/1/
- FIDs for publication/11a/1H/pdata/1/proc
- FIDs for publication/11a/1H/pdata/1/peaks
- FIDs for publication/11a/1H/pdata/1/peakrng
- FIDs for publication/11a/1H/pdata/1/peaklist.xml
- FIDs for publication/11a/1H/pdata/1/title
- FIDs for publication/11a/1H/pdata/1/auditp.txt
- FIDs for publication/11a/1H/pdata/1/intrng
- FIDs for publication/11a/1H/pdata/1/1r
- FIDs for publication/11a/1H/pdata/1/1i
- FIDs for publication/11a/1H/pdata/1/procs
- FIDs for publication/11a/1H/pdata/1/outd
- FIDs for publication/11a/1H/pdata/1/integrals.txt
- FIDs for publication/11a/1H/fid
- FIDs for publication/11a/1H/shimvalues
- FIDs for publication/11a/1H/scon2
- FIDs for publication/11a/1H/acqu
- FIDs for publication/11a/1H/acqus
- FIDs for publication/7d/
- FIDs for publication/7d/structure.mol
- __MACOSX/FIDs for publication/7d/
- __MACOSX/FIDs for publication/7d/._structure.mol
- FIDs for publication/7d/13C/
- FIDs for publication/7d/13C/uxnmr.par
- FIDs for publication/7d/13C/prosol_History
- FIDs for publication/7d/13C/stanprogram7440
- FIDs for publication/7d/13C/pulseprogram
- FIDs for publication/7d/13C/precom.output
- FIDs for publication/7d/13C/format.temp
- FIDs for publication/7d/13C/audita.txt
- FIDs for publication/7d/13C/pdata/
- FIDs for publication/7d/13C/pdata/1/
- FIDs for publication/7d/13C/pdata/1/proc
- FIDs for publication/7d/13C/pdata/1/peaks
- FIDs for publication/7d/13C/pdata/1/peakrng
- FIDs for publication/7d/13C/pdata/1/peaklist.xml
- FIDs for publication/7d/13C/pdata/1/title
- FIDs for publication/7d/13C/pdata/1/parm.txt
- FIDs for publication/7d/13C/pdata/1/auditp.txt
[truncated: 549 more entries]
