# Supplementary material for: Systematic Parameter Determination Aimed at a Catalyst-Controlled Asymmetric Rh(I)-Catalyzed Pauson–Khand Reaction
Source: ACS Catal. 2024 Nov 5;14(22):17065–76. doi: 10.1021/acscatal.4c04490 (PMC11574763; doi:10.1021/acscatal.4c04490)
Supplement: Supplementary file 4 — cs4c04490_si_004.zip [file cs4c04490_si_004.zip › FIDs for publication/9b/structure.mol]

structure.mol
  ChemDraw07132418392D

  0  0  0     0  0              0 V3000
M  V30 BEGIN CTAB
M  V30 COUNTS 21 22 4 0 1
M  V30 BEGIN ATOM
M  V30 1 C 0.821419 -0.250742 0.000000 0
M  V30 2 C 0.821419 -1.075742 0.000000 0
M  V30 3 C 1.606041 -1.330680 0.000000 0
M  V30 4 C 2.090964 -0.663242 0.000000 0
M  V30 5 C 1.606041 0.004197 0.000000 0
M  V30 6 C 0.036798 0.004197 0.000000 0
M  V30 7 C -0.448125 -0.663242 0.000000 0
M  V30 8 C 0.036798 -1.330680 0.000000 0
M  V30 9 O 2.915964 -0.663242 0.000000 0
M  V30 10 C 1.860980 0.788819 0.000000 0
M  V30 11 C 0.821419 -1.900742 0.000000 0
M  V30 12 C -1.031488 -0.079878 0.000000 0
M  V30 13 O -1.825611 -0.292663 0.000000 0
M  V30 14 O -0.818704 0.714244 0.000000 0
M  V30 15 C -1.187257 2.089703 0.000000 0
M  V30 16 C -1.400041 1.295581 0.000000 0
M  V30 17 C -0.860625 -1.377712 0.000000 0
M  V30 18 O -0.449557 -2.089703 0.000000 0
M  V30 19 O -1.682761 -1.377712 0.000000 0
M  V30 20 C -2.915964 -2.089703 0.000000 0
M  V30 21 C -2.093829 -2.089703 0.000000 0
M  V30 END ATOM
M  V30 BEGIN BOND
M  V30 1 1 5 10
M  V30 2 1 2 11 CFG=3
M  V30 3 1 15 16
M  V30 4 1 14 16
M  V30 5 2 12 13
M  V30 6 1 12 14
M  V30 7 1 7 12
M  V30 8 1 20 21
M  V30 9 1 19 21
M  V30 10 2 17 18
M  V30 11 1 17 19
M  V30 12 1 7 17
M  V30 13 1 1 2
M  V30 14 1 2 3
M  V30 15 1 3 4
M  V30 16 1 4 5
M  V30 17 2 5 1
M  V30 18 1 1 6
M  V30 19 1 6 7
M  V30 20 1 7 8
M  V30 21 1 8 2
M  V30 22 2 4 9
M  V30 END BOND
M  V30 BEGIN SGROUP
M  V30 1 SUP 1 ATOMS=(1 10) XBONDS=(1 1) LABEL=Me CSTATE=(4 1 -0.254939 -
M  V30 -0.784622 0)
M  V30 2 SUP 2 ATOMS=(1 11) XBONDS=(1 2) LABEL=Me CSTATE=(4 2 0.000000 -
M  V30 0.825000 0)
M  V30 3 SUP 3 ATOMS=(5 12 13 14 15 16) XBONDS=(1 7) LABEL=CO2Et CSTATE=(4 7 -
M  V30 0.583364 -0.583364 0)
M  V30 4 SUP 4 ATOMS=(5 17 18 19 20 21) XBONDS=(1 12) LABEL=CO2Et CSTATE=(4 -
M  V30 12 0.412500 0.714470 0)
M  V30 END SGROUP
M  V30 END CTAB
M  END
