# Supplementary material for: Systematic Parameter Determination Aimed at a Catalyst-Controlled Asymmetric Rh(I)-Catalyzed Pauson–Khand Reaction
Source: ACS Catal. 2024 Nov 5;14(22):17065–76. doi: 10.1021/acscatal.4c04490 (PMC11574763; doi:10.1021/acscatal.4c04490)
Supplement: Supplementary file 4 — cs4c04490_si_004.zip [file cs4c04490_si_004.zip › FIDs for publication/9b/13C/audita.txt]

##TITLE= Audit trail, TOPSPIN		Version 2.1
##JCAMPDX= 5.01
##ORIGIN= Bruker BioSpin GmbH
##OWNER= brummond
$$ C:\Documents and Settings\brummond\Desktop/data/Yifan/nmr/YFQ-03-109/7/audita.txt
##AUDIT TRAIL=  $$ (NUMBER, WHEN, WHO, WHERE, PROCESS, VERSION, WHAT)
(   1,<2023-07-01 15:05:20.750 -0400>,<brummond>,<NMR400B>,<go>,<TOPSPIN 2.1>,
      <created by zg
	started at 2023-07-01 12:33:56.640 -0400,
	POWCHK disabled, PULCHK disabled,
       configuration hash MD5:
       04 E8 CE 62 FC 14 D0 00 98 91 3D 84 01 37 E9 18
       data hash MD5: 64K
       6C 5B 9D 4F 9A 7B D1 56 0B 8B BC 4C B9 3A 70 2D>)
##END=

$$ hash MD5
$$ 35 F9 19 9B 68 1B 34 FC 40 03 A6 C1 1E 34 0E 38
