# Supplementary material for: Systematic Parameter Determination Aimed at a Catalyst-Controlled Asymmetric Rh(I)-Catalyzed Pauson–Khand Reaction
Source: ACS Catal. 2024 Nov 5;14(22):17065–76. doi: 10.1021/acscatal.4c04490 (PMC11574763; doi:10.1021/acscatal.4c04490)
Supplement: Supplementary file 4 — cs4c04490_si_004.zip [file cs4c04490_si_004.zip › FIDs for publication/9b/13C/pdata/1/peakrng]

P    #regions in PPM
# 2024-07-13 18:44:04 -0400  qiyifan@Yifans-MacBook-Air.local
# low field   high field   mi   maxi
  211.00120839616403  121.98333930951304  0.268  1.606  # for region 1
  68.15083743042858  3.1078557785863192  0.154  2.694  # for region 2
