# Supplementary material for: Systematic Parameter Determination Aimed at a Catalyst-Controlled Asymmetric Rh(I)-Catalyzed Pauson–Khand Reaction
Source: ACS Catal. 2024 Nov 5;14(22):17065–76. doi: 10.1021/acscatal.4c04490 (PMC11574763; doi:10.1021/acscatal.4c04490)
Supplement: Supplementary file 4 — cs4c04490_si_004.zip [file cs4c04490_si_004.zip › FIDs for publication/9b/13C/pdata/1/peaklist.xml]

<?xml version="1.0" encoding="UTF-8"?>
<PeakList modified="2024-04-25T11:24:52">
  <PeakList1D>
    <PeakList1DHeader creator="Yifan Qi" date="2024-04-25T11:24:52" expNo="7" name="YFQ-03-109" owner="" procNo="1" source="C:/Users/Yifan Qi/OneDrive - University of Pittsburgh/Desktop/Most NMR">
      <PeakPickDetails>F1=211.001205ppm, F2=121.983337ppm, MI=0.27cm, MAXI=1.61cm, PC=1.400
      </PeakPickDetails>
    </PeakList1DHeader>
    <Peak1D F1="209.432907" intensity="1.367284" type="0"/>
    <Peak1D F1="180.946838" intensity="1.350881" type="0"/>
    <Peak1D F1="171.909622" intensity="1.314683" type="0"/>
    <Peak1D F1="171.651245" intensity="1.441697" type="0"/>
    <Peak1D F1="131.686646" intensity="1.308294" type="0"/>
  </PeakList1D>
  <PeakList1D>
    <PeakList1DHeader creator="Yifan Qi" date="2024-04-25T11:24:52" expNo="7" name="YFQ-03-109" owner="" procNo="1" source="C:/Users/Yifan Qi/OneDrive - University of Pittsburgh/Desktop/Most NMR">
      <PeakPickDetails>F1=68.150841ppm, F2=3.107856ppm, MI=0.15cm, MAXI=2.69cm, PC=1.400
      </PeakPickDetails>
    </PeakList1DHeader>
    <Peak1D F1="62.230766" intensity="0.9452027" type="0"/>
    <Peak1D F1="62.177845" intensity="0.9473589" type="0"/>
    <Peak1D F1="60.371555" intensity="2.001436" type="0"/>
    <Peak1D F1="51.16991" intensity="0.6532495" type="0"/>
    <Peak1D F1="47.665874" intensity="2.015392" type="0"/>
    <Peak1D F1="44.784119" intensity="0.4282939" type="0"/>
    <Peak1D F1="33.123993" intensity="1.165309" type="0"/>
    <Peak1D F1="26.690933" intensity="0.3471813" type="0"/>
    <Peak1D F1="14.146761" intensity="0.6669738" type="0"/>
    <Peak1D F1="8.625112" intensity="1.001081" type="0"/>
  </PeakList1D>
</PeakList>
