# Supplementary material for: Systematic Parameter Determination Aimed at a Catalyst-Controlled Asymmetric Rh(I)-Catalyzed Pauson–Khand Reaction
Source: ACS Catal. 2024 Nov 5;14(22):17065–76. doi: 10.1021/acscatal.4c04490 (PMC11574763; doi:10.1021/acscatal.4c04490)
Supplement: Supplementary file 4 — cs4c04490_si_004.zip [file cs4c04490_si_004.zip › FIDs for publication/9b/13C/pdata/1/auditp.txt]

##TITLE= Audit trail, TOPSPIN		Version 2.1
##JCAMPDX= 5.01
##ORIGIN= Bruker BioSpin GmbH
##OWNER= brummond
$$ C:\Documents and Settings\brummond\Desktop/data/Yifan/nmr/YFQ-03-109/7/pdata/1/auditp.txt
##AUDIT TRAIL=  $$ (NUMBER, WHEN, WHO, WHERE, PROCESS, VERSION, WHAT)
(   1,<2023-07-01 15:05:20.750 -0400>,<brummond>,<NMR400B>,<go>,<TOPSPIN 2.1>,
      <created by zg
	started at 2023-07-01 12:33:56.640 -0400,
	POWCHK disabled, PULCHK disabled,
       configuration hash MD5:
       04 E8 CE 62 FC 14 D0 00 98 91 3D 84 01 37 E9 18
       data hash MD5: 64K
       6C 5B 9D 4F 9A 7B D1 56 0B 8B BC 4C B9 3A 70 2D>)
(   2,<2023-07-01 15:05:25.500 -0400>,<brummond>,<NMR400B>,<proc1d>,<TOPSPIN 2.1>,
      <Start of raw data processing
       ef LB = 1 FT_mod = 6 PKNL = 1 SI = 32K 
       data hash MD5: 32K
       D7 E0 07 AF 4C E0 BF 77 CB F9 18 21 1A F7 02 66>)
(   3,<2023-07-01 15:05:28.125 -0400>,<brummond>,<NMR400B>,<proc1d>,<TOPSPIN 2.1>,
      <apk 
       data hash MD5: 32K
       E3 0E EA 4F 35 2A D5 AC D6 3A 50 5F C7 DE 84 CF>)
(   4,<2023-07-01 15:05:29.343 -0400>,<brummond>,<NMR400B>,<proc1d>,<TOPSPIN 2.1>,
      <abs ABSG = 5 
       data hash MD5: 32K
       81 DE 42 24 99 11 E7 1B 86 EB FF BA D7 8B 5A 4E>)
$$ C:/Users/Yifan Qi/OneDrive - University of Pittsburgh/Desktop/Most NMR/YFQ-03-109/7/pdata/1/auditp.txt
(   5,<2023-11-22 18:20:39.845 -0500>,<Yifan Qi>,<Yifan-P16s>,<dataserver>,<TopSpin 4.1.4>,
      <Spectrum calibrated, SF was set. Old value: 100.637914 New value: 100.637903. Peak list modified: Yes
       data hash MD5: 32K
       81 DE 42 24 99 11 E7 1B 86 EB FF BA D7 8B 5A 4E>)
(   6,<2023-11-22 18:20:39.850 -0500>,<Yifan Qi>,<Yifan-P16s>,<dataserver>,<TopSpin 4.1.4>,
      <Spectrum calibrated, OFFSET was set. Old value: 219.425900 New value: 219.539899. Peak list modified: Yes
       data hash MD5: 32K
       81 DE 42 24 99 11 E7 1B 86 EB FF BA D7 8B 5A 4E>)
(   7,<2023-11-22 18:20:48.735 -0500>,<Yifan Qi>,<Yifan-P16s>,<dataserver>,<TopSpin 4.1.4>,
      <INTEGRAL DELETE [172.008;171.250]
       data hash MD5: 32K
       81 DE 42 24 99 11 E7 1B 86 EB FF BA D7 8B 5A 4E>)
(   8,<2023-11-22 18:20:48.744 -0500>,<Yifan Qi>,<Yifan-P16s>,<dataserver>,<TopSpin 4.1.4>,
      <INTEGRAL DELETE [77.799;76.276]
       data hash MD5: 32K
       81 DE 42 24 99 11 E7 1B 86 EB FF BA D7 8B 5A 4E>)
(   9,<2023-11-22 18:20:48.747 -0500>,<Yifan Qi>,<Yifan-P16s>,<dataserver>,<TopSpin 4.1.4>,
      <INTEGRAL DELETE [62.447;61.755]
       data hash MD5: 32K
       81 DE 42 24 99 11 E7 1B 86 EB FF BA D7 8B 5A 4E>)
(  10,<2023-11-22 18:20:48.752 -0500>,<Yifan Qi>,<Yifan-P16s>,<dataserver>,<TopSpin 4.1.4>,
      <INTEGRAL DELETE [14.425;13.615]
       data hash MD5: 32K
       81 DE 42 24 99 11 E7 1B 86 EB FF BA D7 8B 5A 4E>)
(  11,<2023-11-22 18:20:51.170 -0500>,<Yifan Qi>,<Yifan-P16s>,<dataserver>,<TopSpin 4.1.4>,
      <Start of interactive peak picking
       data hash MD5: 32K
       81 DE 42 24 99 11 E7 1B 86 EB FF BA D7 8B 5A 4E>)
(  12,<2023-11-22 18:20:56.334 -0500>,<Yifan Qi>,<Yifan-P16s>,<peak>,<TopSpin 4.1.4>,
      <1D Peak picking
       data hash MD5: 32K
       81 DE 42 24 99 11 E7 1B 86 EB FF BA D7 8B 5A 4E>)
(  13,<2023-11-22 18:21:01.392 -0500>,<Yifan Qi>,<Yifan-P16s>,<peak>,<TopSpin 4.1.4>,
      <1D Peak picking
       data hash MD5: 32K
       81 DE 42 24 99 11 E7 1B 86 EB FF BA D7 8B 5A 4E>)
(  14,<2023-11-22 18:21:04.942 -0500>,<Yifan Qi>,<Yifan-P16s>,<dataserver>,<TopSpin 4.1.4>,
      <Delete all peak picking regions
       data hash MD5: 32K
       81 DE 42 24 99 11 E7 1B 86 EB FF BA D7 8B 5A 4E>)
(  15,<2023-11-22 18:21:04.952 -0500>,<Yifan Qi>,<Yifan-P16s>,<dataserver>,<TopSpin 4.1.4>,
      <End of interactive peak picking
       data hash MD5: 32K
       81 DE 42 24 99 11 E7 1B 86 EB FF BA D7 8B 5A 4E>)
(  16,<2024-04-25 11:19:51.835 -0400>,<Yifan Qi>,<Yifan-P16s>,<dataserver>,<TopSpin 4.1.4>,
      <Start of interactive peak picking
       data hash MD5: 32K
       81 DE 42 24 99 11 E7 1B 86 EB FF BA D7 8B 5A 4E>)
(  17,<2024-04-25 11:20:06.957 -0400>,<Yifan Qi>,<Yifan-P16s>,<peak>,<TopSpin 4.1.4>,
      <1D Peak picking
       data hash MD5: 32K
       81 DE 42 24 99 11 E7 1B 86 EB FF BA D7 8B 5A 4E>)
(  18,<2024-04-25 11:20:08.527 -0400>,<Yifan Qi>,<Yifan-P16s>,<peak>,<TopSpin 4.1.4>,
      <1D Peak picking
       data hash MD5: 32K
       81 DE 42 24 99 11 E7 1B 86 EB FF BA D7 8B 5A 4E>)
(  19,<2024-04-25 11:20:11.918 -0400>,<Yifan Qi>,<Yifan-P16s>,<peak>,<TopSpin 4.1.4>,
      <1D Peak picking
       data hash MD5: 32K
       81 DE 42 24 99 11 E7 1B 86 EB FF BA D7 8B 5A 4E>)
(  20,<2024-04-25 11:20:25.571 -0400>,<Yifan Qi>,<Yifan-P16s>,<peak>,<TopSpin 4.1.4>,
      <1D Peak picking
       data hash MD5: 32K
       81 DE 42 24 99 11 E7 1B 86 EB FF BA D7 8B 5A 4E>)
(  21,<2024-04-25 11:20:27.190 -0400>,<Yifan Qi>,<Yifan-P16s>,<peak>,<TopSpin 4.1.4>,
      <1D Peak picking
       data hash MD5: 32K
       81 DE 42 24 99 11 E7 1B 86 EB FF BA D7 8B 5A 4E>)
(  22,<2024-04-25 11:21:07.741 -0400>,<Yifan Qi>,<Yifan-P16s>,<peak>,<TopSpin 4.1.4>,
      <1D Peak picking
       data hash MD5: 32K
       81 DE 42 24 99 11 E7 1B 86 EB FF BA D7 8B 5A 4E>)
(  23,<2024-04-25 11:21:09.704 -0400>,<Yifan Qi>,<Yifan-P16s>,<peak>,<TopSpin 4.1.4>,
      <1D Peak picking
       data hash MD5: 32K
       81 DE 42 24 99 11 E7 1B 86 EB FF BA D7 8B 5A 4E>)
(  24,<2024-04-25 11:21:33.973 -0400>,<Yifan Qi>,<Yifan-P16s>,<peak>,<TopSpin 4.1.4>,
      <1D Peak picking
       data hash MD5: 32K
       81 DE 42 24 99 11 E7 1B 86 EB FF BA D7 8B 5A 4E>)
(  25,<2024-04-25 11:21:35.865 -0400>,<Yifan Qi>,<Yifan-P16s>,<peak>,<TopSpin 4.1.4>,
      <1D Peak picking
       data hash MD5: 32K
       81 DE 42 24 99 11 E7 1B 86 EB FF BA D7 8B 5A 4E>)
(  26,<2024-04-25 11:21:36.615 -0400>,<Yifan Qi>,<Yifan-P16s>,<peak>,<TopSpin 4.1.4>,
      <1D Peak picking
       data hash MD5: 32K
       81 DE 42 24 99 11 E7 1B 86 EB FF BA D7 8B 5A 4E>)
(  27,<2024-04-25 11:21:37.398 -0400>,<Yifan Qi>,<Yifan-P16s>,<peak>,<TopSpin 4.1.4>,
      <1D Peak picking
       data hash MD5: 32K
       81 DE 42 24 99 11 E7 1B 86 EB FF BA D7 8B 5A 4E>)
(  28,<2024-04-25 11:21:38.418 -0400>,<Yifan Qi>,<Yifan-P16s>,<peak>,<TopSpin 4.1.4>,
      <1D Peak picking
       data hash MD5: 32K
       81 DE 42 24 99 11 E7 1B 86 EB FF BA D7 8B 5A 4E>)
(  29,<2024-04-25 11:21:39.399 -0400>,<Yifan Qi>,<Yifan-P16s>,<peak>,<TopSpin 4.1.4>,
      <1D Peak picking
       data hash MD5: 32K
       81 DE 42 24 99 11 E7 1B 86 EB FF BA D7 8B 5A 4E>)
(  30,<2024-04-25 11:21:41.476 -0400>,<Yifan Qi>,<Yifan-P16s>,<peak>,<TopSpin 4.1.4>,
      <1D Peak picking
       data hash MD5: 32K
       81 DE 42 24 99 11 E7 1B 86 EB FF BA D7 8B 5A 4E>)
(  31,<2024-04-25 11:21:43.993 -0400>,<Yifan Qi>,<Yifan-P16s>,<peak>,<TopSpin 4.1.4>,
      <1D Peak picking
       data hash MD5: 32K
       81 DE 42 24 99 11 E7 1B 86 EB FF BA D7 8B 5A 4E>)
(  32,<2024-04-25 11:21:45.024 -0400>,<Yifan Qi>,<Yifan-P16s>,<peak>,<TopSpin 4.1.4>,
      <1D Peak picking
       data hash MD5: 32K
       81 DE 42 24 99 11 E7 1B 86 EB FF BA D7 8B 5A 4E>)
(  33,<2024-04-25 11:21:46.179 -0400>,<Yifan Qi>,<Yifan-P16s>,<peak>,<TopSpin 4.1.4>,
      <1D Peak picking
       data hash MD5: 32K
       81 DE 42 24 99 11 E7 1B 86 EB FF BA D7 8B 5A 4E>)
(  34,<2024-04-25 11:21:47.328 -0400>,<Yifan Qi>,<Yifan-P16s>,<peak>,<TopSpin 4.1.4>,
      <1D Peak picking
       data hash MD5: 32K
       81 DE 42 24 99 11 E7 1B 86 EB FF BA D7 8B 5A 4E>)
(  35,<2024-04-25 11:21:48.705 -0400>,<Yifan Qi>,<Yifan-P16s>,<peak>,<TopSpin 4.1.4>,
      <1D Peak picking
       data hash MD5: 32K
       81 DE 42 24 99 11 E7 1B 86 EB FF BA D7 8B 5A 4E>)
(  36,<2024-04-25 11:21:49.558 -0400>,<Yifan Qi>,<Yifan-P16s>,<peak>,<TopSpin 4.1.4>,
      <1D Peak picking
       data hash MD5: 32K
       81 DE 42 24 99 11 E7 1B 86 EB FF BA D7 8B 5A 4E>)
(  37,<2024-04-25 11:21:56.278 -0400>,<Yifan Qi>,<Yifan-P16s>,<peak>,<TopSpin 4.1.4>,
      <1D Peak picking
       data hash MD5: 32K
       81 DE 42 24 99 11 E7 1B 86 EB FF BA D7 8B 5A 4E>)
(  38,<2024-04-25 11:22:48.843 -0400>,<Yifan Qi>,<Yifan-P16s>,<peak>,<TopSpin 4.1.4>,
      <1D Peak picking
       data hash MD5: 32K
       81 DE 42 24 99 11 E7 1B 86 EB FF BA D7 8B 5A 4E>)
(  39,<2024-04-25 11:23:00.750 -0400>,<Yifan Qi>,<Yifan-P16s>,<dataserver>,<TopSpin 4.1.4>,
      <Delete all peak picking regions
       data hash MD5: 32K
       81 DE 42 24 99 11 E7 1B 86 EB FF BA D7 8B 5A 4E>)
(  40,<2024-04-25 11:23:00.765 -0400>,<Yifan Qi>,<Yifan-P16s>,<dataserver>,<TopSpin 4.1.4>,
      <Delete all peak picking regions
       data hash MD5: 32K
       81 DE 42 24 99 11 E7 1B 86 EB FF BA D7 8B 5A 4E>)
(  41,<2024-04-25 11:23:00.769 -0400>,<Yifan Qi>,<Yifan-P16s>,<dataserver>,<TopSpin 4.1.4>,
      <Delete all peak picking regions
       data hash MD5: 32K
       81 DE 42 24 99 11 E7 1B 86 EB FF BA D7 8B 5A 4E>)
(  42,<2024-04-25 11:23:00.775 -0400>,<Yifan Qi>,<Yifan-P16s>,<dataserver>,<TopSpin 4.1.4>,
      <Delete peaks within defined region
       data hash MD5: 32K
       81 DE 42 24 99 11 E7 1B 86 EB FF BA D7 8B 5A 4E>)
(  43,<2024-04-25 11:23:00.779 -0400>,<Yifan Qi>,<Yifan-P16s>,<dataserver>,<TopSpin 4.1.4>,
      <Peak added manually at position 14.1008
       data hash MD5: 32K
       81 DE 42 24 99 11 E7 1B 86 EB FF BA D7 8B 5A 4E>)
(  44,<2024-04-25 11:23:00.784 -0400>,<Yifan Qi>,<Yifan-P16s>,<dataserver>,<TopSpin 4.1.4>,
      <Delete all peak picking regions
       data hash MD5: 32K
       81 DE 42 24 99 11 E7 1B 86 EB FF BA D7 8B 5A 4E>)
(  45,<2024-04-25 11:23:00.787 -0400>,<Yifan Qi>,<Yifan-P16s>,<dataserver>,<TopSpin 4.1.4>,
      <Delete all peak picking regions
       data hash MD5: 32K
       81 DE 42 24 99 11 E7 1B 86 EB FF BA D7 8B 5A 4E>)
(  46,<2024-04-25 11:23:00.799 -0400>,<Yifan Qi>,<Yifan-P16s>,<dataserver>,<TopSpin 4.1.4>,
      <All peaks removed
       data hash MD5: 32K
       81 DE 42 24 99 11 E7 1B 86 EB FF BA D7 8B 5A 4E>)
(  47,<2024-04-25 11:23:00.804 -0400>,<Yifan Qi>,<Yifan-P16s>,<dataserver>,<TopSpin 4.1.4>,
      <All peaks removed
       data hash MD5: 32K
       81 DE 42 24 99 11 E7 1B 86 EB FF BA D7 8B 5A 4E>)
(  48,<2024-04-25 11:23:00.807 -0400>,<Yifan Qi>,<Yifan-P16s>,<dataserver>,<TopSpin 4.1.4>,
      <Peak added manually at position 14.1008
       data hash MD5: 32K
       81 DE 42 24 99 11 E7 1B 86 EB FF BA D7 8B 5A 4E>)
(  49,<2024-04-25 11:23:00.807 -0400>,<Yifan Qi>,<Yifan-P16s>,<dataserver>,<TopSpin 4.1.4>,
      <Peak added manually at position 14.1008
       data hash MD5: 32K
       81 DE 42 24 99 11 E7 1B 86 EB FF BA D7 8B 5A 4E>)
(  50,<2024-04-25 11:23:00.819 -0400>,<Yifan Qi>,<Yifan-P16s>,<dataserver>,<TopSpin 4.1.4>,
      <End of interactive peak picking
       data hash MD5: 32K
       81 DE 42 24 99 11 E7 1B 86 EB FF BA D7 8B 5A 4E>)
(  51,<2024-04-25 11:23:28.830 -0400>,<Yifan Qi>,<Yifan-P16s>,<dataserver>,<TopSpin 4.1.4>,
      <Start of interactive peak picking
       data hash MD5: 32K
       81 DE 42 24 99 11 E7 1B 86 EB FF BA D7 8B 5A 4E>)
(  52,<2024-04-25 11:23:42.492 -0400>,<Yifan Qi>,<Yifan-P16s>,<peak>,<TopSpin 4.1.4>,
      <1D Peak picking
       data hash MD5: 32K
       81 DE 42 24 99 11 E7 1B 86 EB FF BA D7 8B 5A 4E>)
(  53,<2024-04-25 11:23:43.418 -0400>,<Yifan Qi>,<Yifan-P16s>,<peak>,<TopSpin 4.1.4>,
      <1D Peak picking
       data hash MD5: 32K
       81 DE 42 24 99 11 E7 1B 86 EB FF BA D7 8B 5A 4E>)
(  54,<2024-04-25 11:23:45.475 -0400>,<Yifan Qi>,<Yifan-P16s>,<peak>,<TopSpin 4.1.4>,
      <1D Peak picking
       data hash MD5: 32K
       81 DE 42 24 99 11 E7 1B 86 EB FF BA D7 8B 5A 4E>)
(  55,<2024-04-25 11:24:13.227 -0400>,<Yifan Qi>,<Yifan-P16s>,<dataserver>,<TopSpin 4.1.4>,
      <Peak removed manually at position 14.1008
       data hash MD5: 32K
       81 DE 42 24 99 11 E7 1B 86 EB FF BA D7 8B 5A 4E>)
(  56,<2024-04-25 11:24:13.231 -0400>,<Yifan Qi>,<Yifan-P16s>,<dataserver>,<TopSpin 4.1.4>,
      <All peaks removed
       data hash MD5: 32K
       81 DE 42 24 99 11 E7 1B 86 EB FF BA D7 8B 5A 4E>)
(  57,<2024-04-25 11:24:13.248 -0400>,<Yifan Qi>,<Yifan-P16s>,<dataserver>,<TopSpin 4.1.4>,
      <End of interactive peak picking
       data hash MD5: 32K
       81 DE 42 24 99 11 E7 1B 86 EB FF BA D7 8B 5A 4E>)
(  58,<2024-04-25 11:24:15.810 -0400>,<Yifan Qi>,<Yifan-P16s>,<dataserver>,<TopSpin 4.1.4>,
      <Start of interactive peak picking
       data hash MD5: 32K
       81 DE 42 24 99 11 E7 1B 86 EB FF BA D7 8B 5A 4E>)
(  59,<2024-04-25 11:24:31.298 -0400>,<Yifan Qi>,<Yifan-P16s>,<peak>,<TopSpin 4.1.4>,
      <1D Peak picking
       data hash MD5: 32K
       81 DE 42 24 99 11 E7 1B 86 EB FF BA D7 8B 5A 4E>)
(  60,<2024-04-25 11:24:49.594 -0400>,<Yifan Qi>,<Yifan-P16s>,<peak>,<TopSpin 4.1.4>,
      <1D Peak picking
       data hash MD5: 32K
       81 DE 42 24 99 11 E7 1B 86 EB FF BA D7 8B 5A 4E>)
(  61,<2024-04-25 11:24:52.566 -0400>,<Yifan Qi>,<Yifan-P16s>,<peak>,<TopSpin 4.1.4>,
      <1D Peak picking
       data hash MD5: 32K
       81 DE 42 24 99 11 E7 1B 86 EB FF BA D7 8B 5A 4E>)
(  62,<2024-04-25 11:24:54.627 -0400>,<Yifan Qi>,<Yifan-P16s>,<dataserver>,<TopSpin 4.1.4>,
      <Delete peaks within defined region
       data hash MD5: 32K
       81 DE 42 24 99 11 E7 1B 86 EB FF BA D7 8B 5A 4E>)
(  63,<2024-04-25 11:24:54.663 -0400>,<Yifan Qi>,<Yifan-P16s>,<dataserver>,<TopSpin 4.1.4>,
      <End of interactive peak picking
       data hash MD5: 32K
       81 DE 42 24 99 11 E7 1B 86 EB FF BA D7 8B 5A 4E>)
(  64,<2024-04-25 11:24:56.588 -0400>,<Yifan Qi>,<Yifan-P16s>,<dataserver>,<TopSpin 4.1.4>,
      <Start of interactive peak picking
       data hash MD5: 32K
       81 DE 42 24 99 11 E7 1B 86 EB FF BA D7 8B 5A 4E>)
(  65,<2024-04-25 11:26:16.903 -0400>,<Yifan Qi>,<Yifan-P16s>,<dataserver>,<TopSpin 4.1.4>,
      <End of interactive peak picking
       data hash MD5: 32K
       81 DE 42 24 99 11 E7 1B 86 EB FF BA D7 8B 5A 4E>)
$$ /Users/qiyifan/Desktop/most NMR/Most NMR/YFQ-03-109/7/pdata/1/auditp.txt
(  66,<2024-07-13T18:44:03.373-0400>,<qiyifan>,<Yifans-MacBook-Air.local>,<dataserver>,<TopSpin 4.4.0>,
      <Start of interactive peak picking
       data hash MD5: 32K
       81 DE 42 24 99 11 E7 1B 86 EB FF BA D7 8B 5A 4E>)
(  67,<2024-07-13T18:44:04.428-0400>,<qiyifan>,<Yifans-MacBook-Air.local>,<dataserver>,<TopSpin 4.4.0>,
      <End of interactive peak picking
       data hash MD5: 32K
       81 DE 42 24 99 11 E7 1B 86 EB FF BA D7 8B 5A 4E>)
##END=

$$ hash MD5
$$ 60 96 1C 00 F0 84 04 6D D7 14 5F 78 75 2F AF 7F
