# Supplementary material for: Systematic Parameter Determination Aimed at a Catalyst-Controlled Asymmetric Rh(I)-Catalyzed Pauson–Khand Reaction
Source: ACS Catal. 2024 Nov 5;14(22):17065–76. doi: 10.1021/acscatal.4c04490 (PMC11574763; doi:10.1021/acscatal.4c04490)
Supplement: Supplementary file 4 — cs4c04490_si_004.zip [file cs4c04490_si_004.zip › FIDs for publication/9b/1H/audita.txt]

##TITLE= Audit trail, TOPSPIN		Version 2.1
##JCAMPDX= 5.01
##ORIGIN= Bruker BioSpin GmbH
##OWNER= brummond
$$ C:\Documents and Settings\brummond\Desktop/data/Yifan/nmr/YFQ-03-109/6/audita.txt
##AUDIT TRAIL=  $$ (NUMBER, WHEN, WHO, WHERE, PROCESS, VERSION, WHAT)
(   1,<2023-07-01 12:27:00.343 -0400>,<brummond>,<NMR400B>,<go>,<TOPSPIN 2.1>,
      <created by zg
	started at 2023-07-01 12:25:10.796 -0400,
	POWCHK disabled, PULCHK disabled,
       configuration hash MD5:
       04 E8 CE 62 FC 14 D0 00 98 91 3D 84 01 37 E9 18
       data hash MD5: 64K
       AC 05 F6 5F 3D FE 56 CA AE F7 C2 AE EC D2 95 98>)
##END=

$$ hash MD5
$$ 45 5D 61 16 82 77 3F CE 4A 54 6D 03 6D 5D 49 33
