# Supplementary material for: Systematic Parameter Determination Aimed at a Catalyst-Controlled Asymmetric Rh(I)-Catalyzed Pauson–Khand Reaction
Source: ACS Catal. 2024 Nov 5;14(22):17065–76. doi: 10.1021/acscatal.4c04490 (PMC11574763; doi:10.1021/acscatal.4c04490)
Supplement: Supplementary file 4 — cs4c04490_si_004.zip [file cs4c04490_si_004.zip › FIDs for publication/9b/1H/pdata/1/peaklist.xml]

<?xml version="1.0" encoding="UTF-8"?>
<PeakList modified="2023-11-22T18:15:24">
  <PeakList1D>
    <PeakList1DHeader creator="Yifan Qi" date="2023-11-22T18:15:24" expNo="6" name="YFQ-03-109" owner="" procNo="1" source="C:/Users/Yifan Qi/OneDrive - University of Pittsburgh/Desktop/Most NMR">
      <PeakPickDetails>F1=8.520719ppm, F2=0.625138ppm, MI=0.49cm, MAXI=18.61cm, PC=1.000
      </PeakPickDetails>
    </PeakList1DHeader>
    <Peak1D F1="7.259577" intensity="1.677178" type="0"/>
    <Peak1D F1="4.279133" intensity="1.675321" type="0"/>
    <Peak1D F1="4.261353" intensity="5.279459" type="0"/>
    <Peak1D F1="4.243578" intensity="5.40229" type="0"/>
    <Peak1D F1="4.225812" intensity="1.829956" type="0"/>
    <Peak1D F1="4.189748" intensity="0.9275969" type="0"/>
    <Peak1D F1="4.186161" intensity="0.9903305" type="0"/>
    <Peak1D F1="4.17193" intensity="2.848083" type="0"/>
    <Peak1D F1="4.16845" intensity="2.978666" type="0"/>
    <Peak1D F1="4.154084" intensity="2.978477" type="0"/>
    <Peak1D F1="4.150766" intensity="3.033689" type="0"/>
    <Peak1D F1="4.136265" intensity="1.081901" type="0"/>
    <Peak1D F1="4.133102" intensity="1.064733" type="0"/>
    <Peak1D F1="3.380014" intensity="1.003558" type="0"/>
    <Peak1D F1="3.376745" intensity="1.011782" type="0"/>
    <Peak1D F1="3.336207" intensity="1.524836" type="0"/>
    <Peak1D F1="3.33305" intensity="1.540465" type="0"/>
    <Peak1D F1="3.167296" intensity="2.924358" type="0"/>
    <Peak1D F1="3.123616" intensity="1.946867" type="0"/>
    <Peak1D F1="2.595741" intensity="2.622254" type="0"/>
    <Peak1D F1="2.56178" intensity="3.02474" type="0"/>
    <Peak1D F1="2.414726" intensity="1.16108" type="0"/>
    <Peak1D F1="2.370989" intensity="4.525306" type="0"/>
    <Peak1D F1="2.342962" intensity="3.770265" type="0"/>
    <Peak1D F1="2.299132" intensity="0.9795375" type="0"/>
    <Peak1D F1="2.135284" intensity="2.51184" type="0"/>
    <Peak1D F1="2.101271" intensity="2.186423" type="0"/>
    <Peak1D F1="1.685044" intensity="10.87475" type="0"/>
    <Peak1D F1="1.68118" intensity="11.56326" type="0"/>
    <Peak1D F1="1.294012" intensity="5.641321" type="0"/>
    <Peak1D F1="1.27624" intensity="11.3105" type="0"/>
    <Peak1D F1="1.258467" intensity="5.640979" type="0"/>
    <Peak1D F1="1.240178" intensity="6.155373" type="0"/>
    <Peak1D F1="1.222416" intensity="11.38699" type="0"/>
    <Peak1D F1="1.204648" intensity="5.575087" type="0"/>
    <Peak1D F1="1.102212" intensity="15.0" type="0"/>
  </PeakList1D>
</PeakList>
