# Supplementary material for: Systematic Parameter Determination Aimed at a Catalyst-Controlled Asymmetric Rh(I)-Catalyzed Pauson–Khand Reaction
Source: ACS Catal. 2024 Nov 5;14(22):17065–76. doi: 10.1021/acscatal.4c04490 (PMC11574763; doi:10.1021/acscatal.4c04490)
Supplement: Supplementary file 4 — cs4c04490_si_004.zip [file cs4c04490_si_004.zip › FIDs for publication/9b/1H/pdata/1/auditp.txt]

##TITLE= Audit trail, TOPSPIN		Version 2.1
##JCAMPDX= 5.01
##ORIGIN= Bruker BioSpin GmbH
##OWNER= brummond
$$ C:\Documents and Settings\brummond\Desktop/data/Yifan/nmr/YFQ-03-109/6/pdata/1/auditp.txt
##AUDIT TRAIL=  $$ (NUMBER, WHEN, WHO, WHERE, PROCESS, VERSION, WHAT)
(   1,<2023-07-01 12:27:00.343 -0400>,<brummond>,<NMR400B>,<go>,<TOPSPIN 2.1>,
      <created by zg
	started at 2023-07-01 12:25:10.796 -0400,
	POWCHK disabled, PULCHK disabled,
       configuration hash MD5:
       04 E8 CE 62 FC 14 D0 00 98 91 3D 84 01 37 E9 18
       data hash MD5: 64K
       AC 05 F6 5F 3D FE 56 CA AE F7 C2 AE EC D2 95 98>)
(   2,<2023-07-01 12:27:01.703 -0400>,<brummond>,<NMR400B>,<proc1d>,<TOPSPIN 2.1>,
      <Start of raw data processing
       ef LB = 0.3 FT_mod = 6 PKNL = 1 SI = 32K 
       data hash MD5: 32K
       93 87 12 E4 2E 9A 44 33 B0 98 4B 0B CA 94 65 C9>)
(   3,<2023-07-01 12:27:03.843 -0400>,<brummond>,<NMR400B>,<proc1d>,<TOPSPIN 2.1>,
      <apk 
       data hash MD5: 32K
       5B 85 A9 AA 70 16 61 01 9B F1 B4 D9 2B 3E 33 AB>)
(   4,<2023-07-01 12:27:04.765 -0400>,<brummond>,<NMR400B>,<proc1d>,<TOPSPIN 2.1>,
      <abs ABSG = 5 
       data hash MD5: 32K
       A6 94 9E 95 04 E4 36 36 D1 93 F2 04 39 52 16 1B>)
$$ C:/Users/Yifan Qi/OneDrive - University of Pittsburgh/Desktop/Most NMR/YFQ-03-109/6/pdata/1/auditp.txt
(   5,<2023-07-01 12:34:30.300 -0400>,<Yifan Qi>,<Yifan-P16s>,<proc1d>,<TopSpin 4.1.4>,
      <pk fgphup PHC0 = -34.2923 PHC1 = 45.75 
       data hash MD5: 32K
       EF 70 39 F7 C1 E4 2D A1 4C 21 D1 B5 81 70 49 42>)
(   6,<2023-07-01 12:34:31.930 -0400>,<Yifan Qi>,<Yifan-P16s>,<proc1d>,<TopSpin 4.1.4>,
      <abs n ABSG = 5 
       data hash MD5: 32K
       8D B8 90 86 7F 84 1D 79 BB B0 22 6D E5 1F B5 A8>)
(   7,<2023-07-01 12:34:49.720 -0400>,<Yifan Qi>,<Yifan-P16s>,<proc1d>,<TopSpin 4.1.4>,
      <pk fgphup PHC0 = 2.23125 PHC1 = 0 
       data hash MD5: 32K
       B4 EE C3 D9 B7 DB 87 A5 01 FB B0 56 AA C8 20 D8>)
(   8,<2023-07-01 12:36:43.488 -0400>,<Yifan Qi>,<Yifan-P16s>,<dataserver>,<TopSpin 4.1.4>,
      <INTEGRAL DELETE [7.393;6.863]
       data hash MD5: 32K
       B4 EE C3 D9 B7 DB 87 A5 01 FB B0 56 AA C8 20 D8>)
(   9,<2023-07-01 12:36:43.492 -0400>,<Yifan Qi>,<Yifan-P16s>,<dataserver>,<TopSpin 4.1.4>,
      <INTEGRAL DELETE [4.414;3.448]
       data hash MD5: 32K
       B4 EE C3 D9 B7 DB 87 A5 01 FB B0 56 AA C8 20 D8>)
(  10,<2023-07-01 12:36:43.497 -0400>,<Yifan Qi>,<Yifan-P16s>,<dataserver>,<TopSpin 4.1.4>,
      <INTEGRAL DELETE [3.447;0.989]
       data hash MD5: 32K
       B4 EE C3 D9 B7 DB 87 A5 01 FB B0 56 AA C8 20 D8>)
(  11,<2023-07-01 12:36:43.500 -0400>,<Yifan Qi>,<Yifan-P16s>,<dataserver>,<TopSpin 4.1.4>,
      <INTEGRAL DEFINE [1.163;1.093]
       data hash MD5: 32K
       B4 EE C3 D9 B7 DB 87 A5 01 FB B0 56 AA C8 20 D8>)
(  12,<2023-07-01 12:36:43.507 -0400>,<Yifan Qi>,<Yifan-P16s>,<dataserver>,<TopSpin 4.1.4>,
      <INTEGRAL DEFINE [1.352;1.213]
       data hash MD5: 32K
       B4 EE C3 D9 B7 DB 87 A5 01 FB B0 56 AA C8 20 D8>)
(  13,<2023-07-01 12:36:43.513 -0400>,<Yifan Qi>,<Yifan-P16s>,<dataserver>,<TopSpin 4.1.4>,
      <INTEGRAL DEFINE [1.282;1.220]
       data hash MD5: 32K
       B4 EE C3 D9 B7 DB 87 A5 01 FB B0 56 AA C8 20 D8>)
(  14,<2023-07-01 12:36:43.519 -0400>,<Yifan Qi>,<Yifan-P16s>,<dataserver>,<TopSpin 4.1.4>,
      <INTEGRAL DELETE [1.352;1.213]
       data hash MD5: 32K
       B4 EE C3 D9 B7 DB 87 A5 01 FB B0 56 AA C8 20 D8>)
(  15,<2023-07-01 12:36:43.524 -0400>,<Yifan Qi>,<Yifan-P16s>,<dataserver>,<TopSpin 4.1.4>,
      <INTEGRAL DELETE [1.282;1.220]
       data hash MD5: 32K
       B4 EE C3 D9 B7 DB 87 A5 01 FB B0 56 AA C8 20 D8>)
(  16,<2023-07-01 12:36:43.530 -0400>,<Yifan Qi>,<Yifan-P16s>,<dataserver>,<TopSpin 4.1.4>,
      <INTEGRAL DEFINE [1.279;1.224]
       data hash MD5: 32K
       B4 EE C3 D9 B7 DB 87 A5 01 FB B0 56 AA C8 20 D8>)
(  17,<2023-07-01 12:36:43.535 -0400>,<Yifan Qi>,<Yifan-P16s>,<dataserver>,<TopSpin 4.1.4>,
      <INTEGRAL DEFINE [1.340;1.280]
       data hash MD5: 32K
       B4 EE C3 D9 B7 DB 87 A5 01 FB B0 56 AA C8 20 D8>)
(  18,<2023-07-01 12:36:43.545 -0400>,<Yifan Qi>,<Yifan-P16s>,<dataserver>,<TopSpin 4.1.4>,
      <INTEGRAL DEFINE [1.754;1.672]
       data hash MD5: 32K
       B4 EE C3 D9 B7 DB 87 A5 01 FB B0 56 AA C8 20 D8>)
(  19,<2023-07-01 12:36:43.553 -0400>,<Yifan Qi>,<Yifan-P16s>,<dataserver>,<TopSpin 4.1.4>,
      <INTEGRAL DEFINE [1.759;1.670]
       data hash MD5: 32K
       B4 EE C3 D9 B7 DB 87 A5 01 FB B0 56 AA C8 20 D8>)
(  20,<2023-07-01 12:36:43.558 -0400>,<Yifan Qi>,<Yifan-P16s>,<dataserver>,<TopSpin 4.1.4>,
      <INTEGRAL DEFINE [2.190;2.107]
       data hash MD5: 32K
       B4 EE C3 D9 B7 DB 87 A5 01 FB B0 56 AA C8 20 D8>)
(  21,<2023-07-01 12:36:43.563 -0400>,<Yifan Qi>,<Yifan-P16s>,<dataserver>,<TopSpin 4.1.4>,
      <INTEGRAL DELETE [1.754;1.672]
       data hash MD5: 32K
       B4 EE C3 D9 B7 DB 87 A5 01 FB B0 56 AA C8 20 D8>)
(  22,<2023-07-01 12:36:43.567 -0400>,<Yifan Qi>,<Yifan-P16s>,<dataserver>,<TopSpin 4.1.4>,
      <INTEGRAL DELETE [4.377;4.046]
       data hash MD5: 32K
       B4 EE C3 D9 B7 DB 87 A5 01 FB B0 56 AA C8 20 D8>)
(  23,<2023-07-01 12:36:43.572 -0400>,<Yifan Qi>,<Yifan-P16s>,<dataserver>,<TopSpin 4.1.4>,
      <INTEGRAL DEFINE [3.244;3.069]
       data hash MD5: 32K
       B4 EE C3 D9 B7 DB 87 A5 01 FB B0 56 AA C8 20 D8>)
(  24,<2023-07-01 12:36:43.575 -0400>,<Yifan Qi>,<Yifan-P16s>,<dataserver>,<TopSpin 4.1.4>,
      <INTEGRAL DEFINE [2.664;2.551]
       data hash MD5: 32K
       B4 EE C3 D9 B7 DB 87 A5 01 FB B0 56 AA C8 20 D8>)
(  25,<2023-07-01 12:36:43.580 -0400>,<Yifan Qi>,<Yifan-P16s>,<dataserver>,<TopSpin 4.1.4>,
      <INTEGRAL DEFINE [2.471;2.301]
       data hash MD5: 32K
       B4 EE C3 D9 B7 DB 87 A5 01 FB B0 56 AA C8 20 D8>)
(  26,<2023-07-01 12:36:43.584 -0400>,<Yifan Qi>,<Yifan-P16s>,<dataserver>,<TopSpin 4.1.4>,
      <INTEGRAL DEFINE [3.459;3.296]
       data hash MD5: 32K
       B4 EE C3 D9 B7 DB 87 A5 01 FB B0 56 AA C8 20 D8>)
(  27,<2023-07-01 12:36:43.588 -0400>,<Yifan Qi>,<Yifan-P16s>,<dataserver>,<TopSpin 4.1.4>,
      <INTEGRAL DEFINE [4.377;4.046]
       data hash MD5: 32K
       B4 EE C3 D9 B7 DB 87 A5 01 FB B0 56 AA C8 20 D8>)
(  28,<2023-07-01 12:36:43.593 -0400>,<Yifan Qi>,<Yifan-P16s>,<dataserver>,<TopSpin 4.1.4>,
      <INTEGRAL DEFINE [4.236;4.137]
       data hash MD5: 32K
       B4 EE C3 D9 B7 DB 87 A5 01 FB B0 56 AA C8 20 D8>)
(  29,<2023-07-01 12:36:43.597 -0400>,<Yifan Qi>,<Yifan-P16s>,<dataserver>,<TopSpin 4.1.4>,
      <INTEGRAL DEFINE [4.324;4.241]
       data hash MD5: 32K
       B4 EE C3 D9 B7 DB 87 A5 01 FB B0 56 AA C8 20 D8>)
(  30,<2023-07-01 12:36:43.600 -0400>,<Yifan Qi>,<Yifan-P16s>,<dataserver>,<TopSpin 4.1.4>,
      <INTEGRAL DELETE [1.759;1.670]
       data hash MD5: 32K
       B4 EE C3 D9 B7 DB 87 A5 01 FB B0 56 AA C8 20 D8>)
(  31,<2023-07-01 12:36:43.605 -0400>,<Yifan Qi>,<Yifan-P16s>,<dataserver>,<TopSpin 4.1.4>,
      <INTEGRAL DEFINE [1.764;1.660]
       data hash MD5: 32K
       B4 EE C3 D9 B7 DB 87 A5 01 FB B0 56 AA C8 20 D8>)
(  32,<2023-07-01 12:38:18.735 -0400>,<Yifan Qi>,<Yifan-P16s>,<dataserver>,<TopSpin 4.1.4>,
      <INTEGRAL DELETE [1.764;1.660]
       data hash MD5: 32K
       B4 EE C3 D9 B7 DB 87 A5 01 FB B0 56 AA C8 20 D8>)
(  33,<2023-07-01 12:38:18.740 -0400>,<Yifan Qi>,<Yifan-P16s>,<dataserver>,<TopSpin 4.1.4>,
      <INTEGRAL DEFINE [1.745;1.685]
       data hash MD5: 32K
       B4 EE C3 D9 B7 DB 87 A5 01 FB B0 56 AA C8 20 D8>)
(  34,<2023-07-01 12:38:18.745 -0400>,<Yifan Qi>,<Yifan-P16s>,<dataserver>,<TopSpin 4.1.4>,
      <INTEGRAL DELETE [1.745;1.685]
       data hash MD5: 32K
       B4 EE C3 D9 B7 DB 87 A5 01 FB B0 56 AA C8 20 D8>)
(  35,<2023-07-01 12:38:18.750 -0400>,<Yifan Qi>,<Yifan-P16s>,<dataserver>,<TopSpin 4.1.4>,
      <INTEGRAL DEFINE [1.741;1.679]
       data hash MD5: 32K
       B4 EE C3 D9 B7 DB 87 A5 01 FB B0 56 AA C8 20 D8>)
(  36,<2023-07-01 12:38:18.755 -0400>,<Yifan Qi>,<Yifan-P16s>,<dataserver>,<TopSpin 4.1.4>,
      <INTEGRAL DELETE [1.741;1.679]
       data hash MD5: 32K
       B4 EE C3 D9 B7 DB 87 A5 01 FB B0 56 AA C8 20 D8>)
(  37,<2023-07-01 12:38:18.760 -0400>,<Yifan Qi>,<Yifan-P16s>,<dataserver>,<TopSpin 4.1.4>,
      <INTEGRAL DEFINE [1.745;1.671]
       data hash MD5: 32K
       B4 EE C3 D9 B7 DB 87 A5 01 FB B0 56 AA C8 20 D8>)
(  38,<2023-07-01 12:39:56.215 -0400>,<Yifan Qi>,<Yifan-P16s>,<dataserver>,<TopSpin 4.1.4>,
      <Spectrum calibrated, SF was set. Old value: 400.230000 New value: 400.230012. Peak list modified: Yes
       data hash MD5: 32K
       B4 EE C3 D9 B7 DB 87 A5 01 FB B0 56 AA C8 20 D8>)
(  39,<2023-07-01 12:39:56.220 -0400>,<Yifan Qi>,<Yifan-P16s>,<dataserver>,<TopSpin 4.1.4>,
      <Spectrum calibrated, OFFSET was set. Old value: 16.449110 New value: 16.418428. Peak list modified: Yes
       data hash MD5: 32K
       B4 EE C3 D9 B7 DB 87 A5 01 FB B0 56 AA C8 20 D8>)
(  40,<2023-07-01 12:40:50.127 -0400>,<Yifan Qi>,<Yifan-P16s>,<dataserver>,<TopSpin 4.1.4>,
      <INTEGRAL DELETE [4.236;4.137]
       data hash MD5: 32K
       B4 EE C3 D9 B7 DB 87 A5 01 FB B0 56 AA C8 20 D8>)
(  41,<2023-07-01 12:40:50.133 -0400>,<Yifan Qi>,<Yifan-P16s>,<dataserver>,<TopSpin 4.1.4>,
      <INTEGRAL DELETE [4.324;4.241]
       data hash MD5: 32K
       B4 EE C3 D9 B7 DB 87 A5 01 FB B0 56 AA C8 20 D8>)
(  42,<2023-07-01 12:40:50.137 -0400>,<Yifan Qi>,<Yifan-P16s>,<dataserver>,<TopSpin 4.1.4>,
      <INTEGRAL DELETE [3.244;3.069]
       data hash MD5: 32K
       B4 EE C3 D9 B7 DB 87 A5 01 FB B0 56 AA C8 20 D8>)
(  43,<2023-07-01 12:40:50.150 -0400>,<Yifan Qi>,<Yifan-P16s>,<dataserver>,<TopSpin 4.1.4>,
      <INTEGRAL DELETE [3.459;3.296]
       data hash MD5: 32K
       B4 EE C3 D9 B7 DB 87 A5 01 FB B0 56 AA C8 20 D8>)
(  44,<2023-07-01 12:40:50.156 -0400>,<Yifan Qi>,<Yifan-P16s>,<dataserver>,<TopSpin 4.1.4>,
      <INTEGRAL DELETE [2.664;2.551]
       data hash MD5: 32K
       B4 EE C3 D9 B7 DB 87 A5 01 FB B0 56 AA C8 20 D8>)
(  45,<2023-07-01 12:40:50.160 -0400>,<Yifan Qi>,<Yifan-P16s>,<dataserver>,<TopSpin 4.1.4>,
      <INTEGRAL DELETE [2.471;2.301]
       data hash MD5: 32K
       B4 EE C3 D9 B7 DB 87 A5 01 FB B0 56 AA C8 20 D8>)
(  46,<2023-07-01 12:40:50.167 -0400>,<Yifan Qi>,<Yifan-P16s>,<dataserver>,<TopSpin 4.1.4>,
      <INTEGRAL DELETE [2.190;2.107]
       data hash MD5: 32K
       B4 EE C3 D9 B7 DB 87 A5 01 FB B0 56 AA C8 20 D8>)
(  47,<2023-07-01 12:40:50.177 -0400>,<Yifan Qi>,<Yifan-P16s>,<dataserver>,<TopSpin 4.1.4>,
      <INTEGRAL DELETE [1.745;1.671]
       data hash MD5: 32K
       B4 EE C3 D9 B7 DB 87 A5 01 FB B0 56 AA C8 20 D8>)
(  48,<2023-07-01 12:40:50.184 -0400>,<Yifan Qi>,<Yifan-P16s>,<dataserver>,<TopSpin 4.1.4>,
      <INTEGRAL DELETE [1.340;1.280]
       data hash MD5: 32K
       B4 EE C3 D9 B7 DB 87 A5 01 FB B0 56 AA C8 20 D8>)
(  49,<2023-07-01 12:40:50.190 -0400>,<Yifan Qi>,<Yifan-P16s>,<dataserver>,<TopSpin 4.1.4>,
      <INTEGRAL DELETE [1.279;1.224]
       data hash MD5: 32K
       B4 EE C3 D9 B7 DB 87 A5 01 FB B0 56 AA C8 20 D8>)
(  50,<2023-07-01 12:40:50.196 -0400>,<Yifan Qi>,<Yifan-P16s>,<dataserver>,<TopSpin 4.1.4>,
      <INTEGRAL DELETE [1.163;1.093]
       data hash MD5: 32K
       B4 EE C3 D9 B7 DB 87 A5 01 FB B0 56 AA C8 20 D8>)
(  51,<2023-07-01 12:40:50.201 -0400>,<Yifan Qi>,<Yifan-P16s>,<dataserver>,<TopSpin 4.1.4>,
      <INTEGRAL DEFINE [2.625;2.532]
       data hash MD5: 32K
       B4 EE C3 D9 B7 DB 87 A5 01 FB B0 56 AA C8 20 D8>)
(  52,<2023-07-01 12:40:50.207 -0400>,<Yifan Qi>,<Yifan-P16s>,<dataserver>,<TopSpin 4.1.4>,
      <INTEGRAL DEFINE [2.172;2.073]
       data hash MD5: 32K
       B4 EE C3 D9 B7 DB 87 A5 01 FB B0 56 AA C8 20 D8>)
(  53,<2023-07-01 12:40:50.212 -0400>,<Yifan Qi>,<Yifan-P16s>,<dataserver>,<TopSpin 4.1.4>,
      <INTEGRAL DEFINE [2.443;2.277]
       data hash MD5: 32K
       B4 EE C3 D9 B7 DB 87 A5 01 FB B0 56 AA C8 20 D8>)
(  54,<2023-07-01 12:40:50.216 -0400>,<Yifan Qi>,<Yifan-P16s>,<dataserver>,<TopSpin 4.1.4>,
      <INTEGRAL DEFINE [1.722;1.645]
       data hash MD5: 32K
       B4 EE C3 D9 B7 DB 87 A5 01 FB B0 56 AA C8 20 D8>)
(  55,<2023-07-01 12:40:50.221 -0400>,<Yifan Qi>,<Yifan-P16s>,<dataserver>,<TopSpin 4.1.4>,
      <INTEGRAL DELETE [1.722;1.645]
       data hash MD5: 32K
       B4 EE C3 D9 B7 DB 87 A5 01 FB B0 56 AA C8 20 D8>)
(  56,<2023-07-01 12:40:50.225 -0400>,<Yifan Qi>,<Yifan-P16s>,<dataserver>,<TopSpin 4.1.4>,
      <INTEGRAL DEFINE [1.321;1.181]
       data hash MD5: 32K
       B4 EE C3 D9 B7 DB 87 A5 01 FB B0 56 AA C8 20 D8>)
(  57,<2023-07-01 12:40:50.231 -0400>,<Yifan Qi>,<Yifan-P16s>,<dataserver>,<TopSpin 4.1.4>,
      <INTEGRAL DEFINE [1.716;1.645]
       data hash MD5: 32K
       B4 EE C3 D9 B7 DB 87 A5 01 FB B0 56 AA C8 20 D8>)
(  58,<2023-07-01 12:40:50.235 -0400>,<Yifan Qi>,<Yifan-P16s>,<dataserver>,<TopSpin 4.1.4>,
      <INTEGRAL DEFINE [1.145;1.051]
       data hash MD5: 32K
       B4 EE C3 D9 B7 DB 87 A5 01 FB B0 56 AA C8 20 D8>)
(  59,<2023-07-01 12:40:50.239 -0400>,<Yifan Qi>,<Yifan-P16s>,<dataserver>,<TopSpin 4.1.4>,
      <INTEGRAL DELETE [1.321;1.181]
       data hash MD5: 32K
       B4 EE C3 D9 B7 DB 87 A5 01 FB B0 56 AA C8 20 D8>)
(  60,<2023-07-01 12:40:50.244 -0400>,<Yifan Qi>,<Yifan-P16s>,<dataserver>,<TopSpin 4.1.4>,
      <INTEGRAL DEFINE [1.249;1.190]
       data hash MD5: 32K
       B4 EE C3 D9 B7 DB 87 A5 01 FB B0 56 AA C8 20 D8>)
(  61,<2023-07-01 12:40:50.249 -0400>,<Yifan Qi>,<Yifan-P16s>,<dataserver>,<TopSpin 4.1.4>,
      <INTEGRAL DEFINE [1.311;1.250]
       data hash MD5: 32K
       B4 EE C3 D9 B7 DB 87 A5 01 FB B0 56 AA C8 20 D8>)
(  62,<2023-07-01 12:40:50.252 -0400>,<Yifan Qi>,<Yifan-P16s>,<dataserver>,<TopSpin 4.1.4>,
      <INTEGRAL DELETE [1.249;1.190]
       data hash MD5: 32K
       B4 EE C3 D9 B7 DB 87 A5 01 FB B0 56 AA C8 20 D8>)
(  63,<2023-07-01 12:40:50.258 -0400>,<Yifan Qi>,<Yifan-P16s>,<dataserver>,<TopSpin 4.1.4>,
      <INTEGRAL DELETE [1.311;1.250]
       data hash MD5: 32K
       B4 EE C3 D9 B7 DB 87 A5 01 FB B0 56 AA C8 20 D8>)
(  64,<2023-07-01 12:40:50.262 -0400>,<Yifan Qi>,<Yifan-P16s>,<dataserver>,<TopSpin 4.1.4>,
      <INTEGRAL DEFINE [1.313;1.185]
       data hash MD5: 32K
       B4 EE C3 D9 B7 DB 87 A5 01 FB B0 56 AA C8 20 D8>)
(  65,<2023-07-01 12:41:10.889 -0400>,<Yifan Qi>,<Yifan-P16s>,<dataserver>,<TopSpin 4.1.4>,
      <INTEGRAL DEFINE [3.205;3.088]
       data hash MD5: 32K
       B4 EE C3 D9 B7 DB 87 A5 01 FB B0 56 AA C8 20 D8>)
(  66,<2023-07-01 12:41:10.896 -0400>,<Yifan Qi>,<Yifan-P16s>,<dataserver>,<TopSpin 4.1.4>,
      <INTEGRAL DEFINE [3.403;3.306]
       data hash MD5: 32K
       B4 EE C3 D9 B7 DB 87 A5 01 FB B0 56 AA C8 20 D8>)
(  67,<2023-07-01 12:41:10.903 -0400>,<Yifan Qi>,<Yifan-P16s>,<dataserver>,<TopSpin 4.1.4>,
      <INTEGRAL DEFINE [4.208;4.109]
       data hash MD5: 32K
       B4 EE C3 D9 B7 DB 87 A5 01 FB B0 56 AA C8 20 D8>)
(  68,<2023-07-01 12:41:10.909 -0400>,<Yifan Qi>,<Yifan-P16s>,<dataserver>,<TopSpin 4.1.4>,
      <INTEGRAL DEFINE [4.295;4.210]
       data hash MD5: 32K
       B4 EE C3 D9 B7 DB 87 A5 01 FB B0 56 AA C8 20 D8>)
(  69,<2023-11-22 17:59:04.419 -0500>,<Yifan Qi>,<Yifan-P16s>,<dataserver>,<TopSpin 4.1.4>,
      <Spectrum calibrated, SF was set. Old value: 400.230012 New value: 400.230012. Peak list modified: Yes
       data hash MD5: 32K
       B4 EE C3 D9 B7 DB 87 A5 01 FB B0 56 AA C8 20 D8>)
(  70,<2023-11-22 17:59:04.427 -0500>,<Yifan Qi>,<Yifan-P16s>,<dataserver>,<TopSpin 4.1.4>,
      <Spectrum calibrated, OFFSET was set. Old value: 16.418430 New value: 16.418369. Peak list modified: Yes
       data hash MD5: 32K
       B4 EE C3 D9 B7 DB 87 A5 01 FB B0 56 AA C8 20 D8>)
(  71,<2023-11-22 18:00:15.870 -0500>,<Yifan Qi>,<Yifan-P16s>,<dataserver>,<TopSpin 4.1.4>,
      <INTEGRAL DELETE [4.295;4.210]
       data hash MD5: 32K
       B4 EE C3 D9 B7 DB 87 A5 01 FB B0 56 AA C8 20 D8>)
(  72,<2023-11-22 18:00:15.880 -0500>,<Yifan Qi>,<Yifan-P16s>,<dataserver>,<TopSpin 4.1.4>,
      <INTEGRAL DELETE [4.208;4.109]
       data hash MD5: 32K
       B4 EE C3 D9 B7 DB 87 A5 01 FB B0 56 AA C8 20 D8>)
(  73,<2023-11-22 18:00:15.890 -0500>,<Yifan Qi>,<Yifan-P16s>,<dataserver>,<TopSpin 4.1.4>,
      <INTEGRAL DELETE [3.205;3.088]
       data hash MD5: 32K
       B4 EE C3 D9 B7 DB 87 A5 01 FB B0 56 AA C8 20 D8>)
(  74,<2023-11-22 18:00:15.902 -0500>,<Yifan Qi>,<Yifan-P16s>,<dataserver>,<TopSpin 4.1.4>,
      <INTEGRAL DELETE [3.403;3.306]
       data hash MD5: 32K
       B4 EE C3 D9 B7 DB 87 A5 01 FB B0 56 AA C8 20 D8>)
(  75,<2023-11-22 18:00:15.907 -0500>,<Yifan Qi>,<Yifan-P16s>,<dataserver>,<TopSpin 4.1.4>,
      <INTEGRAL DELETE [2.443;2.277]
       data hash MD5: 32K
       B4 EE C3 D9 B7 DB 87 A5 01 FB B0 56 AA C8 20 D8>)
(  76,<2023-11-22 18:00:15.928 -0500>,<Yifan Qi>,<Yifan-P16s>,<dataserver>,<TopSpin 4.1.4>,
      <INTEGRAL DELETE [2.172;2.073]
       data hash MD5: 32K
       B4 EE C3 D9 B7 DB 87 A5 01 FB B0 56 AA C8 20 D8>)
(  77,<2023-11-22 18:00:15.942 -0500>,<Yifan Qi>,<Yifan-P16s>,<dataserver>,<TopSpin 4.1.4>,
      <INTEGRAL DELETE [2.625;2.532]
       data hash MD5: 32K
       B4 EE C3 D9 B7 DB 87 A5 01 FB B0 56 AA C8 20 D8>)
(  78,<2023-11-22 18:00:15.956 -0500>,<Yifan Qi>,<Yifan-P16s>,<dataserver>,<TopSpin 4.1.4>,
      <INTEGRAL DELETE [1.716;1.645]
       data hash MD5: 32K
       B4 EE C3 D9 B7 DB 87 A5 01 FB B0 56 AA C8 20 D8>)
(  79,<2023-11-22 18:00:15.962 -0500>,<Yifan Qi>,<Yifan-P16s>,<dataserver>,<TopSpin 4.1.4>,
      <INTEGRAL DELETE [1.313;1.185]
       data hash MD5: 32K
       B4 EE C3 D9 B7 DB 87 A5 01 FB B0 56 AA C8 20 D8>)
(  80,<2023-11-22 18:00:15.968 -0500>,<Yifan Qi>,<Yifan-P16s>,<dataserver>,<TopSpin 4.1.4>,
      <INTEGRAL DELETE [1.145;1.051]
       data hash MD5: 32K
       B4 EE C3 D9 B7 DB 87 A5 01 FB B0 56 AA C8 20 D8>)
(  81,<2023-11-22 18:00:15.975 -0500>,<Yifan Qi>,<Yifan-P16s>,<dataserver>,<TopSpin 4.1.4>,
      <INTEGRAL DEFINE [4.292;4.214]
       data hash MD5: 32K
       B4 EE C3 D9 B7 DB 87 A5 01 FB B0 56 AA C8 20 D8>)
(  82,<2023-11-22 18:00:15.979 -0500>,<Yifan Qi>,<Yifan-P16s>,<dataserver>,<TopSpin 4.1.4>,
      <INTEGRAL DEFINE [2.623;2.519]
       data hash MD5: 32K
       B4 EE C3 D9 B7 DB 87 A5 01 FB B0 56 AA C8 20 D8>)
(  83,<2023-11-22 18:00:15.985 -0500>,<Yifan Qi>,<Yifan-P16s>,<dataserver>,<TopSpin 4.1.4>,
      <INTEGRAL DEFINE [4.206;4.118]
       data hash MD5: 32K
       B4 EE C3 D9 B7 DB 87 A5 01 FB B0 56 AA C8 20 D8>)
(  84,<2023-11-22 18:00:15.990 -0500>,<Yifan Qi>,<Yifan-P16s>,<dataserver>,<TopSpin 4.1.4>,
      <INTEGRAL DEFINE [3.425;3.278]
       data hash MD5: 32K
       B4 EE C3 D9 B7 DB 87 A5 01 FB B0 56 AA C8 20 D8>)
(  85,<2023-11-22 18:00:15.997 -0500>,<Yifan Qi>,<Yifan-P16s>,<dataserver>,<TopSpin 4.1.4>,
      <INTEGRAL DELETE [2.427;2.361]
       data hash MD5: 32K
       B4 EE C3 D9 B7 DB 87 A5 01 FB B0 56 AA C8 20 D8>)
(  86,<2023-11-22 18:00:16.003 -0500>,<Yifan Qi>,<Yifan-P16s>,<dataserver>,<TopSpin 4.1.4>,
      <INTEGRAL DEFINE [3.209;3.089]
       data hash MD5: 32K
       B4 EE C3 D9 B7 DB 87 A5 01 FB B0 56 AA C8 20 D8>)
(  87,<2023-11-22 18:00:16.009 -0500>,<Yifan Qi>,<Yifan-P16s>,<dataserver>,<TopSpin 4.1.4>,
      <INTEGRAL DELETE [2.359;2.276]
       data hash MD5: 32K
       B4 EE C3 D9 B7 DB 87 A5 01 FB B0 56 AA C8 20 D8>)
(  88,<2023-11-22 18:00:16.016 -0500>,<Yifan Qi>,<Yifan-P16s>,<dataserver>,<TopSpin 4.1.4>,
      <INTEGRAL DEFINE [2.428;2.357]
       data hash MD5: 32K
       B4 EE C3 D9 B7 DB 87 A5 01 FB B0 56 AA C8 20 D8>)
(  89,<2023-11-22 18:00:16.021 -0500>,<Yifan Qi>,<Yifan-P16s>,<dataserver>,<TopSpin 4.1.4>,
      <INTEGRAL DEFINE [2.359;2.276]
       data hash MD5: 32K
       B4 EE C3 D9 B7 DB 87 A5 01 FB B0 56 AA C8 20 D8>)
(  90,<2023-11-22 18:00:16.028 -0500>,<Yifan Qi>,<Yifan-P16s>,<dataserver>,<TopSpin 4.1.4>,
      <INTEGRAL DEFINE [2.427;2.361]
       data hash MD5: 32K
       B4 EE C3 D9 B7 DB 87 A5 01 FB B0 56 AA C8 20 D8>)
(  91,<2023-11-22 18:00:16.040 -0500>,<Yifan Qi>,<Yifan-P16s>,<dataserver>,<TopSpin 4.1.4>,
      <INTEGRAL DEFINE [1.322;1.184]
       data hash MD5: 32K
       B4 EE C3 D9 B7 DB 87 A5 01 FB B0 56 AA C8 20 D8>)
(  92,<2023-11-22 18:00:16.048 -0500>,<Yifan Qi>,<Yifan-P16s>,<dataserver>,<TopSpin 4.1.4>,
      <INTEGRAL DEFINE [2.356;2.282]
       data hash MD5: 32K
       B4 EE C3 D9 B7 DB 87 A5 01 FB B0 56 AA C8 20 D8>)
(  93,<2023-11-22 18:00:16.055 -0500>,<Yifan Qi>,<Yifan-P16s>,<dataserver>,<TopSpin 4.1.4>,
      <INTEGRAL DEFINE [1.147;1.065]
       data hash MD5: 32K
       B4 EE C3 D9 B7 DB 87 A5 01 FB B0 56 AA C8 20 D8>)
(  94,<2023-11-22 18:00:16.062 -0500>,<Yifan Qi>,<Yifan-P16s>,<dataserver>,<TopSpin 4.1.4>,
      <INTEGRAL DEFINE [1.714;1.649]
       data hash MD5: 32K
       B4 EE C3 D9 B7 DB 87 A5 01 FB B0 56 AA C8 20 D8>)
(  95,<2023-11-22 18:00:16.071 -0500>,<Yifan Qi>,<Yifan-P16s>,<dataserver>,<TopSpin 4.1.4>,
      <INTEGRAL DEFINE [2.164;2.065]
       data hash MD5: 32K
       B4 EE C3 D9 B7 DB 87 A5 01 FB B0 56 AA C8 20 D8>)
(  96,<2023-11-22 18:00:44.758 -0500>,<Yifan Qi>,<Yifan-P16s>,<dataserver>,<TopSpin 4.1.4>,
      <INTEGRAL DELETE [1.322;1.184]
       data hash MD5: 32K
       B4 EE C3 D9 B7 DB 87 A5 01 FB B0 56 AA C8 20 D8>)
(  97,<2023-11-22 18:00:44.764 -0500>,<Yifan Qi>,<Yifan-P16s>,<dataserver>,<TopSpin 4.1.4>,
      <INTEGRAL DEFINE [1.311;1.250]
       data hash MD5: 32K
       B4 EE C3 D9 B7 DB 87 A5 01 FB B0 56 AA C8 20 D8>)
(  98,<2023-11-22 18:00:44.770 -0500>,<Yifan Qi>,<Yifan-P16s>,<dataserver>,<TopSpin 4.1.4>,
      <INTEGRAL DEFINE [1.250;1.190]
       data hash MD5: 32K
       B4 EE C3 D9 B7 DB 87 A5 01 FB B0 56 AA C8 20 D8>)
(  99,<2023-11-22 18:15:19.809 -0500>,<Yifan Qi>,<Yifan-P16s>,<dataserver>,<TopSpin 4.1.4>,
      <Start of interactive peak picking
       data hash MD5: 32K
       B4 EE C3 D9 B7 DB 87 A5 01 FB B0 56 AA C8 20 D8>)
( 100,<2023-11-22 18:15:24.511 -0500>,<Yifan Qi>,<Yifan-P16s>,<peak>,<TopSpin 4.1.4>,
      <1D Peak picking
       data hash MD5: 32K
       B4 EE C3 D9 B7 DB 87 A5 01 FB B0 56 AA C8 20 D8>)
( 101,<2023-11-22 18:15:25.923 -0500>,<Yifan Qi>,<Yifan-P16s>,<dataserver>,<TopSpin 4.1.4>,
      <End of interactive peak picking
       data hash MD5: 32K
       B4 EE C3 D9 B7 DB 87 A5 01 FB B0 56 AA C8 20 D8>)
$$ /Users/qiyifan/Desktop/most NMR/Most NMR/YFQ-03-109/6/pdata/1/auditp.txt
( 102,<2024-07-13T18:40:45.596-0400>,<qiyifan>,<Yifans-MacBook-Air.local>,<dataserver>,<TopSpin 4.4.0>,
      <Start of interactive peak picking
       data hash MD5: 32K
       B4 EE C3 D9 B7 DB 87 A5 01 FB B0 56 AA C8 20 D8>)
( 103,<2024-07-13T18:40:46.689-0400>,<qiyifan>,<Yifans-MacBook-Air.local>,<dataserver>,<TopSpin 4.4.0>,
      <End of interactive peak picking
       data hash MD5: 32K
       B4 EE C3 D9 B7 DB 87 A5 01 FB B0 56 AA C8 20 D8>)
##END=

$$ hash MD5
$$ 19 48 53 85 F5 B7 E7 01 2A BF 3E 46 6B 2C BE 02
