# Supplementary material for: Systematic Parameter Determination Aimed at a Catalyst-Controlled Asymmetric Rh(I)-Catalyzed Pauson–Khand Reaction
Source: ACS Catal. 2024 Nov 5;14(22):17065–76. doi: 10.1021/acscatal.4c04490 (PMC11574763; doi:10.1021/acscatal.4c04490)
Supplement: Supplementary file 4 — cs4c04490_si_004.zip [file cs4c04490_si_004.zip › FIDs for publication/9b/1H/pdata/1/intrng]

A 1.0 #regions in PPM
# low field   high field  bias        slope
  4.2924330528838  4.213707441964758  -191929.0  14371.47619047619  # for region 1
  4.205888802524169  4.117726902625105  865104.0  4131.156028368794  # for region 2
  3.4251032914914767  3.278436399916275  106834.0  353.4808510638298  # for region 3
  3.209416686233827  3.0886321872895435  323615.0  -160.38144329896906  # for region 4
  2.62274911993302  2.5192195494093483  206257.0  567.4518072289156  # for region 5
  2.4281273470770524  2.3568227461746063  1176484.0  -3899.953642384106  # for region 6
  2.3564799355933443  2.2820900394595425  1176484.0  -3899.953642384106  # for region 7
  2.163889898903846  2.0652994714596806  329317.0  50.82389937106918  # for region 8
  1.7137062725612087  1.6490132006386362  1152882.0  171.16346153846155  # for region 9
  1.3109668695412227  1.2495854744313748  1126074.0  -1151.8153846153846  # for region 10
  1.2495854744313748  1.1902002222519283  1126074.0  -1151.8153846153846  # for region 11
  1.146651693158251  1.0654552865615528  1126074.0  -1151.8153846153846  # for region 12
