# Supplementary material for: Systematic Parameter Determination Aimed at a Catalyst-Controlled Asymmetric Rh(I)-Catalyzed Pauson–Khand Reaction
Source: ACS Catal. 2024 Nov 5;14(22):17065–76. doi: 10.1021/acscatal.4c04490 (PMC11574763; doi:10.1021/acscatal.4c04490)
Supplement: Supplementary file 4 — cs4c04490_si_004.zip [file cs4c04490_si_004.zip › FIDs for publication/9b/1H/pdata/1/integrals.txt]

   Current data set:
   NAME =	YFQ-03-109	EXPNO =	6	PROCNO = 1
   DU   =	C:/Users/Yifan Qi/OneDrive - University of Pittsburgh/Desktop/Most NMR

   Number   Integrated Region     Integral
     1      4.292      4.214         1.94063
     2      4.206      4.118         1.92736
     3      3.425      3.278         1.02005
     4      3.209      3.089         1.00000
     5      2.623      2.519         1.01218
     6      2.428      2.357         0.94718
     7      2.356      2.282         0.96083
     8      2.164      2.065         1.00852
     9      1.714      1.649         3.36089
    10      1.311      1.250         3.09660
    11      1.250      1.190         3.22057
    12      1.147      1.065         3.01410
