# Supplementary material for: Systematic Parameter Determination Aimed at a Catalyst-Controlled Asymmetric Rh(I)-Catalyzed Pauson–Khand Reaction
Source: ACS Catal. 2024 Nov 5;14(22):17065–76. doi: 10.1021/acscatal.4c04490 (PMC11574763; doi:10.1021/acscatal.4c04490)
Supplement: Supplementary file 4 — cs4c04490_si_004.zip [file cs4c04490_si_004.zip › FIDs for publication/9b/1H/shimvalues]

# Sat Jul 01 12:27:00 2023
#$$PROBEID=12
#$$PROBEINFO=5 mm PADUL 13C-1H/D Z-GRD Z108621/0016
#$$PICSINFO=Z108621_0016_12.par
#
# Active Shim Gradients
#
Z           		1467            
Z2          		365             
Z3          		1509            
Z4          		-8586           
Z5          		-1741           
Z6          		14771           
X           		3759            
XZ          		5972            
XZ2         		2206            
XZ3         		-4888           
Y           		1049            
YZ          		2270            
YZ2         		1799            
YZ3         		2474            
XY          		1893            
XYZ         		-855            
(X2-Y2)     		-3637           
(X2-Y2)Z    		-2575           
X3          		977             
Y3          		-5053           
#
# Lock Parameter
#
LOCKPHASE		39.000  
LOCKPOWER		-30.000 
LOCKGAIN		117.273 
LOCKDC		-75.000 
LOCKSHIFT		7.240   
FIELD		-4407.529
LOOPGAIN		-12.000 
LOOPTIME		0.400   
LOOPFILTER		100.000 
#
IEEE64_VERSION_CODE 1
#
# Shim currents 
#
SHIM_SETTING [1 ]  711.31367688    
SHIM_SETTING [2 ]  180.48914438    
SHIM_SETTING [3 ]  793.51697361    
SHIM_SETTING [4 ]  -4516.49398052  
SHIM_SETTING [5 ]  -915.81708992   
SHIM_SETTING [6 ]  1977.38800000   
SHIM_SETTING [7 ]  3141.32700000   
SHIM_SETTING [8 ]  1160.59800000   
SHIM_SETTING [9 ]  -1912.94000000  
SHIM_SETTING [10]  995.57500000    
SHIM_SETTING [11]  551.79600000    
SHIM_SETTING [12]  1194.23700000   
SHIM_SETTING [13]  946.23300000    
SHIM_SETTING [14]  1301.13800000   
SHIM_SETTING [15]  7769.39896208   
SHIM_SETTING [16]  -1354.25000000  
SHIM_SETTING [17]  -2571.09000000  
SHIM_SETTING [18]  -449.58900000   
SHIM_SETTING [19]  514.04300000    
SHIM_SETTING [20]  -2657.70100000  
