# Supplementary material for: Systematic Parameter Determination Aimed at a Catalyst-Controlled Asymmetric Rh(I)-Catalyzed Pauson–Khand Reaction
Source: ACS Catal. 2024 Nov 5;14(22):17065–76. doi: 10.1021/acscatal.4c04490 (PMC11574763; doi:10.1021/acscatal.4c04490)
Supplement: Supplementary file 4 — cs4c04490_si_004.zip [file cs4c04490_si_004.zip › FIDs for publication/5f/structure.mol]

structure.mol
  ChemDraw07132416262D

  0  0  0     0  0              0 V3000
M  V30 BEGIN CTAB
M  V30 COUNTS 28 31 4 0 1
M  V30 BEGIN ATOM
M  V30 1 C -0.207631 0.779493 0.000000 0
M  V30 2 C -0.207631 -0.045507 0.000000 0
M  V30 3 C 0.576990 -0.300445 0.000000 0
M  V30 4 C 1.061914 0.366993 0.000000 0
M  V30 5 C 0.576990 1.034433 0.000000 0
M  V30 6 C -0.992253 1.034433 0.000000 0
M  V30 7 C -0.992253 -0.300445 0.000000 0
M  V30 8 C 0.831929 1.819055 0.000000 0
M  V30 9 O 1.886914 0.366993 0.000000 0
M  V30 10 C 1.638902 1.990582 0.000000 0
M  V30 11 C 1.893841 2.775204 0.000000 0
M  V30 12 C 1.341808 3.388298 0.000000 0
M  V30 13 C 0.534836 3.216771 0.000000 0
M  V30 14 C 0.279897 2.432149 0.000000 0
M  V30 15 N -1.477175 0.366994 0.000000 0
M  V30 16 C -0.808390 -1.135123 0.000000 0
M  V30 17 C 0.009242 -1.221060 0.000000 0
M  V30 18 C 0.343635 -1.972118 0.000000 0
M  V30 19 C -0.139604 -2.637240 0.000000 0
M  V30 20 C -0.957237 -2.551303 0.000000 0
M  V30 21 C -1.291629 -1.800245 0.000000 0
M  V30 22 C 0.194788 -3.388298 0.000000 0
M  V30 23 S -1.142782 -0.384065 0.000000 0
M  V30 24 O -0.391724 -0.049672 0.000000 0
M  V30 25 O -1.893841 -0.718458 0.000000 0
M  V30 26 C -0.207631 -0.870507 0.000000 0
M  V30 27 C -1.706724 1.446933 0.000000 0
M  V30 28 C -0.778727 1.831322 0.000000 0
M  V30 END ATOM
M  V30 BEGIN BOND
M  V30 1 2 23 24
M  V30 2 2 23 25
M  V30 3 2 20 21
M  V30 4 1 19 20
M  V30 5 1 19 22
M  V30 6 2 18 19
M  V30 7 1 17 18
M  V30 8 2 16 17
M  V30 9 1 16 21
M  V30 10 1 16 23
M  V30 11 1 15 23
M  V30 12 1 6 15
M  V30 13 1 7 15
M  V30 14 1 2 26 CFG=3
M  V30 15 1 6 27
M  V30 16 1 6 28
M  V30 17 1 1 2
M  V30 18 1 2 3
M  V30 19 1 3 4
M  V30 20 1 4 5
M  V30 21 2 5 1
M  V30 22 1 1 6
M  V30 23 1 7 2
M  V30 24 1 5 8
M  V30 25 2 4 9
M  V30 26 2 8 10
M  V30 27 1 10 11
M  V30 28 2 11 12
M  V30 29 1 12 13
M  V30 30 2 13 14
M  V30 31 1 14 8
M  V30 END BOND
M  V30 BEGIN SGROUP
M  V30 1 SUP 1 ATOMS=(11 15 16 17 18 19 20 21 22 23 24 25) XBONDS=(2 12 13) -
M  V30 LABEL=NTs CSTATE=(4 12 0.484922 0.667438 0) CSTATE=(4 13 0.484922 -
M  V30 -0.667439 0)
M  V30 2 SUP 2 ATOMS=(1 26) XBONDS=(1 14) LABEL=Me CSTATE=(4 14 0.000000 -
M  V30 0.825000 0)
M  V30 3 SUP 3 ATOMS=(1 27) XBONDS=(1 15) LABEL=Me CSTATE=(4 15 0.714471 -
M  V30 -0.412500 0)
M  V30 4 SUP 4 ATOMS=(1 28) XBONDS=(1 16) LABEL=Me CSTATE=(4 16 -0.213526 -
M  V30 -0.796889 0)
M  V30 END SGROUP
M  V30 END CTAB
M  END
