# Supplementary material for: Systematic Parameter Determination Aimed at a Catalyst-Controlled Asymmetric Rh(I)-Catalyzed Pauson–Khand Reaction
Source: ACS Catal. 2024 Nov 5;14(22):17065–76. doi: 10.1021/acscatal.4c04490 (PMC11574763; doi:10.1021/acscatal.4c04490)
Supplement: Supplementary file 4 — cs4c04490_si_004.zip [file cs4c04490_si_004.zip › FIDs for publication/5f/13C/audita.txt]

##TITLE= Audit trail, TopSpin 3.6.5
##JCAMPDX= 5.01
##ORIGIN= Bruker BioSpin GmbH
##OWNER= nmr
$$ G:/2023/data/Brummond/nmr/YFQ-04-01/6/audita.txt
##AUDIT TRAIL=  $$ (NUMBER, WHEN, WHO, WHERE, PROCESS, VERSION, WHAT)
(   1,<2023-08-20 16:19:54.736 -0400>,<nmr>,<DESKTOP-H5K5808>,<go4>,<TopSpin 3.6.5>,
      <created by zg on data set with UUID '3399301c-3f76-11ee-8180-0024818f58af'
       started at 2023-08-20 12:25:40.005 -0400,
       POWCHK enabled, PULCHK disabled,
       completed at 2023-08-20 16:19:54.689 -0400

       configuration hash MD5:
       F1 F4 ED E8 ED D1 F3 5E CD 1A 34 2B 88 00 E7 A7
       data hash MD5: 64K
       A6 44 DD 63 E2 91 8E 6C 35 2C 47 92 FE 0A AC B7>)
(   2,<2023-08-20 16:19:55.018 -0400>,<nmr>,<DESKTOP-H5K5808>,<audit>,<TopSpin 3.6.5>,
      <user comment:
       ICON-NMR User ID: Brummond
       data hash MD5: 64K
       A6 44 DD 63 E2 91 8E 6C 35 2C 47 92 FE 0A AC B7>)
##END=

$$ hash MD5
$$ F9 B4 94 AD 02 02 17 2B BA 87 C9 EB A8 F4 03 46
