# Supplementary material for: Systematic Parameter Determination Aimed at a Catalyst-Controlled Asymmetric Rh(I)-Catalyzed Pauson–Khand Reaction
Source: ACS Catal. 2024 Nov 5;14(22):17065–76. doi: 10.1021/acscatal.4c04490 (PMC11574763; doi:10.1021/acscatal.4c04490)
Supplement: Supplementary file 4 — cs4c04490_si_004.zip [file cs4c04490_si_004.zip › FIDs for publication/5f/13C/pdata/1/peakrng]

P    #regions in PPM
# 2024-07-13 16:09:17 -0400  qiyifan@Yifans-MacBook-Air.local
# low field   high field   mi   maxi
  213.94052199154186  177.52511399298155  0.629  4.570  # for region 1
  150.8796935062301  121.34768580008057  0.721  12.576  # for region 2
  87.37477467947247  13.988845755544512  0.721  16.302  # for region 3
