# Supplementary material for: Systematic Parameter Determination Aimed at a Catalyst-Controlled Asymmetric Rh(I)-Catalyzed Pauson–Khand Reaction
Source: ACS Catal. 2024 Nov 5;14(22):17065–76. doi: 10.1021/acscatal.4c04490 (PMC11574763; doi:10.1021/acscatal.4c04490)
Supplement: Supplementary file 4 — cs4c04490_si_004.zip [file cs4c04490_si_004.zip › FIDs for publication/5f/13C/pdata/1/peaklist.xml]

<?xml version="1.0" encoding="UTF-8"?>
<PeakList modified="2024-02-24T13:03:27">
  <PeakList1D>
    <PeakList1DHeader creator="Yifan Qi" date="2024-02-24T13:03:27" expNo="6" name="YFQ-04-01" owner="" procNo="1" source="C:/Users/Yifan Qi/OneDrive - University of Pittsburgh/Desktop/Most NMR">
      <PeakPickDetails>F1=213.940521ppm, F2=177.525116ppm, MI=0.63cm, MAXI=4.57cm, PC=1.400
      </PeakPickDetails>
    </PeakList1DHeader>
    <Peak1D F1="206.254852" intensity="2.838124" type="0"/>
    <Peak1D F1="185.702682" intensity="2.992485" type="0"/>
  </PeakList1D>
  <PeakList1D>
    <PeakList1DHeader creator="Yifan Qi" date="2024-02-24T13:03:27" expNo="6" name="YFQ-04-01" owner="" procNo="1" source="C:/Users/Yifan Qi/OneDrive - University of Pittsburgh/Desktop/Most NMR">
      <PeakPickDetails>F1=150.879700ppm, F2=121.347687ppm, MI=0.72cm, MAXI=12.58cm, PC=1.400
      </PeakPickDetails>
    </PeakList1DHeader>
    <Peak1D F1="143.422668" intensity="2.809185" type="0"/>
    <Peak1D F1="137.526657" intensity="2.688755" type="0"/>
    <Peak1D F1="136.273361" intensity="2.530427" type="0"/>
    <Peak1D F1="130.820847" intensity="2.935694" type="0"/>
    <Peak1D F1="129.647644" intensity="10.69359" type="0"/>
    <Peak1D F1="129.343399" intensity="9.384177" type="0"/>
    <Peak1D F1="128.722549" intensity="4.820587" type="0"/>
    <Peak1D F1="128.553482" intensity="10.57349" type="0"/>
    <Peak1D F1="127.4907" intensity="9.959117" type="0"/>
  </PeakList1D>
  <PeakList1D>
    <PeakList1DHeader creator="Yifan Qi" date="2024-02-24T13:03:27" expNo="6" name="YFQ-04-01" owner="" procNo="1" source="C:/Users/Yifan Qi/OneDrive - University of Pittsburgh/Desktop/Most NMR">
      <PeakPickDetails>F1=87.374771ppm, F2=13.988846ppm, MI=0.72cm, MAXI=16.30cm, PC=1.400
      </PeakPickDetails>
    </PeakList1DHeader>
    <Peak1D F1="77.47567" intensity="14.481" type="0"/>
    <Peak1D F1="77.157364" intensity="15.0" type="0"/>
    <Peak1D F1="76.839462" intensity="14.35025" type="0"/>
    <Peak1D F1="66.160706" intensity="4.490057" type="0"/>
    <Peak1D F1="57.906551" intensity="4.386735" type="0"/>
    <Peak1D F1="49.202885" intensity="4.924226" type="0"/>
    <Peak1D F1="46.574863" intensity="4.636244" type="0"/>
    <Peak1D F1="29.682283" intensity="5.355985" type="0"/>
    <Peak1D F1="26.614365" intensity="5.01273" type="0"/>
    <Peak1D F1="24.818859" intensity="4.33771" type="0"/>
    <Peak1D F1="21.583298" intensity="5.080612" type="0"/>
  </PeakList1D>
</PeakList>
