# Supplementary material for: Systematic Parameter Determination Aimed at a Catalyst-Controlled Asymmetric Rh(I)-Catalyzed Pauson–Khand Reaction
Source: ACS Catal. 2024 Nov 5;14(22):17065–76. doi: 10.1021/acscatal.4c04490 (PMC11574763; doi:10.1021/acscatal.4c04490)
Supplement: Supplementary file 4 — cs4c04490_si_004.zip [file cs4c04490_si_004.zip › FIDs for publication/5f/13C/pdata/1/auditp.txt]

##TITLE= Audit trail, TopSpin 3.6.5
##JCAMPDX= 5.01
##ORIGIN= Bruker BioSpin GmbH
##OWNER= nmr
$$ G:/2023/data/Brummond/nmr/YFQ-04-01/6/pdata/1/auditp.txt
##AUDIT TRAIL=  $$ (NUMBER, WHEN, WHO, WHERE, PROCESS, VERSION, WHAT)
(   1,<2023-08-20 16:19:54.736 -0400>,<nmr>,<DESKTOP-H5K5808>,<go4>,<TopSpin 3.6.5>,
      <created by zg on data set with UUID '3399301c-3f76-11ee-8180-0024818f58af'
       started at 2023-08-20 12:25:40.005 -0400,
       POWCHK enabled, PULCHK disabled,
       completed at 2023-08-20 16:19:54.689 -0400

       configuration hash MD5:
       F1 F4 ED E8 ED D1 F3 5E CD 1A 34 2B 88 00 E7 A7
       data hash MD5: 64K
       A6 44 DD 63 E2 91 8E 6C 35 2C 47 92 FE 0A AC B7>)
(   2,<2023-08-20 16:19:55.018 -0400>,<nmr>,<DESKTOP-H5K5808>,<audit>,<TopSpin 3.6.5>,
      <user comment:
       ICON-NMR User ID: Brummond
       data hash MD5: 64K
       A6 44 DD 63 E2 91 8E 6C 35 2C 47 92 FE 0A AC B7>)
(   3,<2023-08-20 16:19:56.721 -0400>,<nmr>,<DESKTOP-H5K5808>,<proc1d>,<TopSpin 3.6.5>,
      <Start of raw data processing
       ef LB = 1 FT_mod = 6 PKNL = 1 SI = 32K 
       data hash MD5: 32K
       5A AD C3 93 DE D7 08 D8 80 DD 51 63 74 98 90 F0>)
(   4,<2023-08-20 16:19:57.049 -0400>,<nmr>,<DESKTOP-H5K5808>,<proc1d>,<TopSpin 3.6.5>,
      <apk 
       data hash MD5: 32K
       A0 00 E2 82 9D BB F4 03 44 C0 F4 3B 88 F8 D1 3E>)
(   5,<2023-08-20 16:19:57.424 -0400>,<nmr>,<DESKTOP-H5K5808>,<proc1d>,<TopSpin 3.6.5>,
      <abs ABSG = 5 
       data hash MD5: 32K
       07 57 CF 4E 23 3D 4A 54 F3 37 0A 93 3D 61 4B 6D>)
$$ C:/Users/Yifan Qi/OneDrive - University of Pittsburgh/Desktop/Most NMR/YFQ-04-01/6/pdata/1/auditp.txt
(   6,<2023-08-20 16:23:56.364 -0400>,<Yifan Qi>,<Yifan-P16s>,<dataserver>,<TopSpin 4.1.4>,
      <Spectrum calibrated, SF was set. Old value: 100.612769 New value: 100.612761. Peak list modified: Yes
       data hash MD5: 32K
       07 57 CF 4E 23 3D 4A 54 F3 37 0A 93 3D 61 4B 6D>)
(   7,<2023-08-20 16:23:56.371 -0400>,<Yifan Qi>,<Yifan-P16s>,<dataserver>,<TopSpin 4.1.4>,
      <Spectrum calibrated, OFFSET was set. Old value: 219.460300 New value: 219.537588. Peak list modified: Yes
       data hash MD5: 32K
       07 57 CF 4E 23 3D 4A 54 F3 37 0A 93 3D 61 4B 6D>)
(   8,<2023-08-24 10:11:13.805 -0400>,<Yifan Qi>,<Yifan-P16s>,<dataserver>,<TopSpin 4.1.4>,
      <Start of interactive peak picking
       data hash MD5: 32K
       07 57 CF 4E 23 3D 4A 54 F3 37 0A 93 3D 61 4B 6D>)
(   9,<2023-08-24 10:11:32.877 -0400>,<Yifan Qi>,<Yifan-P16s>,<peak>,<TopSpin 4.1.4>,
      <1D Peak picking
       data hash MD5: 32K
       07 57 CF 4E 23 3D 4A 54 F3 37 0A 93 3D 61 4B 6D>)
(  10,<2023-08-24 10:11:34.864 -0400>,<Yifan Qi>,<Yifan-P16s>,<peak>,<TopSpin 4.1.4>,
      <1D Peak picking
       data hash MD5: 32K
       07 57 CF 4E 23 3D 4A 54 F3 37 0A 93 3D 61 4B 6D>)
(  11,<2023-08-24 10:11:38.542 -0400>,<Yifan Qi>,<Yifan-P16s>,<peak>,<TopSpin 4.1.4>,
      <1D Peak picking
       data hash MD5: 32K
       07 57 CF 4E 23 3D 4A 54 F3 37 0A 93 3D 61 4B 6D>)
(  12,<2023-08-24 10:11:40.234 -0400>,<Yifan Qi>,<Yifan-P16s>,<peak>,<TopSpin 4.1.4>,
      <1D Peak picking
       data hash MD5: 32K
       07 57 CF 4E 23 3D 4A 54 F3 37 0A 93 3D 61 4B 6D>)
(  13,<2023-08-24 10:11:42.021 -0400>,<Yifan Qi>,<Yifan-P16s>,<dataserver>,<TopSpin 4.1.4>,
      <Delete all peak picking regions
       data hash MD5: 32K
       07 57 CF 4E 23 3D 4A 54 F3 37 0A 93 3D 61 4B 6D>)
(  14,<2023-08-24 10:11:42.043 -0400>,<Yifan Qi>,<Yifan-P16s>,<dataserver>,<TopSpin 4.1.4>,
      <End of interactive peak picking
       data hash MD5: 32K
       07 57 CF 4E 23 3D 4A 54 F3 37 0A 93 3D 61 4B 6D>)
(  15,<2024-02-24 13:03:20.421 -0500>,<Yifan Qi>,<Yifan-P16s>,<dataserver>,<TopSpin 4.1.4>,
      <Start of interactive peak picking
       data hash MD5: 32K
       07 57 CF 4E 23 3D 4A 54 F3 37 0A 93 3D 61 4B 6D>)
(  16,<2024-02-24 13:03:23.897 -0500>,<Yifan Qi>,<Yifan-P16s>,<peak>,<TopSpin 4.1.4>,
      <1D Peak picking
       data hash MD5: 32K
       07 57 CF 4E 23 3D 4A 54 F3 37 0A 93 3D 61 4B 6D>)
(  17,<2024-02-24 13:03:25.655 -0500>,<Yifan Qi>,<Yifan-P16s>,<peak>,<TopSpin 4.1.4>,
      <1D Peak picking
       data hash MD5: 32K
       07 57 CF 4E 23 3D 4A 54 F3 37 0A 93 3D 61 4B 6D>)
(  18,<2024-02-24 13:03:27.740 -0500>,<Yifan Qi>,<Yifan-P16s>,<peak>,<TopSpin 4.1.4>,
      <1D Peak picking
       data hash MD5: 32K
       07 57 CF 4E 23 3D 4A 54 F3 37 0A 93 3D 61 4B 6D>)
(  19,<2024-02-24 13:03:28.897 -0500>,<Yifan Qi>,<Yifan-P16s>,<dataserver>,<TopSpin 4.1.4>,
      <Delete all peak picking regions
       data hash MD5: 32K
       07 57 CF 4E 23 3D 4A 54 F3 37 0A 93 3D 61 4B 6D>)
(  20,<2024-02-24 13:03:28.925 -0500>,<Yifan Qi>,<Yifan-P16s>,<dataserver>,<TopSpin 4.1.4>,
      <End of interactive peak picking
       data hash MD5: 32K
       07 57 CF 4E 23 3D 4A 54 F3 37 0A 93 3D 61 4B 6D>)
$$ /Users/qiyifan/Desktop/most NMR/Most NMR/YFQ-04-01/6/pdata/1/auditp.txt
(  21,<2024-07-13T16:09:12.050-0400>,<qiyifan>,<Yifans-MacBook-Air.local>,<dataserver>,<TopSpin 4.4.0>,
      <Start of interactive peak picking
       data hash MD5: 32K
       07 57 CF 4E 23 3D 4A 54 F3 37 0A 93 3D 61 4B 6D>)
(  22,<2024-07-13T16:09:17.278-0400>,<qiyifan>,<Yifans-MacBook-Air.local>,<dataserver>,<TopSpin 4.4.0>,
      <End of interactive peak picking
       data hash MD5: 32K
       07 57 CF 4E 23 3D 4A 54 F3 37 0A 93 3D 61 4B 6D>)
##END=

$$ hash MD5
$$ 6E C7 DE EF E4 F7 61 15 FA 0D A2 11 56 F5 F7 0C
