# Supplementary material for: Systematic Parameter Determination Aimed at a Catalyst-Controlled Asymmetric Rh(I)-Catalyzed Pauson–Khand Reaction
Source: ACS Catal. 2024 Nov 5;14(22):17065–76. doi: 10.1021/acscatal.4c04490 (PMC11574763; doi:10.1021/acscatal.4c04490)
Supplement: Supplementary file 4 — cs4c04490_si_004.zip [file cs4c04490_si_004.zip › FIDs for publication/5f/13C/pdata/1/assocs]

##TITLE= Parameter file, TopSpin 4.1.4
##JCAMPDX= 5.0
##DATATYPE= Parameter Values
##NPOINTS= 1	$$ modification sequence number
##ORIGIN= Bruker BioSpin GmbH
##OWNER= Yifan Qi
$$ 2024-02-24 13:03:33.148 -0500  Yifan Qi@Yifan-P16s
$$ C:/Users/Yifan Qi/OneDrive - University of Pittsburgh/Desktop/Most NMR/YFQ-04-01/6/pdata/1/assocs
$$ process C:\Bruker\TopSpin4.1.4\prog\mod\dataserver.exe
##$MULTDISP= <>
##END=
