# Supplementary material for: Systematic Parameter Determination Aimed at a Catalyst-Controlled Asymmetric Rh(I)-Catalyzed Pauson–Khand Reaction
Source: ACS Catal. 2024 Nov 5;14(22):17065–76. doi: 10.1021/acscatal.4c04490 (PMC11574763; doi:10.1021/acscatal.4c04490)
Supplement: Supplementary file 4 — cs4c04490_si_004.zip [file cs4c04490_si_004.zip › FIDs for publication/5f/13C/pdata/1/intrng]

P 0
206.350579   205.723530
185.964167   185.446487
143.609135   142.923755
137.615705   137.229268
136.405353   135.982459
130.958769   130.484836
129.989029   128.939085
128.931794   128.144336
127.823519   127.181887
77.768899   76.368973
66.416379   65.774747
58.148070   57.579351
49.442285   48.793361
46.802842   46.161210
29.916243   29.391271
26.824742   26.234148
25.023796   24.418620
21.844799   21.319827
