# Supplementary material for: Systematic Parameter Determination Aimed at a Catalyst-Controlled Asymmetric Rh(I)-Catalyzed Pauson–Khand Reaction
Source: ACS Catal. 2024 Nov 5;14(22):17065–76. doi: 10.1021/acscatal.4c04490 (PMC11574763; doi:10.1021/acscatal.4c04490)
Supplement: Supplementary file 4 — cs4c04490_si_004.zip [file cs4c04490_si_004.zip › FIDs for publication/5f/13C/shimvalues]

# Sun Aug 20 16:19:50 2023
#$$PROBEIDENTIFIER=Z108618_0240
#$$PROBENAME=PA BBO 400S1 BBF-H-D-05 Z PLUS
#$$SHIMID=313232
#
# Active Shim Gradients
#
Z           		56              
Z2          		6244            
Z3          		-432            
Z4          		-1717           
Z5          		-3262           
Z6          		7041            
X           		3325            
XZ          		-28105          
XZ2         		22960           
XZ3         		1116            
Y           		-2904           
YZ          		-2510           
YZ2         		17292           
YZ3         		-1265           
XY          		-13000          
XYZ         		-4633           
(X2-Y2)     		-37109          
(X2-Y2)Z    		5049            
X3          		-582            
Y3          		-1360           
#
# Lock Parameter
#
FIELD		-683.367
LOCKPHASE		274.870 
LOCKPOWER		-30.000 
LOCKGAIN		126.848 
LOCKDC		-75.000 
LOCKSHIFT		7.240   
LOOPGAIN		-12.000 
LOOPTIME		0.400   
LOOPFILTER		100.000 
#
IEEE64_VERSION_CODE 1
#
# Shim currents 
#
SHIM_SETTING [1 ]  27.01460168     
SHIM_SETTING [2 ]  3090.55237667   
SHIM_SETTING [3 ]  -227.43687014   
SHIM_SETTING [4 ]  -903.23652844   
SHIM_SETTING [5 ]  -1715.86216190  
SHIM_SETTING [6 ]  1748.95299995   
SHIM_SETTING [7 ]  -14783.17799959 
SHIM_SETTING [8 ]  12076.92599966  
SHIM_SETTING [9 ]  -19519.17199945 
SHIM_SETTING [10]  -6837.91399981  
SHIM_SETTING [11]  -1527.60599996  
SHIM_SETTING [12]  -1320.22799996  
SHIM_SETTING [13]  9095.80699975   
SHIM_SETTING [14]  -665.48199998   
SHIM_SETTING [15]  3703.61699990   
SHIM_SETTING [16]  2655.89999993   
SHIM_SETTING [17]  586.98999998    
SHIM_SETTING [18]  -2436.99199993  
SHIM_SETTING [19]  -306.05299999   
SHIM_SETTING [20]  -715.54599998   
