# Supplementary material for: Systematic Parameter Determination Aimed at a Catalyst-Controlled Asymmetric Rh(I)-Catalyzed Pauson–Khand Reaction
Source: ACS Catal. 2024 Nov 5;14(22):17065–76. doi: 10.1021/acscatal.4c04490 (PMC11574763; doi:10.1021/acscatal.4c04490)
Supplement: Supplementary file 4 — cs4c04490_si_004.zip [file cs4c04490_si_004.zip › FIDs for publication/5f/details.txt]

--------------------------------------------
1H
--------------------------------------------

Spectrometer: Bruker Biospin GmbH 400 MHz

Acquisition software: Bruker Topspin 4.0.5

--------------------------------------------
13C
--------------------------------------------

Spectrometer: Bruker Biospin GmbH 100 MHz

Acquisition software: Bruker Topspin 4.0.5

--------------------------------------------

SMILES: O=C1C[C@]2(C)C(C(C)(C)N(C2)S(C3=CC=C(C)C=C3)(=O)=O)=C1C4=CC=CC=C4
