# Supplementary material for: Systematic Parameter Determination Aimed at a Catalyst-Controlled Asymmetric Rh(I)-Catalyzed Pauson–Khand Reaction
Source: ACS Catal. 2024 Nov 5;14(22):17065–76. doi: 10.1021/acscatal.4c04490 (PMC11574763; doi:10.1021/acscatal.4c04490)
Supplement: Supplementary file 4 — cs4c04490_si_004.zip [file cs4c04490_si_004.zip › FIDs for publication/5f/1H/audita.txt]

##TITLE= Audit trail, TopSpin 3.6.5
##JCAMPDX= 5.01
##ORIGIN= Bruker BioSpin GmbH
##OWNER= nmr
$$ G:/2023/data/Brummond/nmr/YFQ-04-01/5/audita.txt
##AUDIT TRAIL=  $$ (NUMBER, WHEN, WHO, WHERE, PROCESS, VERSION, WHAT)
(   1,<2023-08-20 12:20:31.735 -0400>,<nmr>,<DESKTOP-H5K5808>,<go4>,<TopSpin 3.6.5>,
      <created by zg on data set with UUID '43548c46-3f75-11ee-ba0f-0024818f58af'
       started at 2023-08-20 12:18:56.918 -0400,
       POWCHK enabled, PULCHK disabled,
       completed at 2023-08-20 12:20:31.704 -0400

       configuration hash MD5:
       F1 F4 ED E8 ED D1 F3 5E CD 1A 34 2B 88 00 E7 A7
       data hash MD5: 64K
       62 6A 96 61 98 28 1B 18 72 8A 3F 0A 0A 1C 93 39>)
(   2,<2023-08-20 12:20:31.985 -0400>,<nmr>,<DESKTOP-H5K5808>,<audit>,<TopSpin 3.6.5>,
      <user comment:
       ICON-NMR User ID: Brummond
       data hash MD5: 64K
       62 6A 96 61 98 28 1B 18 72 8A 3F 0A 0A 1C 93 39>)
##END=

$$ hash MD5
$$ F0 C1 0D ED 23 C3 87 A2 AF C3 56 EB 7E 73 15 11
