# Supplementary material for: Systematic Parameter Determination Aimed at a Catalyst-Controlled Asymmetric Rh(I)-Catalyzed Pauson–Khand Reaction
Source: ACS Catal. 2024 Nov 5;14(22):17065–76. doi: 10.1021/acscatal.4c04490 (PMC11574763; doi:10.1021/acscatal.4c04490)
Supplement: Supplementary file 4 — cs4c04490_si_004.zip [file cs4c04490_si_004.zip › FIDs for publication/5f/1H/pdata/1/peakrng]

P    #regions in PPM
# 2024-07-13 16:05:29 -0400  qiyifan@Yifans-MacBook-Air.local
# low field   high field   mi   maxi
  7.9942186811743055  6.8234751533844795  0.561  8.784  # for region 1
  3.934301211413879  2.864050690301291  0.467  4.299  # for region 2
  2.864050690301291  2.7685823339579145  15.816  17.755  # for region 3
  2.7685823339579145  2.758533033290191  0.467  4.299  # for region 4
  2.5977442226066096  0.994880766104659  0.248  16.222  # for region 5
