# Supplementary material for: Systematic Parameter Determination Aimed at a Catalyst-Controlled Asymmetric Rh(I)-Catalyzed Pauson–Khand Reaction
Source: ACS Catal. 2024 Nov 5;14(22):17065–76. doi: 10.1021/acscatal.4c04490 (PMC11574763; doi:10.1021/acscatal.4c04490)
Supplement: Supplementary file 4 — cs4c04490_si_004.zip [file cs4c04490_si_004.zip › FIDs for publication/5f/1H/pdata/1/peaklist.xml]

<?xml version="1.0" encoding="UTF-8"?>
<PeakList modified="2024-02-24T12:45:28">
  <PeakList1D>
    <PeakList1DHeader creator="Yifan Qi" date="2024-02-24T12:45:28" expNo="5" name="YFQ-04-01" owner="" procNo="1" source="C:/Users/Yifan Qi/OneDrive - University of Pittsburgh/Desktop/Most NMR">
      <PeakPickDetails>F1=7.994219ppm, F2=6.823475ppm, MI=0.56cm, MAXI=8.78cm, PC=1.000
      </PeakPickDetails>
    </PeakList1DHeader>
    <Peak1D F1="7.649158" intensity="4.054958" type="0"/>
    <Peak1D F1="7.628472" intensity="4.450056" type="0"/>
    <Peak1D F1="7.292654" intensity="0.7689047" type="0"/>
    <Peak1D F1="7.288585" intensity="0.5656724" type="0"/>
    <Peak1D F1="7.278311" intensity="2.868036" type="0"/>
    <Peak1D F1="7.269585" intensity="1.251195" type="0"/>
    <Peak1D F1="7.264585" intensity="2.927699" type="0"/>
    <Peak1D F1="7.259863" intensity="5.817482" type="0"/>
    <Peak1D F1="7.255519" intensity="2.121794" type="0"/>
    <Peak1D F1="7.245589" intensity="1.082797" type="0"/>
    <Peak1D F1="7.243019" intensity="0.8628719" type="0"/>
    <Peak1D F1="7.196828" intensity="3.617709" type="0"/>
    <Peak1D F1="7.176655" intensity="3.331995" type="0"/>
    <Peak1D F1="7.168555" intensity="1.403827" type="0"/>
    <Peak1D F1="7.065502" intensity="3.00936" type="0"/>
    <Peak1D F1="7.060534" intensity="2.716265" type="0"/>
    <Peak1D F1="7.045884" intensity="2.80629" type="0"/>
    <Peak1D F1="7.042055" intensity="2.303052" type="0"/>
  </PeakList1D>
  <PeakList1D>
    <PeakList1DHeader creator="Yifan Qi" date="2024-02-24T12:45:28" expNo="5" name="YFQ-04-01" owner="" procNo="1" source="C:/Users/Yifan Qi/OneDrive - University of Pittsburgh/Desktop/Most NMR">
      <PeakPickDetails>F1=3.934301ppm, F2=2.864051ppm, MI=0.47cm, MAXI=4.30cm, PC=1.000
      </PeakPickDetails>
    </PeakList1DHeader>
    <Peak1D F1="3.564339" intensity="2.526898" type="0"/>
    <Peak1D F1="3.541662" intensity="2.683934" type="0"/>
    <Peak1D F1="2.940285" intensity="2.024143" type="0"/>
    <Peak1D F1="2.917564" intensity="1.897167" type="0"/>
  </PeakList1D>
  <PeakList1D>
    <PeakList1DHeader creator="Yifan Qi" date="2024-02-24T12:45:28" expNo="5" name="YFQ-04-01" owner="" procNo="1" source="C:/Users/Yifan Qi/OneDrive - University of Pittsburgh/Desktop/Most NMR">
      <PeakPickDetails>F1=2.864051ppm, F2=2.768582ppm, MI=15.82cm, MAXI=17.75cm, PC=1.000
      </PeakPickDetails>
    </PeakList1DHeader>
  </PeakList1D>
  <PeakList1D>
    <PeakList1DHeader creator="Yifan Qi" date="2024-02-24T12:45:28" expNo="5" name="YFQ-04-01" owner="" procNo="1" source="C:/Users/Yifan Qi/OneDrive - University of Pittsburgh/Desktop/Most NMR">
      <PeakPickDetails>F1=2.768582ppm, F2=2.758533ppm, MI=0.47cm, MAXI=4.30cm, PC=1.000
      </PeakPickDetails>
    </PeakList1DHeader>
  </PeakList1D>
  <PeakList1D>
    <PeakList1DHeader creator="Yifan Qi" date="2024-02-24T12:45:28" expNo="5" name="YFQ-04-01" owner="" procNo="1" source="C:/Users/Yifan Qi/OneDrive - University of Pittsburgh/Desktop/Most NMR">
      <PeakPickDetails>F1=2.597744ppm, F2=0.994881ppm, MI=0.25cm, MAXI=16.22cm, PC=1.000
      </PeakPickDetails>
    </PeakList1DHeader>
    <Peak1D F1="2.440794" intensity="0.554678" type="0"/>
    <Peak1D F1="2.397547" intensity="4.779935" type="0"/>
    <Peak1D F1="2.387792" intensity="3.95473" type="0"/>
    <Peak1D F1="2.344312" intensity="0.4761705" type="0"/>
    <Peak1D F1="2.311343" intensity="13.07516" type="0"/>
    <Peak1D F1="1.914474" intensity="15.0" type="0"/>
    <Peak1D F1="1.582117" intensity="0.3952542" type="0"/>
    <Peak1D F1="1.308708" intensity="11.79645" type="0"/>
    <Peak1D F1="1.159878" intensity="0.9660993" type="0"/>
    <Peak1D F1="1.140088" intensity="12.6232" type="0"/>
  </PeakList1D>
</PeakList>
