# Supplementary material for: Systematic Parameter Determination Aimed at a Catalyst-Controlled Asymmetric Rh(I)-Catalyzed Pauson–Khand Reaction
Source: ACS Catal. 2024 Nov 5;14(22):17065–76. doi: 10.1021/acscatal.4c04490 (PMC11574763; doi:10.1021/acscatal.4c04490)
Supplement: Supplementary file 4 — cs4c04490_si_004.zip [file cs4c04490_si_004.zip › FIDs for publication/5f/1H/pdata/1/parm.txt]

Current Data Parameters
NAME          YFQ-04-01              
EXPNO                 5              
PROCNO                1              

F2 - Acquisition Parameters
Date_          20230820              
Time              12.20 h            
INSTRUM           spect              
PROBHD   Z108618_0240 (              
PULPROG            zg30              
TD                65536              
SOLVENT           CDCl3              
NS                   16              
DS                    2              
SWH            8012.820 Hz           
FIDRES         0.244532 Hz           
AQ            4.0894465 sec          
RG                 50.8              
DW               62.400 usec         
DE                17.00 usec         
TE                 98.2 K            
D1           1.00000000 sec          
TD0                   1              
SFO1        400.1324708 MHz          
NUC1                 1H              
P0                 4.83 usec         
P1                14.50 usec         
PLW1        12.00000000 W            

F2 - Processing parameters
SI                65536              
SF          400.1300378 MHz          
WDW                  EM              
SSB                   0              
LB                 0.30 Hz           
GB                    0              
PC                 1.00              
