# Supplementary material for: Systematic Parameter Determination Aimed at a Catalyst-Controlled Asymmetric Rh(I)-Catalyzed Pauson–Khand Reaction
Source: ACS Catal. 2024 Nov 5;14(22):17065–76. doi: 10.1021/acscatal.4c04490 (PMC11574763; doi:10.1021/acscatal.4c04490)
Supplement: Supplementary file 4 — cs4c04490_si_004.zip [file cs4c04490_si_004.zip › FIDs for publication/5f/1H/pdata/1/auditp.txt]

##TITLE= Audit trail, TopSpin 3.6.5
##JCAMPDX= 5.01
##ORIGIN= Bruker BioSpin GmbH
##OWNER= nmr
$$ G:/2023/data/Brummond/nmr/YFQ-04-01/5/pdata/1/auditp.txt
##AUDIT TRAIL=  $$ (NUMBER, WHEN, WHO, WHERE, PROCESS, VERSION, WHAT)
(   1,<2023-08-20 12:20:31.735 -0400>,<nmr>,<DESKTOP-H5K5808>,<go4>,<TopSpin 3.6.5>,
      <created by zg on data set with UUID '43548c46-3f75-11ee-ba0f-0024818f58af'
       started at 2023-08-20 12:18:56.918 -0400,
       POWCHK enabled, PULCHK disabled,
       completed at 2023-08-20 12:20:31.704 -0400

       configuration hash MD5:
       F1 F4 ED E8 ED D1 F3 5E CD 1A 34 2B 88 00 E7 A7
       data hash MD5: 64K
       62 6A 96 61 98 28 1B 18 72 8A 3F 0A 0A 1C 93 39>)
(   2,<2023-08-20 12:20:31.985 -0400>,<nmr>,<DESKTOP-H5K5808>,<audit>,<TopSpin 3.6.5>,
      <user comment:
       ICON-NMR User ID: Brummond
       data hash MD5: 64K
       62 6A 96 61 98 28 1B 18 72 8A 3F 0A 0A 1C 93 39>)
(   3,<2023-08-20 12:20:33.626 -0400>,<nmr>,<DESKTOP-H5K5808>,<proc1d>,<TopSpin 3.6.5>,
      <Start of raw data processing
       ef LB = 0.3 FT_mod = 6 PKNL = 1 SI = 64K 
       data hash MD5: 64K
       BB 21 F9 5C 93 2F 11 D2 41 F5 49 DC B2 18 32 96>)
(   4,<2023-08-20 12:20:35.313 -0400>,<nmr>,<DESKTOP-H5K5808>,<proc1d>,<TopSpin 3.6.5>,
      <apk0 
       data hash MD5: 64K
       A8 B3 84 04 A2 33 E5 76 5A 30 BD 9E 07 20 EF 08>)
(   5,<2023-08-20 12:20:35.641 -0400>,<nmr>,<DESKTOP-H5K5808>,<proc1d>,<TopSpin 3.6.5>,
      <abs ABSG = 5 
       data hash MD5: 64K
       A6 12 61 F9 A4 64 DC AD 58 CD DA E9 40 7E 4E 22>)
$$ C:/Users/Yifan Qi/OneDrive - University of Pittsburgh/Desktop/Most NMR/YFQ-04-01/5/pdata/1/auditp.txt
(   6,<2023-08-20 12:28:00.797 -0400>,<Yifan Qi>,<Yifan-P16s>,<dataserver>,<TopSpin 4.1.4>,
      <Spectrum calibrated, SF was set. Old value: 400.130038 New value: 400.130008. Peak list modified: Yes
       data hash MD5: 64K
       A6 12 61 F9 A4 64 DC AD 58 CD DA E9 40 7E 4E 22>)
(   7,<2023-08-20 12:28:00.804 -0400>,<Yifan Qi>,<Yifan-P16s>,<dataserver>,<TopSpin 4.1.4>,
      <Spectrum calibrated, OFFSET was set. Old value: 16.093300 New value: 16.168314. Peak list modified: Yes
       data hash MD5: 64K
       A6 12 61 F9 A4 64 DC AD 58 CD DA E9 40 7E 4E 22>)
(   8,<2023-08-20 12:38:39.165 -0400>,<Yifan Qi>,<Yifan-P16s>,<dataserver>,<TopSpin 4.1.4>,
      <INTEGRAL DELETE [7.818;7.509]
       data hash MD5: 64K
       A6 12 61 F9 A4 64 DC AD 58 CD DA E9 40 7E 4E 22>)
(   9,<2023-08-20 12:38:39.168 -0400>,<Yifan Qi>,<Yifan-P16s>,<dataserver>,<TopSpin 4.1.4>,
      <INTEGRAL DELETE [3.799;3.426]
       data hash MD5: 64K
       A6 12 61 F9 A4 64 DC AD 58 CD DA E9 40 7E 4E 22>)
(  10,<2023-08-20 12:38:39.168 -0400>,<Yifan Qi>,<Yifan-P16s>,<dataserver>,<TopSpin 4.1.4>,
      <INTEGRAL DELETE [7.478;6.887]
       data hash MD5: 64K
       A6 12 61 F9 A4 64 DC AD 58 CD DA E9 40 7E 4E 22>)
(  11,<2023-08-20 12:38:39.181 -0400>,<Yifan Qi>,<Yifan-P16s>,<dataserver>,<TopSpin 4.1.4>,
      <INTEGRAL DELETE [3.170;2.794]
       data hash MD5: 64K
       A6 12 61 F9 A4 64 DC AD 58 CD DA E9 40 7E 4E 22>)
(  12,<2023-08-20 12:38:39.186 -0400>,<Yifan Qi>,<Yifan-P16s>,<dataserver>,<TopSpin 4.1.4>,
      <INTEGRAL DELETE [2.794;2.203]
       data hash MD5: 64K
       A6 12 61 F9 A4 64 DC AD 58 CD DA E9 40 7E 4E 22>)
(  13,<2023-08-20 12:38:39.186 -0400>,<Yifan Qi>,<Yifan-P16s>,<dataserver>,<TopSpin 4.1.4>,
      <INTEGRAL DELETE [2.203;1.840]
       data hash MD5: 64K
       A6 12 61 F9 A4 64 DC AD 58 CD DA E9 40 7E 4E 22>)
(  14,<2023-08-20 12:38:39.197 -0400>,<Yifan Qi>,<Yifan-P16s>,<dataserver>,<TopSpin 4.1.4>,
      <INTEGRAL DELETE [1.840;0.931]
       data hash MD5: 64K
       A6 12 61 F9 A4 64 DC AD 58 CD DA E9 40 7E 4E 22>)
(  15,<2023-08-20 12:38:39.197 -0400>,<Yifan Qi>,<Yifan-P16s>,<dataserver>,<TopSpin 4.1.4>,
      <INTEGRAL DELETE [0.931;0.619]
       data hash MD5: 64K
       A6 12 61 F9 A4 64 DC AD 58 CD DA E9 40 7E 4E 22>)
(  16,<2023-08-20 12:38:39.214 -0400>,<Yifan Qi>,<Yifan-P16s>,<dataserver>,<TopSpin 4.1.4>,
      <INTEGRAL DEFINE [3.695;3.595]
       data hash MD5: 64K
       A6 12 61 F9 A4 64 DC AD 58 CD DA E9 40 7E 4E 22>)
(  17,<2023-08-20 12:38:39.214 -0400>,<Yifan Qi>,<Yifan-P16s>,<dataserver>,<TopSpin 4.1.4>,
      <INTEGRAL DEFINE [3.070;2.977]
       data hash MD5: 64K
       A6 12 61 F9 A4 64 DC AD 58 CD DA E9 40 7E 4E 22>)
(  18,<2023-08-20 12:38:39.228 -0400>,<Yifan Qi>,<Yifan-P16s>,<dataserver>,<TopSpin 4.1.4>,
      <INTEGRAL DEFINE [2.560;2.364]
       data hash MD5: 64K
       A6 12 61 F9 A4 64 DC AD 58 CD DA E9 40 7E 4E 22>)
(  19,<2023-08-20 12:38:39.235 -0400>,<Yifan Qi>,<Yifan-P16s>,<dataserver>,<TopSpin 4.1.4>,
      <INTEGRAL DEFINE [1.454;1.355]
       data hash MD5: 64K
       A6 12 61 F9 A4 64 DC AD 58 CD DA E9 40 7E 4E 22>)
(  20,<2023-08-20 12:38:39.235 -0400>,<Yifan Qi>,<Yifan-P16s>,<dataserver>,<TopSpin 4.1.4>,
      <INTEGRAL DEFINE [2.054;1.964]
       data hash MD5: 64K
       A6 12 61 F9 A4 64 DC AD 58 CD DA E9 40 7E 4E 22>)
(  21,<2023-08-20 12:38:39.244 -0400>,<Yifan Qi>,<Yifan-P16s>,<dataserver>,<TopSpin 4.1.4>,
      <INTEGRAL DEFINE [1.286;1.191]
       data hash MD5: 64K
       A6 12 61 F9 A4 64 DC AD 58 CD DA E9 40 7E 4E 22>)
(  22,<2023-08-20 12:38:39.244 -0400>,<Yifan Qi>,<Yifan-P16s>,<dataserver>,<TopSpin 4.1.4>,
      <INTEGRAL DEFINE [7.786;7.684]
       data hash MD5: 64K
       A6 12 61 F9 A4 64 DC AD 58 CD DA E9 40 7E 4E 22>)
(  23,<2023-08-20 12:38:39.244 -0400>,<Yifan Qi>,<Yifan-P16s>,<dataserver>,<TopSpin 4.1.4>,
      <INTEGRAL DEFINE [7.187;7.107]
       data hash MD5: 64K
       A6 12 61 F9 A4 64 DC AD 58 CD DA E9 40 7E 4E 22>)
(  24,<2023-08-20 12:38:39.260 -0400>,<Yifan Qi>,<Yifan-P16s>,<dataserver>,<TopSpin 4.1.4>,
      <INTEGRAL DEFINE [7.318;7.244]
       data hash MD5: 64K
       A6 12 61 F9 A4 64 DC AD 58 CD DA E9 40 7E 4E 22>)
(  25,<2023-08-20 12:38:39.264 -0400>,<Yifan Qi>,<Yifan-P16s>,<dataserver>,<TopSpin 4.1.4>,
      <INTEGRAL DEFINE [7.418;7.320]
       data hash MD5: 64K
       A6 12 61 F9 A4 64 DC AD 58 CD DA E9 40 7E 4E 22>)
(  26,<2024-02-24 12:41:44.244 -0500>,<Yifan Qi>,<Yifan-P16s>,<dataserver>,<TopSpin 4.1.4>,
      <Spectrum calibrated, SF was set. Old value: 400.130008 New value: 400.130046. Peak list modified: Yes
       data hash MD5: 64K
       A6 12 61 F9 A4 64 DC AD 58 CD DA E9 40 7E 4E 22>)
(  27,<2024-02-24 12:41:44.259 -0500>,<Yifan Qi>,<Yifan-P16s>,<dataserver>,<TopSpin 4.1.4>,
      <Spectrum calibrated, OFFSET was set. Old value: 16.168310 New value: 16.072439. Peak list modified: Yes
       data hash MD5: 64K
       A6 12 61 F9 A4 64 DC AD 58 CD DA E9 40 7E 4E 22>)
(  28,<2024-02-24 12:43:25.209 -0500>,<Yifan Qi>,<Yifan-P16s>,<dataserver>,<TopSpin 4.1.4>,
      <INTEGRAL DELETE [7.786;7.684]
       data hash MD5: 64K
       A6 12 61 F9 A4 64 DC AD 58 CD DA E9 40 7E 4E 22>)
(  29,<2024-02-24 12:43:25.224 -0500>,<Yifan Qi>,<Yifan-P16s>,<dataserver>,<TopSpin 4.1.4>,
      <INTEGRAL DELETE [7.418;7.320]
       data hash MD5: 64K
       A6 12 61 F9 A4 64 DC AD 58 CD DA E9 40 7E 4E 22>)
(  30,<2024-02-24 12:43:25.230 -0500>,<Yifan Qi>,<Yifan-P16s>,<dataserver>,<TopSpin 4.1.4>,
      <INTEGRAL DELETE [7.318;7.244]
       data hash MD5: 64K
       A6 12 61 F9 A4 64 DC AD 58 CD DA E9 40 7E 4E 22>)
(  31,<2024-02-24 12:43:25.237 -0500>,<Yifan Qi>,<Yifan-P16s>,<dataserver>,<TopSpin 4.1.4>,
      <INTEGRAL DELETE [7.187;7.107]
       data hash MD5: 64K
       A6 12 61 F9 A4 64 DC AD 58 CD DA E9 40 7E 4E 22>)
(  32,<2024-02-24 12:43:25.251 -0500>,<Yifan Qi>,<Yifan-P16s>,<dataserver>,<TopSpin 4.1.4>,
      <INTEGRAL DELETE [3.695;3.595]
       data hash MD5: 64K
       A6 12 61 F9 A4 64 DC AD 58 CD DA E9 40 7E 4E 22>)
(  33,<2024-02-24 12:43:25.260 -0500>,<Yifan Qi>,<Yifan-P16s>,<dataserver>,<TopSpin 4.1.4>,
      <INTEGRAL DELETE [3.070;2.977]
       data hash MD5: 64K
       A6 12 61 F9 A4 64 DC AD 58 CD DA E9 40 7E 4E 22>)
(  34,<2024-02-24 12:43:25.265 -0500>,<Yifan Qi>,<Yifan-P16s>,<dataserver>,<TopSpin 4.1.4>,
      <INTEGRAL DELETE [2.560;2.364]
       data hash MD5: 64K
       A6 12 61 F9 A4 64 DC AD 58 CD DA E9 40 7E 4E 22>)
(  35,<2024-02-24 12:43:25.275 -0500>,<Yifan Qi>,<Yifan-P16s>,<dataserver>,<TopSpin 4.1.4>,
      <INTEGRAL DELETE [2.054;1.964]
       data hash MD5: 64K
       A6 12 61 F9 A4 64 DC AD 58 CD DA E9 40 7E 4E 22>)
(  36,<2024-02-24 12:43:25.280 -0500>,<Yifan Qi>,<Yifan-P16s>,<dataserver>,<TopSpin 4.1.4>,
      <INTEGRAL DELETE [1.454;1.355]
       data hash MD5: 64K
       A6 12 61 F9 A4 64 DC AD 58 CD DA E9 40 7E 4E 22>)
(  37,<2024-02-24 12:43:25.293 -0500>,<Yifan Qi>,<Yifan-P16s>,<dataserver>,<TopSpin 4.1.4>,
      <INTEGRAL DELETE [1.286;1.191]
       data hash MD5: 64K
       A6 12 61 F9 A4 64 DC AD 58 CD DA E9 40 7E 4E 22>)
(  38,<2024-02-24 12:43:25.302 -0500>,<Yifan Qi>,<Yifan-P16s>,<dataserver>,<TopSpin 4.1.4>,
      <INTEGRAL DEFINE [3.613;3.495]
       data hash MD5: 64K
       A6 12 61 F9 A4 64 DC AD 58 CD DA E9 40 7E 4E 22>)
(  39,<2024-02-24 12:43:25.308 -0500>,<Yifan Qi>,<Yifan-P16s>,<dataserver>,<TopSpin 4.1.4>,
      <INTEGRAL DEFINE [7.701;7.580]
       data hash MD5: 64K
       A6 12 61 F9 A4 64 DC AD 58 CD DA E9 40 7E 4E 22>)
(  40,<2024-02-24 12:43:25.316 -0500>,<Yifan Qi>,<Yifan-P16s>,<dataserver>,<TopSpin 4.1.4>,
      <INTEGRAL DEFINE [7.105;7.002]
       data hash MD5: 64K
       A6 12 61 F9 A4 64 DC AD 58 CD DA E9 40 7E 4E 22>)
(  41,<2024-02-24 12:43:25.319 -0500>,<Yifan Qi>,<Yifan-P16s>,<dataserver>,<TopSpin 4.1.4>,
      <INTEGRAL DEFINE [2.967;2.892]
       data hash MD5: 64K
       A6 12 61 F9 A4 64 DC AD 58 CD DA E9 40 7E 4E 22>)
(  42,<2024-02-24 12:43:25.327 -0500>,<Yifan Qi>,<Yifan-P16s>,<dataserver>,<TopSpin 4.1.4>,
      <INTEGRAL DEFINE [2.449;2.394]
       data hash MD5: 64K
       A6 12 61 F9 A4 64 DC AD 58 CD DA E9 40 7E 4E 22>)
(  43,<2024-02-24 12:43:25.332 -0500>,<Yifan Qi>,<Yifan-P16s>,<dataserver>,<TopSpin 4.1.4>,
      <INTEGRAL DEFINE [2.394;2.336]
       data hash MD5: 64K
       A6 12 61 F9 A4 64 DC AD 58 CD DA E9 40 7E 4E 22>)
(  44,<2024-02-24 12:43:25.340 -0500>,<Yifan Qi>,<Yifan-P16s>,<dataserver>,<TopSpin 4.1.4>,
      <INTEGRAL DEFINE [2.334;2.281]
       data hash MD5: 64K
       A6 12 61 F9 A4 64 DC AD 58 CD DA E9 40 7E 4E 22>)
(  45,<2024-02-24 12:43:25.342 -0500>,<Yifan Qi>,<Yifan-P16s>,<dataserver>,<TopSpin 4.1.4>,
      <INTEGRAL DEFINE [1.946;1.875]
       data hash MD5: 64K
       A6 12 61 F9 A4 64 DC AD 58 CD DA E9 40 7E 4E 22>)
(  46,<2024-02-24 12:43:25.350 -0500>,<Yifan Qi>,<Yifan-P16s>,<dataserver>,<TopSpin 4.1.4>,
      <INTEGRAL DEFINE [1.352;1.262]
       data hash MD5: 64K
       A6 12 61 F9 A4 64 DC AD 58 CD DA E9 40 7E 4E 22>)
(  47,<2024-02-24 12:43:25.356 -0500>,<Yifan Qi>,<Yifan-P16s>,<dataserver>,<TopSpin 4.1.4>,
      <INTEGRAL DEFINE [1.187;1.111]
       data hash MD5: 64K
       A6 12 61 F9 A4 64 DC AD 58 CD DA E9 40 7E 4E 22>)
(  48,<2024-02-24 12:43:25.356 -0500>,<Yifan Qi>,<Yifan-P16s>,<dataserver>,<TopSpin 4.1.4>,
      <INTEGRAL DEFINE [7.323;7.220]
       data hash MD5: 64K
       A6 12 61 F9 A4 64 DC AD 58 CD DA E9 40 7E 4E 22>)
(  49,<2024-02-24 12:43:25.356 -0500>,<Yifan Qi>,<Yifan-P16s>,<dataserver>,<TopSpin 4.1.4>,
      <INTEGRAL DEFINE [7.221;7.148]
       data hash MD5: 64K
       A6 12 61 F9 A4 64 DC AD 58 CD DA E9 40 7E 4E 22>)
(  50,<2024-02-24 12:45:13.245 -0500>,<Yifan Qi>,<Yifan-P16s>,<dataserver>,<TopSpin 4.1.4>,
      <Start of interactive peak picking
       data hash MD5: 64K
       A6 12 61 F9 A4 64 DC AD 58 CD DA E9 40 7E 4E 22>)
(  51,<2024-02-24 12:45:18.369 -0500>,<Yifan Qi>,<Yifan-P16s>,<peak>,<TopSpin 4.1.4>,
      <1D Peak picking
       data hash MD5: 64K
       A6 12 61 F9 A4 64 DC AD 58 CD DA E9 40 7E 4E 22>)
(  52,<2024-02-24 12:45:19.695 -0500>,<Yifan Qi>,<Yifan-P16s>,<peak>,<TopSpin 4.1.4>,
      <1D Peak picking
       data hash MD5: 64K
       A6 12 61 F9 A4 64 DC AD 58 CD DA E9 40 7E 4E 22>)
(  53,<2024-02-24 12:45:21.996 -0500>,<Yifan Qi>,<Yifan-P16s>,<peak>,<TopSpin 4.1.4>,
      <1D Peak picking
       data hash MD5: 64K
       A6 12 61 F9 A4 64 DC AD 58 CD DA E9 40 7E 4E 22>)
(  54,<2024-02-24 12:45:28.113 -0500>,<Yifan Qi>,<Yifan-P16s>,<peak>,<TopSpin 4.1.4>,
      <1D Peak picking
       data hash MD5: 64K
       A6 12 61 F9 A4 64 DC AD 58 CD DA E9 40 7E 4E 22>)
(  55,<2024-02-24 12:45:29.804 -0500>,<Yifan Qi>,<Yifan-P16s>,<dataserver>,<TopSpin 4.1.4>,
      <Delete all peak picking regions
       data hash MD5: 64K
       A6 12 61 F9 A4 64 DC AD 58 CD DA E9 40 7E 4E 22>)
(  56,<2024-02-24 12:45:29.835 -0500>,<Yifan Qi>,<Yifan-P16s>,<dataserver>,<TopSpin 4.1.4>,
      <End of interactive peak picking
       data hash MD5: 64K
       A6 12 61 F9 A4 64 DC AD 58 CD DA E9 40 7E 4E 22>)
$$ /Users/qiyifan/Desktop/most NMR/Most NMR/YFQ-04-01/5/pdata/1/auditp.txt
(  57,<2024-07-13T16:05:28.553-0400>,<qiyifan>,<Yifans-MacBook-Air.local>,<dataserver>,<TopSpin 4.4.0>,
      <Start of interactive peak picking
       data hash MD5: 64K
       A6 12 61 F9 A4 64 DC AD 58 CD DA E9 40 7E 4E 22>)
(  58,<2024-07-13T16:05:29.627-0400>,<qiyifan>,<Yifans-MacBook-Air.local>,<dataserver>,<TopSpin 4.4.0>,
      <End of interactive peak picking
       data hash MD5: 64K
       A6 12 61 F9 A4 64 DC AD 58 CD DA E9 40 7E 4E 22>)
##END=

$$ hash MD5
$$ 6B 70 F6 A8 A9 E4 75 FD 47 76 EA 89 E7 31 DE 10
