# Supplementary material for: Systematic Parameter Determination Aimed at a Catalyst-Controlled Asymmetric Rh(I)-Catalyzed Pauson–Khand Reaction
Source: ACS Catal. 2024 Nov 5;14(22):17065–76. doi: 10.1021/acscatal.4c04490 (PMC11574763; doi:10.1021/acscatal.4c04490)
Supplement: Supplementary file 4 — cs4c04490_si_004.zip [file cs4c04490_si_004.zip › FIDs for publication/5f/1H/pdata/1/intrng]

A 1.0 #regions in PPM
# low field   high field  bias        slope
  7.700528365820845  7.580046250128521  233766.0  92.52911392405063  # for region 1
  7.3226999376339315  7.2196439572763005  632134.0  6179.801775147929  # for region 2
  7.221075290336823  7.148077304250167  4034013.0  -13874.729166666666  # for region 3
  7.105002479684499  7.001732094805364  461698.0  -332.7905604719764  # for region 4
  3.6125953284499683  3.4954554021059354  313548.0  -229.47792207792207  # for region 5
  2.967302392193817  2.8915707766157843  761085.0  -1243.8835341365461  # for region 6
  2.449358862578892  2.3938318354675316  3466466.0  -6778.6038338658145  # for region 7
  2.3938318354675316  2.3356606642080115  3466466.0  -6778.6038338658145  # for region 8
  2.3338979014425716  2.281015018479371  3466466.0  -6778.6038338658145  # for region 9
  1.9460900930457694  1.8746982010454492  2317660.0  -8233.523404255318  # for region 10
  1.3520390410924865  1.2621381400550462  1766624.0  -2025.5525423728814  # for region 11
  1.1872207225238458  1.1114219236099254  3824823.0  -3586.7991967871485  # for region 12
