# Supplementary material for: Systematic Parameter Determination Aimed at a Catalyst-Controlled Asymmetric Rh(I)-Catalyzed Pauson–Khand Reaction
Source: ACS Catal. 2024 Nov 5;14(22):17065–76. doi: 10.1021/acscatal.4c04490 (PMC11574763; doi:10.1021/acscatal.4c04490)
Supplement: Supplementary file 4 — cs4c04490_si_004.zip [file cs4c04490_si_004.zip › FIDs for publication/5f/1H/pdata/1/integrals.txt]

   Current data set:
   NAME =	YFQ-04-01	EXPNO =	5	PROCNO = 1
   DU   =	C:/Users/Yifan Qi/OneDrive - University of Pittsburgh/Desktop/Most NMR

   Number   Integrated Region     Integral
     1      7.701      7.580         1.99511
     2      7.323      7.220         2.89300
     3      7.221      7.148         1.99769
     4      7.105      7.002         1.99710
     5      3.613      3.495         1.00000
     6      2.967      2.892         0.97366
     7      2.449      2.394         0.86458
     8      2.394      2.336         0.93602
     9      2.334      2.281         2.85606
    10      1.946      1.875         2.93832
    11      1.352      1.262         2.95225
    12      1.187      1.111         3.19694
