# Supplementary material for: Systematic Parameter Determination Aimed at a Catalyst-Controlled Asymmetric Rh(I)-Catalyzed Pauson–Khand Reaction
Source: ACS Catal. 2024 Nov 5;14(22):17065–76. doi: 10.1021/acscatal.4c04490 (PMC11574763; doi:10.1021/acscatal.4c04490)
Supplement: Supplementary file 4 — cs4c04490_si_004.zip [file cs4c04490_si_004.zip › FIDs for publication/5da/structure.mol]

structure.mol
  ChemDraw07132419562D

  0  0  0     0  0              0 V3000
M  V30 BEGIN CTAB
M  V30 COUNTS 36 39 4 0 1
M  V30 BEGIN ATOM
M  V30 1 C -2.365813 1.056226 0.000000 0
M  V30 2 C -2.365813 0.231226 0.000000 0
M  V30 3 C -1.651341 -0.181274 0.000000 0
M  V30 4 C -0.936871 0.231226 0.000000 0
M  V30 5 C -0.936871 1.056226 0.000000 0
M  V30 6 C -1.651341 1.468726 0.000000 0
M  V30 7 C -3.150434 1.311165 0.000000 0
M  V30 8 C -3.150434 -0.023712 0.000000 0
M  V30 9 C -0.222400 1.468726 0.000000 0
M  V30 10 C 1.206542 1.468726 0.000000 0
M  V30 11 C 1.921013 1.056226 0.000000 0
M  V30 12 C 1.921013 0.231226 0.000000 0
M  V30 13 N -3.635357 0.643727 0.000000 0
M  V30 14 C -2.966572 -0.858391 0.000000 0
M  V30 15 C -2.148940 -0.944327 0.000000 0
M  V30 16 C -1.814547 -1.695385 0.000000 0
M  V30 17 C -2.297787 -2.360507 0.000000 0
M  V30 18 C -3.115418 -2.274570 0.000000 0
M  V30 19 C -3.449812 -1.523512 0.000000 0
M  V30 20 C -1.963394 -3.111565 0.000000 0
M  V30 21 S -3.300965 -0.107332 0.000000 0
M  V30 22 O -2.549906 0.227060 0.000000 0
M  V30 23 O -4.052023 -0.441725 0.000000 0
M  V30 24 N 0.492071 1.056226 0.000000 0
M  V30 25 C 1.916052 1.878362 0.000000 0
M  V30 26 C 1.916052 2.700498 0.000000 0
M  V30 27 C 2.628043 3.111565 0.000000 0
M  V30 28 C 3.340033 2.700498 0.000000 0
M  V30 29 C 3.340033 1.878362 0.000000 0
M  V30 30 C 2.628043 1.467294 0.000000 0
M  V30 31 C 4.052023 3.111565 0.000000 0
M  V30 32 S 1.204061 1.467294 0.000000 0
M  V30 33 O 0.792993 2.179285 0.000000 0
M  V30 34 O 1.615129 0.755304 0.000000 0
M  V30 35 C -2.452049 -0.589254 0.000000 0
M  V30 36 C 2.635484 1.468726 0.000000 0
M  V30 END ATOM
M  V30 BEGIN BOND
M  V30 1 2 21 22
M  V30 2 2 21 23
M  V30 3 2 18 19
M  V30 4 1 17 18
M  V30 5 1 17 20
M  V30 6 2 16 17
M  V30 7 1 15 16
M  V30 8 2 14 15
M  V30 9 1 14 19
M  V30 10 1 14 21
M  V30 11 1 13 21
M  V30 12 1 7 13
M  V30 13 1 8 13
M  V30 14 2 32 33
M  V30 15 2 32 34
M  V30 16 2 29 30
M  V30 17 1 28 29
M  V30 18 1 28 31
M  V30 19 2 27 28
M  V30 20 1 26 27
M  V30 21 2 25 26
M  V30 22 1 25 30
M  V30 23 1 25 32
M  V30 24 1 24 32
M  V30 25 1 9 24
M  V30 26 1 10 24
M  V30 27 1 2 35 CFG=3
M  V30 28 1 11 36
M  V30 29 1 1 2
M  V30 30 1 2 3
M  V30 31 1 3 4
M  V30 32 2 4 5
M  V30 33 1 5 6
M  V30 34 2 6 1
M  V30 35 1 1 7
M  V30 36 1 8 2
M  V30 37 1 5 9
M  V30 38 1 10 11
M  V30 39 2 11 12
M  V30 END BOND
M  V30 BEGIN SGROUP
M  V30 1 SUP 1 ATOMS=(11 13 14 15 16 17 18 19 20 21 22 23) XBONDS=(2 12 13) -
M  V30 LABEL=NTs CSTATE=(4 12 0.484923 0.667438 0) CSTATE=(4 13 0.484923 -
M  V30 -0.667439 0)
M  V30 2 SUP 2 ATOMS=(11 24 25 26 27 28 29 30 31 32 33 34) XBONDS=(2 25 26) -
M  V30 LABEL=NTs CSTATE=(4 25 -0.714471 0.412500 0) CSTATE=(4 26 0.714471 -
M  V30 0.412500 0)
M  V30 3 SUP 3 ATOMS=(1 35) XBONDS=(1 27) LABEL=Me CSTATE=(4 27 0.086237 -
M  V30 0.820480 0)
M  V30 4 SUP 4 ATOMS=(1 36) XBONDS=(1 28) LABEL=Me CSTATE=(4 28 -0.714471 -
M  V30 -0.412500 0)
M  V30 END SGROUP
M  V30 END CTAB
M  END
