# Supplementary material for: Systematic Parameter Determination Aimed at a Catalyst-Controlled Asymmetric Rh(I)-Catalyzed Pauson–Khand Reaction
Source: ACS Catal. 2024 Nov 5;14(22):17065–76. doi: 10.1021/acscatal.4c04490 (PMC11574763; doi:10.1021/acscatal.4c04490)
Supplement: Supplementary file 4 — cs4c04490_si_004.zip [file cs4c04490_si_004.zip › FIDs for publication/5da/1H/pdata/1/peaklist.xml]

<?xml version="1.0" encoding="UTF-8"?>
<PeakList modified="2023-09-20T15:47:04">
  <PeakList1D>
    <PeakList1DHeader creator="nmr" date="2023-09-20T15:43:30" expNo="5" name="YFQ-04-15" owner="" procNo="1" source="G:/2023/data/Brummond/nmr">
      <PeakPickDetails>F1=16.098511ppm, F2=-3.927031ppm, MI=0.10cm, MAXI=10000.00cm, PC=1.000
      </PeakPickDetails>
    </PeakList1DHeader>
    <Peak1D F1="7.7135270640003295" intensity="4.454307" type="0"/>
    <Peak1D F1="7.69306906400033" intensity="5.038013" type="0"/>
    <Peak1D F1="7.68096906400033" intensity="1.129903" type="0"/>
    <Peak1D F1="7.66631206400033" intensity="3.871642" type="0"/>
    <Peak1D F1="7.64586506400033" intensity="4.042426" type="0"/>
    <Peak1D F1="7.34273706400033" intensity="4.157559" type="0"/>
    <Peak1D F1="7.32259906400033" intensity="3.765411" type="0"/>
    <Peak1D F1="7.279051064000329" intensity="4.153852" type="0"/>
    <Peak1D F1="7.2598620640003295" intensity="6.12202" type="0"/>
    <Peak1D F1="5.6603550640003295" intensity="0.3040453" type="0"/>
    <Peak1D F1="5.580399064000329" intensity="0.3739763" type="0"/>
    <Peak1D F1="5.5583830640003296" intensity="2.211083" type="0"/>
    <Peak1D F1="5.33988106400033" intensity="1.046605" type="0"/>
    <Peak1D F1="5.29314906400033" intensity="0.1623128" type="0"/>
    <Peak1D F1="4.80735106400033" intensity="2.455538" type="0"/>
    <Peak1D F1="4.70575106400033" intensity="2.367658" type="0"/>
    <Peak1D F1="4.686540064000329" intensity="0.6529558" type="0"/>
    <Peak1D F1="4.165234064000329" intensity="0.2450904" type="0"/>
    <Peak1D F1="4.12334406400033" intensity="0.4653545" type="0"/>
    <Peak1D F1="4.10593906400033" intensity="1.063668" type="0"/>
    <Peak1D F1="4.087319064000329" intensity="0.126138" type="0"/>
    <Peak1D F1="4.07040106400033" intensity="1.13639" type="0"/>
    <Peak1D F1="3.7997950640003295" intensity="0.8970825" type="0"/>
    <Peak1D F1="3.7625340640003295" intensity="1.364911" type="0"/>
    <Peak1D F1="3.7395350640003295" intensity="0.7161105" type="0"/>
    <Peak1D F1="3.7116090640003296" intensity="1.985177" type="0"/>
    <Peak1D F1="3.6736740640003296" intensity="1.371096" type="0"/>
    <Peak1D F1="3.66338806400033" intensity="2.106819" type="0"/>
    <Peak1D F1="3.65116306400033" intensity="0.7635236" type="0"/>
    <Peak1D F1="3.6226500640003296" intensity="1.69109" type="0"/>
    <Peak1D F1="3.6015470640003295" intensity="2.146024" type="0"/>
    <Peak1D F1="3.58544106400033" intensity="1.146979" type="0"/>
    <Peak1D F1="3.56326206400033" intensity="0.9974677" type="0"/>
    <Peak1D F1="3.49627306400033" intensity="2.021121" type="0"/>
    <Peak1D F1="3.48519406400033" intensity="0.6694859" type="0"/>
    <Peak1D F1="3.4739140640003296" intensity="2.155711" type="0"/>
    <Peak1D F1="3.4630040640003297" intensity="0.6245943" type="0"/>
    <Peak1D F1="2.7834030640003298" intensity="1.825366" type="0"/>
    <Peak1D F1="2.7611580640003295" intensity="1.875376" type="0"/>
    <Peak1D F1="2.7432910640003296" intensity="0.4665742" type="0"/>
    <Peak1D F1="2.4339960640003295" intensity="15.0" type="0"/>
    <Peak1D F1="2.4107350640003298" intensity="13.75005" type="0"/>
    <Peak1D F1="2.1646950640003295" intensity="0.2392473" type="0"/>
    <Peak1D F1="2.1350630640003296" intensity="0.3201908" type="0"/>
    <Peak1D F1="2.12044306400033" intensity="0.2701285" type="0"/>
    <Peak1D F1="2.09266906400033" intensity="1.333454" type="0"/>
    <Peak1D F1="2.07769206400033" intensity="1.532455" type="0"/>
    <Peak1D F1="2.06499406400033" intensity="1.379344" type="0"/>
    <Peak1D F1="2.0382410640003297" intensity="0.8652741" type="0"/>
    <Peak1D F1="2.02162606400033" intensity="0.3188629" type="0"/>
    <Peak1D F1="2.00804706400033" intensity="0.6874563" type="0"/>
    <Peak1D F1="1.9780590640003297" intensity="0.3620778" type="0"/>
    <Peak1D F1="1.9344100640003297" intensity="0.1146636" type="0"/>
    <Peak1D F1="1.6154870640003296" intensity="1.042208" type="0"/>
    <Peak1D F1="1.5350820640003298" intensity="9.348597" type="0"/>
    <Peak1D F1="1.4969800640003297" intensity="2.390302" type="0"/>
    <Peak1D F1="1.3277580640003297" intensity="0.1332025" type="0"/>
    <Peak1D F1="1.3102920640003297" intensity="0.1196377" type="0"/>
    <Peak1D F1="1.2772460640003298" intensity="0.3117277" type="0"/>
    <Peak1D F1="1.2697800640003296" intensity="0.5143675" type="0"/>
    <Peak1D F1="1.2491340640003297" intensity="2.431638" type="0"/>
    <Peak1D F1="1.2343550640003298" intensity="0.5283073" type="0"/>
    <Peak1D F1="1.1126420640003296" intensity="0.1141054" type="0"/>
    <Peak1D F1="0.9548740640003297" intensity="10.89668" type="0"/>
    <Peak1D F1="0.8888600640003297" intensity="0.1849242" type="0"/>
    <Peak1D F1="0.8729160640003297" intensity="0.3223317" type="0"/>
    <Peak1D F1="0.8554690640003297" intensity="0.2048293" type="0"/>
    <Peak1D F1="0.8457940640003297" intensity="0.1712863" type="0"/>
    <Peak1D F1="0.8382440640003297" intensity="0.161048" type="0"/>
    <Peak1D F1="0.8218660640003297" intensity="0.1531731" type="0"/>
  </PeakList1D>
</PeakList>
