# Supplementary material for: Systematic Parameter Determination Aimed at a Catalyst-Controlled Asymmetric Rh(I)-Catalyzed Pauson–Khand Reaction
Source: ACS Catal. 2024 Nov 5;14(22):17065–76. doi: 10.1021/acscatal.4c04490 (PMC11574763; doi:10.1021/acscatal.4c04490)
Supplement: Supplementary file 4 — cs4c04490_si_004.zip [file cs4c04490_si_004.zip › FIDs for publication/5da/1H/pdata/1/auditp.txt]

##TITLE= Audit trail, TopSpin 3.6.5
##JCAMPDX= 5.01
##ORIGIN= Bruker BioSpin GmbH
##OWNER= nmr
$$ G:/2023/data/Brummond/nmr/YFQ-04-15/5/pdata/1/auditp.txt
##AUDIT TRAIL=  $$ (NUMBER, WHEN, WHO, WHERE, PROCESS, VERSION, WHAT)
(   1,<2023-09-20 15:43:26.506 -0400>,<nmr>,<DESKTOP-H5K5808>,<go4>,<TopSpin 3.6.5>,
      <created by zg on data set with UUID 'bed56bde-57ed-11ee-9a80-0024818f58af'
       started at 2023-09-20 15:41:51.652 -0400,
       POWCHK enabled, PULCHK disabled,
       completed at 2023-09-20 15:43:26.490 -0400

       configuration hash MD5:
       F1 F4 ED E8 ED D1 F3 5E CD 1A 34 2B 88 00 E7 A7
       data hash MD5: 64K
       C7 A9 F3 C9 B7 F5 D1 43 5C 90 45 2C C0 FE F1 31>)
(   2,<2023-09-20 15:43:26.865 -0400>,<nmr>,<DESKTOP-H5K5808>,<audit>,<TopSpin 3.6.5>,
      <user comment:
       ICON-NMR User ID: Brummond
       data hash MD5: 64K
       C7 A9 F3 C9 B7 F5 D1 43 5C 90 45 2C C0 FE F1 31>)
(   3,<2023-09-20 15:43:28.069 -0400>,<nmr>,<DESKTOP-H5K5808>,<proc1d>,<TopSpin 3.6.5>,
      <Start of raw data processing
       ef LB = 0.3 FT_mod = 6 PKNL = 1 SI = 64K 
       data hash MD5: 64K
       AB AE 1D BD 31 E6 04 59 C8 51 2E 70 D4 91 60 2E>)
(   4,<2023-09-20 15:43:29.850 -0400>,<nmr>,<DESKTOP-H5K5808>,<proc1d>,<TopSpin 3.6.5>,
      <apk0 
       data hash MD5: 64K
       6D 01 AA A5 CE D5 38 BE E9 04 67 53 6B F6 0D C8>)
(   5,<2023-09-20 15:43:30.229 -0400>,<nmr>,<DESKTOP-H5K5808>,<proc1d>,<TopSpin 3.6.5>,
      <abs ABSG = 5 
       data hash MD5: 64K
       2F 14 C9 44 63 F7 BE 93 C2 38 77 D3 22 33 D4 C8>)
$$ C:/Users/Yifan Qi/OneDrive - University of Pittsburgh/Desktop/Most NMR/YFQ-04-15/5/pdata/1/auditp.txt
(   6,<2023-09-20 15:47:04.956 -0400>,<Yifan Qi>,<Yifan-P16s>,<dataserver>,<TopSpin 4.1.4>,
      <Spectrum calibrated, SF was set. Old value: 400.130036 New value: 400.130013. Peak list modified: Yes
       data hash MD5: 64K
       2F 14 C9 44 63 F7 BE 93 C2 38 77 D3 22 33 D4 C8>)
(   7,<2023-09-20 15:47:04.962 -0400>,<Yifan Qi>,<Yifan-P16s>,<dataserver>,<TopSpin 4.1.4>,
      <Spectrum calibrated, OFFSET was set. Old value: 16.098510 New value: 16.154899. Peak list modified: Yes
       data hash MD5: 64K
       2F 14 C9 44 63 F7 BE 93 C2 38 77 D3 22 33 D4 C8>)
(   8,<2023-09-20 15:52:37.798 -0400>,<Yifan Qi>,<Yifan-P16s>,<dataserver>,<TopSpin 4.1.4>,
      <INTEGRAL DELETE [7.779;7.438]
       data hash MD5: 64K
       2F 14 C9 44 63 F7 BE 93 C2 38 77 D3 22 33 D4 C8>)
(   9,<2023-09-20 15:52:37.802 -0400>,<Yifan Qi>,<Yifan-P16s>,<dataserver>,<TopSpin 4.1.4>,
      <INTEGRAL DELETE [7.415;7.037]
       data hash MD5: 64K
       2F 14 C9 44 63 F7 BE 93 C2 38 77 D3 22 33 D4 C8>)
(  10,<2023-09-20 15:52:37.807 -0400>,<Yifan Qi>,<Yifan-P16s>,<dataserver>,<TopSpin 4.1.4>,
      <INTEGRAL DELETE [5.723;5.556]
       data hash MD5: 64K
       2F 14 C9 44 63 F7 BE 93 C2 38 77 D3 22 33 D4 C8>)
(  11,<2023-09-20 15:52:37.809 -0400>,<Yifan Qi>,<Yifan-P16s>,<dataserver>,<TopSpin 4.1.4>,
      <INTEGRAL DELETE [5.384;5.121]
       data hash MD5: 64K
       2F 14 C9 44 63 F7 BE 93 C2 38 77 D3 22 33 D4 C8>)
(  12,<2023-09-20 15:52:37.817 -0400>,<Yifan Qi>,<Yifan-P16s>,<dataserver>,<TopSpin 4.1.4>,
      <INTEGRAL DELETE [5.556;5.384]
       data hash MD5: 64K
       2F 14 C9 44 63 F7 BE 93 C2 38 77 D3 22 33 D4 C8>)
(  13,<2023-09-20 15:52:37.821 -0400>,<Yifan Qi>,<Yifan-P16s>,<dataserver>,<TopSpin 4.1.4>,
      <INTEGRAL DELETE [4.696;4.492]
       data hash MD5: 64K
       2F 14 C9 44 63 F7 BE 93 C2 38 77 D3 22 33 D4 C8>)
(  14,<2023-09-20 15:52:37.826 -0400>,<Yifan Qi>,<Yifan-P16s>,<dataserver>,<TopSpin 4.1.4>,
      <INTEGRAL DELETE [4.885;4.696]
       data hash MD5: 64K
       2F 14 C9 44 63 F7 BE 93 C2 38 77 D3 22 33 D4 C8>)
(  15,<2023-09-20 15:52:37.833 -0400>,<Yifan Qi>,<Yifan-P16s>,<dataserver>,<TopSpin 4.1.4>,
      <INTEGRAL DELETE [4.217;3.882]
       data hash MD5: 64K
       2F 14 C9 44 63 F7 BE 93 C2 38 77 D3 22 33 D4 C8>)
(  16,<2023-09-20 15:52:37.838 -0400>,<Yifan Qi>,<Yifan-P16s>,<dataserver>,<TopSpin 4.1.4>,
      <INTEGRAL DELETE [3.882;3.238]
       data hash MD5: 64K
       2F 14 C9 44 63 F7 BE 93 C2 38 77 D3 22 33 D4 C8>)
(  17,<2023-09-20 15:52:37.844 -0400>,<Yifan Qi>,<Yifan-P16s>,<dataserver>,<TopSpin 4.1.4>,
      <INTEGRAL DELETE [2.136;1.769]
       data hash MD5: 64K
       2F 14 C9 44 63 F7 BE 93 C2 38 77 D3 22 33 D4 C8>)
(  18,<2023-09-20 15:52:37.844 -0400>,<Yifan Qi>,<Yifan-P16s>,<dataserver>,<TopSpin 4.1.4>,
      <INTEGRAL DELETE [2.861;2.597]
       data hash MD5: 64K
       2F 14 C9 44 63 F7 BE 93 C2 38 77 D3 22 33 D4 C8>)
(  19,<2023-09-20 15:52:37.854 -0400>,<Yifan Qi>,<Yifan-P16s>,<dataserver>,<TopSpin 4.1.4>,
      <INTEGRAL DELETE [1.769;0.538]
       data hash MD5: 64K
       2F 14 C9 44 63 F7 BE 93 C2 38 77 D3 22 33 D4 C8>)
(  20,<2023-09-20 15:52:37.861 -0400>,<Yifan Qi>,<Yifan-P16s>,<dataserver>,<TopSpin 4.1.4>,
      <INTEGRAL DELETE [2.597;2.136]
       data hash MD5: 64K
       2F 14 C9 44 63 F7 BE 93 C2 38 77 D3 22 33 D4 C8>)
(  21,<2023-09-20 15:52:37.870 -0400>,<Yifan Qi>,<Yifan-P16s>,<dataserver>,<TopSpin 4.1.4>,
      <INTEGRAL DEFINE [5.598;5.507]
       data hash MD5: 64K
       2F 14 C9 44 63 F7 BE 93 C2 38 77 D3 22 33 D4 C8>)
(  22,<2023-09-20 15:52:37.880 -0400>,<Yifan Qi>,<Yifan-P16s>,<dataserver>,<TopSpin 4.1.4>,
      <INTEGRAL DELETE [5.696;5.612]
       data hash MD5: 64K
       2F 14 C9 44 63 F7 BE 93 C2 38 77 D3 22 33 D4 C8>)
(  23,<2023-09-20 15:52:37.882 -0400>,<Yifan Qi>,<Yifan-P16s>,<dataserver>,<TopSpin 4.1.4>,
      <INTEGRAL DELETE [5.598;5.507]
       data hash MD5: 64K
       2F 14 C9 44 63 F7 BE 93 C2 38 77 D3 22 33 D4 C8>)
(  24,<2023-09-20 15:52:37.896 -0400>,<Yifan Qi>,<Yifan-P16s>,<dataserver>,<TopSpin 4.1.4>,
      <INTEGRAL DEFINE [5.381;5.267]
       data hash MD5: 64K
       2F 14 C9 44 63 F7 BE 93 C2 38 77 D3 22 33 D4 C8>)
(  25,<2023-09-20 15:52:37.902 -0400>,<Yifan Qi>,<Yifan-P16s>,<dataserver>,<TopSpin 4.1.4>,
      <INTEGRAL DEFINE [4.746;4.577]
       data hash MD5: 64K
       2F 14 C9 44 63 F7 BE 93 C2 38 77 D3 22 33 D4 C8>)
(  26,<2023-09-20 15:52:37.908 -0400>,<Yifan Qi>,<Yifan-P16s>,<dataserver>,<TopSpin 4.1.4>,
      <INTEGRAL DEFINE [5.696;5.612]
       data hash MD5: 64K
       2F 14 C9 44 63 F7 BE 93 C2 38 77 D3 22 33 D4 C8>)
(  27,<2023-09-20 15:52:37.913 -0400>,<Yifan Qi>,<Yifan-P16s>,<dataserver>,<TopSpin 4.1.4>,
      <INTEGRAL DEFINE [5.605;5.499]
       data hash MD5: 64K
       2F 14 C9 44 63 F7 BE 93 C2 38 77 D3 22 33 D4 C8>)
(  28,<2023-09-20 15:52:37.916 -0400>,<Yifan Qi>,<Yifan-P16s>,<dataserver>,<TopSpin 4.1.4>,
      <INTEGRAL DEFINE [4.844;4.751]
       data hash MD5: 64K
       2F 14 C9 44 63 F7 BE 93 C2 38 77 D3 22 33 D4 C8>)
(  29,<2023-09-20 15:52:37.916 -0400>,<Yifan Qi>,<Yifan-P16s>,<dataserver>,<TopSpin 4.1.4>,
      <INTEGRAL DEFINE [2.816;2.694]
       data hash MD5: 64K
       2F 14 C9 44 63 F7 BE 93 C2 38 77 D3 22 33 D4 C8>)
(  30,<2023-09-20 15:52:37.924 -0400>,<Yifan Qi>,<Yifan-P16s>,<dataserver>,<TopSpin 4.1.4>,
      <INTEGRAL DEFINE [4.221;3.940]
       data hash MD5: 64K
       2F 14 C9 44 63 F7 BE 93 C2 38 77 D3 22 33 D4 C8>)
(  31,<2023-09-20 15:52:37.929 -0400>,<Yifan Qi>,<Yifan-P16s>,<dataserver>,<TopSpin 4.1.4>,
      <INTEGRAL DEFINE [3.856;3.519]
       data hash MD5: 64K
       2F 14 C9 44 63 F7 BE 93 C2 38 77 D3 22 33 D4 C8>)
(  32,<2023-09-20 15:52:37.931 -0400>,<Yifan Qi>,<Yifan-P16s>,<dataserver>,<TopSpin 4.1.4>,
      <INTEGRAL DEFINE [3.533;3.378]
       data hash MD5: 64K
       2F 14 C9 44 63 F7 BE 93 C2 38 77 D3 22 33 D4 C8>)
(  33,<2023-09-20 15:52:37.937 -0400>,<Yifan Qi>,<Yifan-P16s>,<dataserver>,<TopSpin 4.1.4>,
      <INTEGRAL DEFINE [0.998;0.881]
       data hash MD5: 64K
       2F 14 C9 44 63 F7 BE 93 C2 38 77 D3 22 33 D4 C8>)
(  34,<2023-09-20 15:52:37.941 -0400>,<Yifan Qi>,<Yifan-P16s>,<dataserver>,<TopSpin 4.1.4>,
      <INTEGRAL DEFINE [1.551;1.480]
       data hash MD5: 64K
       2F 14 C9 44 63 F7 BE 93 C2 38 77 D3 22 33 D4 C8>)
(  35,<2023-09-20 15:52:37.947 -0400>,<Yifan Qi>,<Yifan-P16s>,<dataserver>,<TopSpin 4.1.4>,
      <INTEGRAL DEFINE [2.502;2.324]
       data hash MD5: 64K
       2F 14 C9 44 63 F7 BE 93 C2 38 77 D3 22 33 D4 C8>)
(  36,<2023-09-20 15:52:37.947 -0400>,<Yifan Qi>,<Yifan-P16s>,<dataserver>,<TopSpin 4.1.4>,
      <INTEGRAL DELETE [1.551;1.480]
       data hash MD5: 64K
       2F 14 C9 44 63 F7 BE 93 C2 38 77 D3 22 33 D4 C8>)
(  37,<2023-09-20 15:52:37.958 -0400>,<Yifan Qi>,<Yifan-P16s>,<dataserver>,<TopSpin 4.1.4>,
      <INTEGRAL DEFINE [1.559;1.502]
       data hash MD5: 64K
       2F 14 C9 44 63 F7 BE 93 C2 38 77 D3 22 33 D4 C8>)
(  38,<2023-09-20 15:52:51.997 -0400>,<Yifan Qi>,<Yifan-P16s>,<dataserver>,<TopSpin 4.1.4>,
      <INTEGRAL DEFINE [7.376;7.209]
       data hash MD5: 64K
       2F 14 C9 44 63 F7 BE 93 C2 38 77 D3 22 33 D4 C8>)
(  39,<2023-09-20 15:52:51.997 -0400>,<Yifan Qi>,<Yifan-P16s>,<dataserver>,<TopSpin 4.1.4>,
      <INTEGRAL DEFINE [7.739;7.580]
       data hash MD5: 64K
       2F 14 C9 44 63 F7 BE 93 C2 38 77 D3 22 33 D4 C8>)
(  40,<2023-09-20 15:57:38.243 -0400>,<Yifan Qi>,<Yifan-P16s>,<dataserver>,<TopSpin 4.1.4>,
      <INTEGRAL DEFINE [2.163;1.872]
       data hash MD5: 64K
       2F 14 C9 44 63 F7 BE 93 C2 38 77 D3 22 33 D4 C8>)
(  41,<2023-09-20 15:57:38.250 -0400>,<Yifan Qi>,<Yifan-P16s>,<dataserver>,<TopSpin 4.1.4>,
      <INTEGRAL DELETE [2.163;1.872]
       data hash MD5: 64K
       2F 14 C9 44 63 F7 BE 93 C2 38 77 D3 22 33 D4 C8>)
(  42,<2023-09-20 15:57:38.253 -0400>,<Yifan Qi>,<Yifan-P16s>,<dataserver>,<TopSpin 4.1.4>,
      <INTEGRAL DEFINE [2.188;1.923]
       data hash MD5: 64K
       2F 14 C9 44 63 F7 BE 93 C2 38 77 D3 22 33 D4 C8>)
(  43,<2023-09-20 16:28:14.204 -0400>,<Yifan Qi>,<Yifan-P16s>,<dataserver>,<TopSpin 4.1.4>,
      <INTEGRAL DELETE [1.559;1.502]
       data hash MD5: 64K
       2F 14 C9 44 63 F7 BE 93 C2 38 77 D3 22 33 D4 C8>)
(  44,<2023-09-20 16:28:14.211 -0400>,<Yifan Qi>,<Yifan-P16s>,<dataserver>,<TopSpin 4.1.4>,
      <INTEGRAL DEFINE [1.556;1.463]
       data hash MD5: 64K
       2F 14 C9 44 63 F7 BE 93 C2 38 77 D3 22 33 D4 C8>)
(  45,<2023-09-20 16:28:35.426 -0400>,<Yifan Qi>,<Yifan-P16s>,<dataserver>,<TopSpin 4.1.4>,
      <INTEGRAL DELETE [1.556;1.463]
       data hash MD5: 64K
       2F 14 C9 44 63 F7 BE 93 C2 38 77 D3 22 33 D4 C8>)
(  46,<2023-09-20 16:28:35.430 -0400>,<Yifan Qi>,<Yifan-P16s>,<dataserver>,<TopSpin 4.1.4>,
      <INTEGRAL DEFINE [1.557;1.502]
       data hash MD5: 64K
       2F 14 C9 44 63 F7 BE 93 C2 38 77 D3 22 33 D4 C8>)
(  47,<2023-09-20 16:40:57.909 -0400>,<Yifan Qi>,<Yifan-P16s>,<dataserver>,<TopSpin 4.1.4>,
      <INTEGRAL DEFINE [1.504;1.466]
       data hash MD5: 64K
       2F 14 C9 44 63 F7 BE 93 C2 38 77 D3 22 33 D4 C8>)
(  48,<2023-09-20 16:40:57.914 -0400>,<Yifan Qi>,<Yifan-P16s>,<dataserver>,<TopSpin 4.1.4>,
      <INTEGRAL DELETE [1.557;1.502]
       data hash MD5: 64K
       2F 14 C9 44 63 F7 BE 93 C2 38 77 D3 22 33 D4 C8>)
(  49,<2023-09-20 16:40:57.923 -0400>,<Yifan Qi>,<Yifan-P16s>,<dataserver>,<TopSpin 4.1.4>,
      <INTEGRAL DEFINE [1.554;1.494]
       data hash MD5: 64K
       2F 14 C9 44 63 F7 BE 93 C2 38 77 D3 22 33 D4 C8>)
(  50,<2023-09-20 16:40:57.939 -0400>,<Yifan Qi>,<Yifan-P16s>,<dataserver>,<TopSpin 4.1.4>,
      <INTEGRAL DELETE [1.554;1.494]
       data hash MD5: 64K
       2F 14 C9 44 63 F7 BE 93 C2 38 77 D3 22 33 D4 C8>)
(  51,<2023-09-20 16:40:57.950 -0400>,<Yifan Qi>,<Yifan-P16s>,<dataserver>,<TopSpin 4.1.4>,
      <INTEGRAL DEFINE [1.552;1.459]
       data hash MD5: 64K
       2F 14 C9 44 63 F7 BE 93 C2 38 77 D3 22 33 D4 C8>)
(  52,<2023-09-20 16:40:57.957 -0400>,<Yifan Qi>,<Yifan-P16s>,<dataserver>,<TopSpin 4.1.4>,
      <INTEGRAL DEFINE [1.564;1.498]
       data hash MD5: 64K
       2F 14 C9 44 63 F7 BE 93 C2 38 77 D3 22 33 D4 C8>)
(  53,<2023-09-20 16:40:57.968 -0400>,<Yifan Qi>,<Yifan-P16s>,<dataserver>,<TopSpin 4.1.4>,
      <INTEGRAL DELETE [1.504;1.466]
       data hash MD5: 64K
       2F 14 C9 44 63 F7 BE 93 C2 38 77 D3 22 33 D4 C8>)
(  54,<2023-09-20 16:40:57.974 -0400>,<Yifan Qi>,<Yifan-P16s>,<dataserver>,<TopSpin 4.1.4>,
      <INTEGRAL DELETE [1.564;1.498]
       data hash MD5: 64K
       2F 14 C9 44 63 F7 BE 93 C2 38 77 D3 22 33 D4 C8>)
(  55,<2023-09-20 16:40:57.986 -0400>,<Yifan Qi>,<Yifan-P16s>,<dataserver>,<TopSpin 4.1.4>,
      <INTEGRAL DELETE [1.563;1.500]
       data hash MD5: 64K
       2F 14 C9 44 63 F7 BE 93 C2 38 77 D3 22 33 D4 C8>)
(  56,<2023-09-20 16:40:57.986 -0400>,<Yifan Qi>,<Yifan-P16s>,<dataserver>,<TopSpin 4.1.4>,
      <INTEGRAL DEFINE [1.563;1.500]
       data hash MD5: 64K
       2F 14 C9 44 63 F7 BE 93 C2 38 77 D3 22 33 D4 C8>)
(  57,<2023-09-20 16:43:43.145 -0400>,<Yifan Qi>,<Yifan-P16s>,<dataserver>,<TopSpin 4.1.4>,
      <INTEGRAL DELETE [1.552;1.459]
       data hash MD5: 64K
       2F 14 C9 44 63 F7 BE 93 C2 38 77 D3 22 33 D4 C8>)
(  58,<2023-09-20 16:43:43.152 -0400>,<Yifan Qi>,<Yifan-P16s>,<dataserver>,<TopSpin 4.1.4>,
      <INTEGRAL DEFINE [1.571;1.500]
       data hash MD5: 64K
       2F 14 C9 44 63 F7 BE 93 C2 38 77 D3 22 33 D4 C8>)
(  59,<2024-01-16 11:59:19.698 -0500>,<Yifan Qi>,<Yifan-P16s>,<dataserver>,<TopSpin 4.1.4>,
      <INTEGRAL DELETE [7.739;7.580]
       data hash MD5: 64K
       2F 14 C9 44 63 F7 BE 93 C2 38 77 D3 22 33 D4 C8>)
(  60,<2024-01-16 11:59:19.708 -0500>,<Yifan Qi>,<Yifan-P16s>,<dataserver>,<TopSpin 4.1.4>,
      <INTEGRAL DELETE [7.376;7.209]
       data hash MD5: 64K
       2F 14 C9 44 63 F7 BE 93 C2 38 77 D3 22 33 D4 C8>)
(  61,<2024-01-16 11:59:19.715 -0500>,<Yifan Qi>,<Yifan-P16s>,<dataserver>,<TopSpin 4.1.4>,
      <INTEGRAL DELETE [5.605;5.499]
       data hash MD5: 64K
       2F 14 C9 44 63 F7 BE 93 C2 38 77 D3 22 33 D4 C8>)
(  62,<2024-01-16 11:59:19.722 -0500>,<Yifan Qi>,<Yifan-P16s>,<dataserver>,<TopSpin 4.1.4>,
      <INTEGRAL DELETE [5.381;5.267]
       data hash MD5: 64K
       2F 14 C9 44 63 F7 BE 93 C2 38 77 D3 22 33 D4 C8>)
(  63,<2024-01-16 11:59:19.729 -0500>,<Yifan Qi>,<Yifan-P16s>,<dataserver>,<TopSpin 4.1.4>,
      <INTEGRAL DELETE [4.746;4.577]
       data hash MD5: 64K
       2F 14 C9 44 63 F7 BE 93 C2 38 77 D3 22 33 D4 C8>)
(  64,<2024-01-16 11:59:19.738 -0500>,<Yifan Qi>,<Yifan-P16s>,<dataserver>,<TopSpin 4.1.4>,
      <INTEGRAL DELETE [4.844;4.751]
       data hash MD5: 64K
       2F 14 C9 44 63 F7 BE 93 C2 38 77 D3 22 33 D4 C8>)
(  65,<2024-01-16 11:59:19.757 -0500>,<Yifan Qi>,<Yifan-P16s>,<dataserver>,<TopSpin 4.1.4>,
      <INTEGRAL DELETE [4.221;3.940]
       data hash MD5: 64K
       2F 14 C9 44 63 F7 BE 93 C2 38 77 D3 22 33 D4 C8>)
(  66,<2024-01-16 11:59:19.764 -0500>,<Yifan Qi>,<Yifan-P16s>,<dataserver>,<TopSpin 4.1.4>,
      <INTEGRAL DELETE [3.856;3.519]
       data hash MD5: 64K
       2F 14 C9 44 63 F7 BE 93 C2 38 77 D3 22 33 D4 C8>)
(  67,<2024-01-16 11:59:19.770 -0500>,<Yifan Qi>,<Yifan-P16s>,<dataserver>,<TopSpin 4.1.4>,
      <INTEGRAL DELETE [3.533;3.378]
       data hash MD5: 64K
       2F 14 C9 44 63 F7 BE 93 C2 38 77 D3 22 33 D4 C8>)
(  68,<2024-01-16 11:59:19.775 -0500>,<Yifan Qi>,<Yifan-P16s>,<dataserver>,<TopSpin 4.1.4>,
      <INTEGRAL DELETE [2.816;2.694]
       data hash MD5: 64K
       2F 14 C9 44 63 F7 BE 93 C2 38 77 D3 22 33 D4 C8>)
(  69,<2024-01-16 11:59:19.781 -0500>,<Yifan Qi>,<Yifan-P16s>,<dataserver>,<TopSpin 4.1.4>,
      <INTEGRAL DELETE [2.502;2.324]
       data hash MD5: 64K
       2F 14 C9 44 63 F7 BE 93 C2 38 77 D3 22 33 D4 C8>)
(  70,<2024-01-16 11:59:19.788 -0500>,<Yifan Qi>,<Yifan-P16s>,<dataserver>,<TopSpin 4.1.4>,
      <INTEGRAL DELETE [2.188;1.923]
       data hash MD5: 64K
       2F 14 C9 44 63 F7 BE 93 C2 38 77 D3 22 33 D4 C8>)
(  71,<2024-01-16 11:59:19.793 -0500>,<Yifan Qi>,<Yifan-P16s>,<dataserver>,<TopSpin 4.1.4>,
      <INTEGRAL DELETE [1.571;1.500]
       data hash MD5: 64K
       2F 14 C9 44 63 F7 BE 93 C2 38 77 D3 22 33 D4 C8>)
(  72,<2024-01-16 11:59:19.799 -0500>,<Yifan Qi>,<Yifan-P16s>,<dataserver>,<TopSpin 4.1.4>,
      <INTEGRAL DELETE [0.998;0.881]
       data hash MD5: 64K
       2F 14 C9 44 63 F7 BE 93 C2 38 77 D3 22 33 D4 C8>)
(  73,<2024-01-16 11:59:19.806 -0500>,<Yifan Qi>,<Yifan-P16s>,<dataserver>,<TopSpin 4.1.4>,
      <INTEGRAL DEFINE [4.831;4.775]
       data hash MD5: 64K
       2F 14 C9 44 63 F7 BE 93 C2 38 77 D3 22 33 D4 C8>)
(  74,<2024-01-16 11:59:19.812 -0500>,<Yifan Qi>,<Yifan-P16s>,<dataserver>,<TopSpin 4.1.4>,
      <INTEGRAL DEFINE [4.736;4.651]
       data hash MD5: 64K
       2F 14 C9 44 63 F7 BE 93 C2 38 77 D3 22 33 D4 C8>)
(  75,<2024-01-16 11:59:19.818 -0500>,<Yifan Qi>,<Yifan-P16s>,<dataserver>,<TopSpin 4.1.4>,
      <INTEGRAL DEFINE [5.361;5.282]
       data hash MD5: 64K
       2F 14 C9 44 63 F7 BE 93 C2 38 77 D3 22 33 D4 C8>)
(  76,<2024-01-16 11:59:19.824 -0500>,<Yifan Qi>,<Yifan-P16s>,<dataserver>,<TopSpin 4.1.4>,
      <INTEGRAL DEFINE [5.591;5.515]
       data hash MD5: 64K
       2F 14 C9 44 63 F7 BE 93 C2 38 77 D3 22 33 D4 C8>)
(  77,<2024-01-16 11:59:19.833 -0500>,<Yifan Qi>,<Yifan-P16s>,<dataserver>,<TopSpin 4.1.4>,
      <INTEGRAL DEFINE [4.167;4.034]
       data hash MD5: 64K
       2F 14 C9 44 63 F7 BE 93 C2 38 77 D3 22 33 D4 C8>)
(  78,<2024-01-16 11:59:19.838 -0500>,<Yifan Qi>,<Yifan-P16s>,<dataserver>,<TopSpin 4.1.4>,
      <INTEGRAL DEFINE [3.834;3.521]
       data hash MD5: 64K
       2F 14 C9 44 63 F7 BE 93 C2 38 77 D3 22 33 D4 C8>)
(  79,<2024-01-16 11:59:19.845 -0500>,<Yifan Qi>,<Yifan-P16s>,<dataserver>,<TopSpin 4.1.4>,
      <INTEGRAL DEFINE [3.527;3.439]
       data hash MD5: 64K
       2F 14 C9 44 63 F7 BE 93 C2 38 77 D3 22 33 D4 C8>)
(  80,<2024-01-16 11:59:19.851 -0500>,<Yifan Qi>,<Yifan-P16s>,<dataserver>,<TopSpin 4.1.4>,
      <INTEGRAL DEFINE [2.808;2.707]
       data hash MD5: 64K
       2F 14 C9 44 63 F7 BE 93 C2 38 77 D3 22 33 D4 C8>)
(  81,<2024-01-16 11:59:19.857 -0500>,<Yifan Qi>,<Yifan-P16s>,<dataserver>,<TopSpin 4.1.4>,
      <INTEGRAL DEFINE [2.495;2.330]
       data hash MD5: 64K
       2F 14 C9 44 63 F7 BE 93 C2 38 77 D3 22 33 D4 C8>)
(  82,<2024-01-16 11:59:19.863 -0500>,<Yifan Qi>,<Yifan-P16s>,<dataserver>,<TopSpin 4.1.4>,
      <INTEGRAL DEFINE [2.179;1.890]
       data hash MD5: 64K
       2F 14 C9 44 63 F7 BE 93 C2 38 77 D3 22 33 D4 C8>)
(  83,<2024-01-16 11:59:19.870 -0500>,<Yifan Qi>,<Yifan-P16s>,<dataserver>,<TopSpin 4.1.4>,
      <INTEGRAL DEFINE [0.997;0.897]
       data hash MD5: 64K
       2F 14 C9 44 63 F7 BE 93 C2 38 77 D3 22 33 D4 C8>)
(  84,<2024-01-16 11:59:19.885 -0500>,<Yifan Qi>,<Yifan-P16s>,<dataserver>,<TopSpin 4.1.4>,
      <INTEGRAL DEFINE [1.554;1.504]
       data hash MD5: 64K
       2F 14 C9 44 63 F7 BE 93 C2 38 77 D3 22 33 D4 C8>)
(  85,<2024-01-16 12:08:03.323 -0500>,<Yifan Qi>,<Yifan-P16s>,<dataserver>,<TopSpin 4.1.4>,
      <INTEGRAL DEFINE [7.738;7.607]
       data hash MD5: 64K
       2F 14 C9 44 63 F7 BE 93 C2 38 77 D3 22 33 D4 C8>)
(  86,<2024-01-16 12:08:03.330 -0500>,<Yifan Qi>,<Yifan-P16s>,<dataserver>,<TopSpin 4.1.4>,
      <INTEGRAL DEFINE [7.379;7.228]
       data hash MD5: 64K
       2F 14 C9 44 63 F7 BE 93 C2 38 77 D3 22 33 D4 C8>)
(  87,<2024-04-22 16:17:19.381 -0400>,<Yifan Qi>,<Yifan-P16s>,<dataserver>,<TopSpin 4.1.4>,
      <INTEGRAL DELETE [1.554;1.504]
       data hash MD5: 64K
       2F 14 C9 44 63 F7 BE 93 C2 38 77 D3 22 33 D4 C8>)
(  88,<2024-04-22 16:17:19.391 -0400>,<Yifan Qi>,<Yifan-P16s>,<dataserver>,<TopSpin 4.1.4>,
      <INTEGRAL DEFINE [1.549;1.503]
       data hash MD5: 64K
       2F 14 C9 44 63 F7 BE 93 C2 38 77 D3 22 33 D4 C8>)
(  89,<2024-04-22 16:17:19.398 -0400>,<Yifan Qi>,<Yifan-P16s>,<dataserver>,<TopSpin 4.1.4>,
      <INTEGRAL DELETE [1.549;1.503]
       data hash MD5: 64K
       2F 14 C9 44 63 F7 BE 93 C2 38 77 D3 22 33 D4 C8>)
(  90,<2024-04-22 16:17:19.415 -0400>,<Yifan Qi>,<Yifan-P16s>,<dataserver>,<TopSpin 4.1.4>,
      <INTEGRAL DEFINE [1.558;1.502]
       data hash MD5: 64K
       2F 14 C9 44 63 F7 BE 93 C2 38 77 D3 22 33 D4 C8>)
(  91,<2024-04-22 16:17:19.436 -0400>,<Yifan Qi>,<Yifan-P16s>,<dataserver>,<TopSpin 4.1.4>,
      <INTEGRAL DELETE [1.558;1.502]
       data hash MD5: 64K
       2F 14 C9 44 63 F7 BE 93 C2 38 77 D3 22 33 D4 C8>)
(  92,<2024-04-22 16:17:19.440 -0400>,<Yifan Qi>,<Yifan-P16s>,<dataserver>,<TopSpin 4.1.4>,
      <INTEGRAL DEFINE [1.555;1.501]
       data hash MD5: 64K
       2F 14 C9 44 63 F7 BE 93 C2 38 77 D3 22 33 D4 C8>)
(  93,<2024-04-30 16:43:03.927 -0400>,<Yifan Qi>,<Yifan-P16s>,<dataserver>,<TopSpin 4.1.4>,
      <INTEGRAL DELETE [0.997;0.897]
       data hash MD5: 64K
       2F 14 C9 44 63 F7 BE 93 C2 38 77 D3 22 33 D4 C8>)
(  94,<2024-04-30 16:43:03.937 -0400>,<Yifan Qi>,<Yifan-P16s>,<dataserver>,<TopSpin 4.1.4>,
      <INTEGRAL DEFINE [0.984;0.907]
       data hash MD5: 64K
       2F 14 C9 44 63 F7 BE 93 C2 38 77 D3 22 33 D4 C8>)
(  95,<2024-04-30 16:43:03.937 -0400>,<Yifan Qi>,<Yifan-P16s>,<dataserver>,<TopSpin 4.1.4>,
      <INTEGRAL DELETE [1.555;1.501]
       data hash MD5: 64K
       2F 14 C9 44 63 F7 BE 93 C2 38 77 D3 22 33 D4 C8>)
(  96,<2024-04-30 16:43:03.952 -0400>,<Yifan Qi>,<Yifan-P16s>,<dataserver>,<TopSpin 4.1.4>,
      <INTEGRAL DEFINE [1.555;1.501]
       data hash MD5: 64K
       2F 14 C9 44 63 F7 BE 93 C2 38 77 D3 22 33 D4 C8>)
(  97,<2024-04-30 16:43:03.952 -0400>,<Yifan Qi>,<Yifan-P16s>,<dataserver>,<TopSpin 4.1.4>,
      <INTEGRAL DELETE [1.555;1.501]
       data hash MD5: 64K
       2F 14 C9 44 63 F7 BE 93 C2 38 77 D3 22 33 D4 C8>)
(  98,<2024-04-30 16:45:00.826 -0400>,<Yifan Qi>,<Yifan-P16s>,<dataserver>,<TopSpin 4.1.4>,
      <INTEGRAL DEFINE [1.556;1.445]
       data hash MD5: 64K
       2F 14 C9 44 63 F7 BE 93 C2 38 77 D3 22 33 D4 C8>)
(  99,<2024-04-30 17:25:00.404 -0400>,<Yifan Qi>,<Yifan-P16s>,<dataserver>,<TopSpin 4.1.4>,
      <INTEGRAL DELETE [4.167;4.034]
       data hash MD5: 64K
       2F 14 C9 44 63 F7 BE 93 C2 38 77 D3 22 33 D4 C8>)
( 100,<2024-04-30 17:25:00.407 -0400>,<Yifan Qi>,<Yifan-P16s>,<dataserver>,<TopSpin 4.1.4>,
      <INTEGRAL DEFINE [4.182;4.029]
       data hash MD5: 64K
       2F 14 C9 44 63 F7 BE 93 C2 38 77 D3 22 33 D4 C8>)
( 101,<2024-04-30 23:22:42.095 -0400>,<Yifan Qi>,<Yifan-P16s>,<dataserver>,<TopSpin 4.1.4>,
      <INTEGRAL DELETE [7.738;7.607]
       data hash MD5: 64K
       2F 14 C9 44 63 F7 BE 93 C2 38 77 D3 22 33 D4 C8>)
( 102,<2024-04-30 23:22:42.105 -0400>,<Yifan Qi>,<Yifan-P16s>,<dataserver>,<TopSpin 4.1.4>,
      <INTEGRAL DELETE [7.379;7.228]
       data hash MD5: 64K
       2F 14 C9 44 63 F7 BE 93 C2 38 77 D3 22 33 D4 C8>)
( 103,<2024-04-30 23:22:42.114 -0400>,<Yifan Qi>,<Yifan-P16s>,<dataserver>,<TopSpin 4.1.4>,
      <INTEGRAL DELETE [5.591;5.515]
       data hash MD5: 64K
       2F 14 C9 44 63 F7 BE 93 C2 38 77 D3 22 33 D4 C8>)
( 104,<2024-04-30 23:22:42.121 -0400>,<Yifan Qi>,<Yifan-P16s>,<dataserver>,<TopSpin 4.1.4>,
      <INTEGRAL DELETE [4.736;4.651]
       data hash MD5: 64K
       2F 14 C9 44 63 F7 BE 93 C2 38 77 D3 22 33 D4 C8>)
( 105,<2024-04-30 23:22:42.129 -0400>,<Yifan Qi>,<Yifan-P16s>,<dataserver>,<TopSpin 4.1.4>,
      <INTEGRAL DELETE [5.361;5.282]
       data hash MD5: 64K
       2F 14 C9 44 63 F7 BE 93 C2 38 77 D3 22 33 D4 C8>)
( 106,<2024-04-30 23:22:42.135 -0400>,<Yifan Qi>,<Yifan-P16s>,<dataserver>,<TopSpin 4.1.4>,
      <INTEGRAL DELETE [4.831;4.775]
       data hash MD5: 64K
       2F 14 C9 44 63 F7 BE 93 C2 38 77 D3 22 33 D4 C8>)
( 107,<2024-04-30 23:22:42.142 -0400>,<Yifan Qi>,<Yifan-P16s>,<dataserver>,<TopSpin 4.1.4>,
      <INTEGRAL DELETE [4.182;4.029]
       data hash MD5: 64K
       2F 14 C9 44 63 F7 BE 93 C2 38 77 D3 22 33 D4 C8>)
( 108,<2024-04-30 23:22:42.148 -0400>,<Yifan Qi>,<Yifan-P16s>,<dataserver>,<TopSpin 4.1.4>,
      <INTEGRAL DELETE [3.834;3.521]
       data hash MD5: 64K
       2F 14 C9 44 63 F7 BE 93 C2 38 77 D3 22 33 D4 C8>)
( 109,<2024-04-30 23:22:42.154 -0400>,<Yifan Qi>,<Yifan-P16s>,<dataserver>,<TopSpin 4.1.4>,
      <INTEGRAL DELETE [3.527;3.439]
       data hash MD5: 64K
       2F 14 C9 44 63 F7 BE 93 C2 38 77 D3 22 33 D4 C8>)
( 110,<2024-04-30 23:22:42.163 -0400>,<Yifan Qi>,<Yifan-P16s>,<dataserver>,<TopSpin 4.1.4>,
      <INTEGRAL DELETE [2.808;2.707]
       data hash MD5: 64K
       2F 14 C9 44 63 F7 BE 93 C2 38 77 D3 22 33 D4 C8>)
( 111,<2024-04-30 23:22:42.171 -0400>,<Yifan Qi>,<Yifan-P16s>,<dataserver>,<TopSpin 4.1.4>,
      <INTEGRAL DELETE [2.495;2.330]
       data hash MD5: 64K
       2F 14 C9 44 63 F7 BE 93 C2 38 77 D3 22 33 D4 C8>)
( 112,<2024-04-30 23:22:42.177 -0400>,<Yifan Qi>,<Yifan-P16s>,<dataserver>,<TopSpin 4.1.4>,
      <INTEGRAL DELETE [2.179;1.890]
       data hash MD5: 64K
       2F 14 C9 44 63 F7 BE 93 C2 38 77 D3 22 33 D4 C8>)
( 113,<2024-04-30 23:22:42.184 -0400>,<Yifan Qi>,<Yifan-P16s>,<dataserver>,<TopSpin 4.1.4>,
      <INTEGRAL DELETE [1.556;1.445]
       data hash MD5: 64K
       2F 14 C9 44 63 F7 BE 93 C2 38 77 D3 22 33 D4 C8>)
( 114,<2024-04-30 23:22:42.189 -0400>,<Yifan Qi>,<Yifan-P16s>,<dataserver>,<TopSpin 4.1.4>,
      <INTEGRAL DELETE [0.984;0.907]
       data hash MD5: 64K
       2F 14 C9 44 63 F7 BE 93 C2 38 77 D3 22 33 D4 C8>)
( 115,<2024-04-30 23:22:42.195 -0400>,<Yifan Qi>,<Yifan-P16s>,<dataserver>,<TopSpin 4.1.4>,
      <INTEGRAL DEFINE [0.981;0.911]
       data hash MD5: 64K
       2F 14 C9 44 63 F7 BE 93 C2 38 77 D3 22 33 D4 C8>)
( 116,<2024-04-30 23:22:42.200 -0400>,<Yifan Qi>,<Yifan-P16s>,<dataserver>,<TopSpin 4.1.4>,
      <INTEGRAL DEFINE [1.554;1.500]
       data hash MD5: 64K
       2F 14 C9 44 63 F7 BE 93 C2 38 77 D3 22 33 D4 C8>)
( 117,<2024-04-30 23:22:42.206 -0400>,<Yifan Qi>,<Yifan-P16s>,<dataserver>,<TopSpin 4.1.4>,
      <INTEGRAL DEFINE [2.460;2.361]
       data hash MD5: 64K
       2F 14 C9 44 63 F7 BE 93 C2 38 77 D3 22 33 D4 C8>)
( 118,<2024-04-30 23:22:42.213 -0400>,<Yifan Qi>,<Yifan-P16s>,<dataserver>,<TopSpin 4.1.4>,
      <INTEGRAL DELETE [1.554;1.500]
       data hash MD5: 64K
       2F 14 C9 44 63 F7 BE 93 C2 38 77 D3 22 33 D4 C8>)
( 119,<2024-04-30 23:22:42.222 -0400>,<Yifan Qi>,<Yifan-P16s>,<dataserver>,<TopSpin 4.1.4>,
      <INTEGRAL DEFINE [1.554;1.461]
       data hash MD5: 64K
       2F 14 C9 44 63 F7 BE 93 C2 38 77 D3 22 33 D4 C8>)
( 120,<2024-04-30 23:35:08.193 -0400>,<Yifan Qi>,<Yifan-P16s>,<dataserver>,<TopSpin 4.1.4>,
      <INTEGRAL DEFINE [5.698;5.478]
       data hash MD5: 64K
       2F 14 C9 44 63 F7 BE 93 C2 38 77 D3 22 33 D4 C8>)
( 121,<2024-04-30 23:35:08.200 -0400>,<Yifan Qi>,<Yifan-P16s>,<dataserver>,<TopSpin 4.1.4>,
      <INTEGRAL DELETE [5.698;5.478]
       data hash MD5: 64K
       2F 14 C9 44 63 F7 BE 93 C2 38 77 D3 22 33 D4 C8>)
( 122,<2024-04-30 23:35:08.208 -0400>,<Yifan Qi>,<Yifan-P16s>,<dataserver>,<TopSpin 4.1.4>,
      <INTEGRAL DEFINE [5.409;5.269]
       data hash MD5: 64K
       2F 14 C9 44 63 F7 BE 93 C2 38 77 D3 22 33 D4 C8>)
( 123,<2024-04-30 23:35:08.217 -0400>,<Yifan Qi>,<Yifan-P16s>,<dataserver>,<TopSpin 4.1.4>,
      <INTEGRAL DEFINE [4.848;4.757]
       data hash MD5: 64K
       2F 14 C9 44 63 F7 BE 93 C2 38 77 D3 22 33 D4 C8>)
( 124,<2024-04-30 23:35:08.226 -0400>,<Yifan Qi>,<Yifan-P16s>,<dataserver>,<TopSpin 4.1.4>,
      <INTEGRAL DEFINE [5.610;5.496]
       data hash MD5: 64K
       2F 14 C9 44 63 F7 BE 93 C2 38 77 D3 22 33 D4 C8>)
( 125,<2024-04-30 23:35:08.235 -0400>,<Yifan Qi>,<Yifan-P16s>,<dataserver>,<TopSpin 4.1.4>,
      <INTEGRAL DEFINE [4.742;4.625]
       data hash MD5: 64K
       2F 14 C9 44 63 F7 BE 93 C2 38 77 D3 22 33 D4 C8>)
( 126,<2024-04-30 23:35:08.243 -0400>,<Yifan Qi>,<Yifan-P16s>,<dataserver>,<TopSpin 4.1.4>,
      <INTEGRAL DELETE [5.409;5.269]
       data hash MD5: 64K
       2F 14 C9 44 63 F7 BE 93 C2 38 77 D3 22 33 D4 C8>)
( 127,<2024-04-30 23:35:08.251 -0400>,<Yifan Qi>,<Yifan-P16s>,<dataserver>,<TopSpin 4.1.4>,
      <INTEGRAL DEFINE [5.383;5.244]
       data hash MD5: 64K
       2F 14 C9 44 63 F7 BE 93 C2 38 77 D3 22 33 D4 C8>)
( 128,<2024-04-30 23:35:08.259 -0400>,<Yifan Qi>,<Yifan-P16s>,<dataserver>,<TopSpin 4.1.4>,
      <INTEGRAL DEFINE [4.149;4.017]
       data hash MD5: 64K
       2F 14 C9 44 63 F7 BE 93 C2 38 77 D3 22 33 D4 C8>)
( 129,<2024-04-30 23:35:08.269 -0400>,<Yifan Qi>,<Yifan-P16s>,<dataserver>,<TopSpin 4.1.4>,
      <INTEGRAL DEFINE [4.149;4.024]
       data hash MD5: 64K
       2F 14 C9 44 63 F7 BE 93 C2 38 77 D3 22 33 D4 C8>)
( 130,<2024-04-30 23:35:08.275 -0400>,<Yifan Qi>,<Yifan-P16s>,<dataserver>,<TopSpin 4.1.4>,
      <INTEGRAL DELETE [4.149;4.017]
       data hash MD5: 64K
       2F 14 C9 44 63 F7 BE 93 C2 38 77 D3 22 33 D4 C8>)
( 131,<2024-04-30 23:35:08.283 -0400>,<Yifan Qi>,<Yifan-P16s>,<dataserver>,<TopSpin 4.1.4>,
      <INTEGRAL DELETE [4.149;4.024]
       data hash MD5: 64K
       2F 14 C9 44 63 F7 BE 93 C2 38 77 D3 22 33 D4 C8>)
( 132,<2024-04-30 23:35:08.292 -0400>,<Yifan Qi>,<Yifan-P16s>,<dataserver>,<TopSpin 4.1.4>,
      <INTEGRAL DEFINE [4.136;4.026]
       data hash MD5: 64K
       2F 14 C9 44 63 F7 BE 93 C2 38 77 D3 22 33 D4 C8>)
( 133,<2024-04-30 23:35:08.305 -0400>,<Yifan Qi>,<Yifan-P16s>,<dataserver>,<TopSpin 4.1.4>,
      <INTEGRAL DEFINE [3.827;3.528]
       data hash MD5: 64K
       2F 14 C9 44 63 F7 BE 93 C2 38 77 D3 22 33 D4 C8>)
( 134,<2024-04-30 23:35:08.312 -0400>,<Yifan Qi>,<Yifan-P16s>,<dataserver>,<TopSpin 4.1.4>,
      <INTEGRAL DEFINE [3.508;3.412]
       data hash MD5: 64K
       2F 14 C9 44 63 F7 BE 93 C2 38 77 D3 22 33 D4 C8>)
( 135,<2024-04-30 23:35:08.319 -0400>,<Yifan Qi>,<Yifan-P16s>,<dataserver>,<TopSpin 4.1.4>,
      <INTEGRAL DEFINE [2.816;2.685]
       data hash MD5: 64K
       2F 14 C9 44 63 F7 BE 93 C2 38 77 D3 22 33 D4 C8>)
( 136,<2024-04-30 23:35:08.325 -0400>,<Yifan Qi>,<Yifan-P16s>,<dataserver>,<TopSpin 4.1.4>,
      <INTEGRAL DEFINE [2.189;1.894]
       data hash MD5: 64K
       2F 14 C9 44 63 F7 BE 93 C2 38 77 D3 22 33 D4 C8>)
( 137,<2024-04-30 23:35:43.890 -0400>,<Yifan Qi>,<Yifan-P16s>,<dataserver>,<TopSpin 4.1.4>,
      <Spectrum calibrated, SF was set. Old value: 400.130013 New value: 400.130010. Peak list modified: Yes
       data hash MD5: 64K
       2F 14 C9 44 63 F7 BE 93 C2 38 77 D3 22 33 D4 C8>)
( 138,<2024-04-30 23:35:43.900 -0400>,<Yifan Qi>,<Yifan-P16s>,<dataserver>,<TopSpin 4.1.4>,
      <Spectrum calibrated, OFFSET was set. Old value: 16.154900 New value: 16.163891. Peak list modified: Yes
       data hash MD5: 64K
       2F 14 C9 44 63 F7 BE 93 C2 38 77 D3 22 33 D4 C8>)
( 139,<2024-05-02 14:31:24.996 -0400>,<Yifan Qi>,<Yifan-P16s>,<dataserver>,<TopSpin 4.1.4>,
      <INTEGRAL DELETE [5.610;5.496]
       data hash MD5: 64K
       2F 14 C9 44 63 F7 BE 93 C2 38 77 D3 22 33 D4 C8>)
( 140,<2024-05-02 14:31:25.008 -0400>,<Yifan Qi>,<Yifan-P16s>,<dataserver>,<TopSpin 4.1.4>,
      <INTEGRAL DELETE [4.848;4.757]
       data hash MD5: 64K
       2F 14 C9 44 63 F7 BE 93 C2 38 77 D3 22 33 D4 C8>)
( 141,<2024-05-02 14:31:25.015 -0400>,<Yifan Qi>,<Yifan-P16s>,<dataserver>,<TopSpin 4.1.4>,
      <INTEGRAL DELETE [5.383;5.244]
       data hash MD5: 64K
       2F 14 C9 44 63 F7 BE 93 C2 38 77 D3 22 33 D4 C8>)
( 142,<2024-05-02 14:31:25.029 -0400>,<Yifan Qi>,<Yifan-P16s>,<dataserver>,<TopSpin 4.1.4>,
      <INTEGRAL DELETE [4.742;4.625]
       data hash MD5: 64K
       2F 14 C9 44 63 F7 BE 93 C2 38 77 D3 22 33 D4 C8>)
( 143,<2024-05-02 14:31:25.035 -0400>,<Yifan Qi>,<Yifan-P16s>,<dataserver>,<TopSpin 4.1.4>,
      <INTEGRAL DELETE [4.136;4.026]
       data hash MD5: 64K
       2F 14 C9 44 63 F7 BE 93 C2 38 77 D3 22 33 D4 C8>)
( 144,<2024-05-02 14:31:25.042 -0400>,<Yifan Qi>,<Yifan-P16s>,<dataserver>,<TopSpin 4.1.4>,
      <INTEGRAL DELETE [3.827;3.528]
       data hash MD5: 64K
       2F 14 C9 44 63 F7 BE 93 C2 38 77 D3 22 33 D4 C8>)
( 145,<2024-05-02 14:31:25.050 -0400>,<Yifan Qi>,<Yifan-P16s>,<dataserver>,<TopSpin 4.1.4>,
      <INTEGRAL DELETE [3.508;3.412]
       data hash MD5: 64K
       2F 14 C9 44 63 F7 BE 93 C2 38 77 D3 22 33 D4 C8>)
( 146,<2024-05-02 14:31:25.057 -0400>,<Yifan Qi>,<Yifan-P16s>,<dataserver>,<TopSpin 4.1.4>,
      <INTEGRAL DELETE [2.816;2.685]
       data hash MD5: 64K
       2F 14 C9 44 63 F7 BE 93 C2 38 77 D3 22 33 D4 C8>)
( 147,<2024-05-02 14:31:25.067 -0400>,<Yifan Qi>,<Yifan-P16s>,<dataserver>,<TopSpin 4.1.4>,
      <INTEGRAL DELETE [2.460;2.361]
       data hash MD5: 64K
       2F 14 C9 44 63 F7 BE 93 C2 38 77 D3 22 33 D4 C8>)
( 148,<2024-05-02 14:31:25.075 -0400>,<Yifan Qi>,<Yifan-P16s>,<dataserver>,<TopSpin 4.1.4>,
      <INTEGRAL DELETE [2.189;1.894]
       data hash MD5: 64K
       2F 14 C9 44 63 F7 BE 93 C2 38 77 D3 22 33 D4 C8>)
( 149,<2024-05-02 14:31:25.089 -0400>,<Yifan Qi>,<Yifan-P16s>,<dataserver>,<TopSpin 4.1.4>,
      <INTEGRAL DELETE [1.554;1.461]
       data hash MD5: 64K
       2F 14 C9 44 63 F7 BE 93 C2 38 77 D3 22 33 D4 C8>)
( 150,<2024-05-02 14:31:25.100 -0400>,<Yifan Qi>,<Yifan-P16s>,<dataserver>,<TopSpin 4.1.4>,
      <INTEGRAL DELETE [0.981;0.911]
       data hash MD5: 64K
       2F 14 C9 44 63 F7 BE 93 C2 38 77 D3 22 33 D4 C8>)
( 151,<2024-05-02 14:31:25.107 -0400>,<Yifan Qi>,<Yifan-P16s>,<dataserver>,<TopSpin 4.1.4>,
      <INTEGRAL DEFINE [5.609;5.519]
       data hash MD5: 64K
       2F 14 C9 44 63 F7 BE 93 C2 38 77 D3 22 33 D4 C8>)
( 152,<2024-05-02 14:31:25.118 -0400>,<Yifan Qi>,<Yifan-P16s>,<dataserver>,<TopSpin 4.1.4>,
      <INTEGRAL DEFINE [4.855;4.769]
       data hash MD5: 64K
       2F 14 C9 44 63 F7 BE 93 C2 38 77 D3 22 33 D4 C8>)
( 153,<2024-05-02 14:31:25.125 -0400>,<Yifan Qi>,<Yifan-P16s>,<dataserver>,<TopSpin 4.1.4>,
      <INTEGRAL DEFINE [5.383;5.272]
       data hash MD5: 64K
       2F 14 C9 44 63 F7 BE 93 C2 38 77 D3 22 33 D4 C8>)
( 154,<2024-05-02 14:31:25.135 -0400>,<Yifan Qi>,<Yifan-P16s>,<dataserver>,<TopSpin 4.1.4>,
      <INTEGRAL DEFINE [4.734;4.663]
       data hash MD5: 64K
       2F 14 C9 44 63 F7 BE 93 C2 38 77 D3 22 33 D4 C8>)
( 155,<2024-05-02 14:31:25.141 -0400>,<Yifan Qi>,<Yifan-P16s>,<dataserver>,<TopSpin 4.1.4>,
      <INTEGRAL DEFINE [4.141;4.036]
       data hash MD5: 64K
       2F 14 C9 44 63 F7 BE 93 C2 38 77 D3 22 33 D4 C8>)
( 156,<2024-05-02 14:31:25.152 -0400>,<Yifan Qi>,<Yifan-P16s>,<dataserver>,<TopSpin 4.1.4>,
      <INTEGRAL DELETE [4.141;4.036]
       data hash MD5: 64K
       2F 14 C9 44 63 F7 BE 93 C2 38 77 D3 22 33 D4 C8>)
( 157,<2024-05-02 14:31:25.161 -0400>,<Yifan Qi>,<Yifan-P16s>,<dataserver>,<TopSpin 4.1.4>,
      <INTEGRAL DEFINE [4.144;4.029]
       data hash MD5: 64K
       2F 14 C9 44 63 F7 BE 93 C2 38 77 D3 22 33 D4 C8>)
( 158,<2024-05-02 14:31:25.169 -0400>,<Yifan Qi>,<Yifan-P16s>,<dataserver>,<TopSpin 4.1.4>,
      <INTEGRAL DEFINE [3.836;3.525]
       data hash MD5: 64K
       2F 14 C9 44 63 F7 BE 93 C2 38 77 D3 22 33 D4 C8>)
( 159,<2024-05-02 14:31:25.178 -0400>,<Yifan Qi>,<Yifan-P16s>,<dataserver>,<TopSpin 4.1.4>,
      <INTEGRAL DEFINE [3.520;3.437]
       data hash MD5: 64K
       2F 14 C9 44 63 F7 BE 93 C2 38 77 D3 22 33 D4 C8>)
( 160,<2024-05-02 14:31:25.187 -0400>,<Yifan Qi>,<Yifan-P16s>,<dataserver>,<TopSpin 4.1.4>,
      <INTEGRAL DEFINE [2.810;2.714]
       data hash MD5: 64K
       2F 14 C9 44 63 F7 BE 93 C2 38 77 D3 22 33 D4 C8>)
( 161,<2024-05-02 14:31:25.197 -0400>,<Yifan Qi>,<Yifan-P16s>,<dataserver>,<TopSpin 4.1.4>,
      <INTEGRAL DEFINE [2.193;1.903]
       data hash MD5: 64K
       2F 14 C9 44 63 F7 BE 93 C2 38 77 D3 22 33 D4 C8>)
( 162,<2024-05-02 14:31:25.206 -0400>,<Yifan Qi>,<Yifan-P16s>,<dataserver>,<TopSpin 4.1.4>,
      <INTEGRAL DEFINE [2.457;2.423]
       data hash MD5: 64K
       2F 14 C9 44 63 F7 BE 93 C2 38 77 D3 22 33 D4 C8>)
( 163,<2024-05-02 14:31:25.215 -0400>,<Yifan Qi>,<Yifan-P16s>,<dataserver>,<TopSpin 4.1.4>,
      <INTEGRAL DEFINE [2.423;2.386]
       data hash MD5: 64K
       2F 14 C9 44 63 F7 BE 93 C2 38 77 D3 22 33 D4 C8>)
( 164,<2024-05-02 14:31:25.223 -0400>,<Yifan Qi>,<Yifan-P16s>,<dataserver>,<TopSpin 4.1.4>,
      <INTEGRAL DEFINE [1.561;1.477]
       data hash MD5: 64K
       2F 14 C9 44 63 F7 BE 93 C2 38 77 D3 22 33 D4 C8>)
( 165,<2024-05-02 14:31:25.232 -0400>,<Yifan Qi>,<Yifan-P16s>,<dataserver>,<TopSpin 4.1.4>,
      <INTEGRAL DEFINE [0.997;0.917]
       data hash MD5: 64K
       2F 14 C9 44 63 F7 BE 93 C2 38 77 D3 22 33 D4 C8>)
( 166,<2024-05-02 14:31:25.240 -0400>,<Yifan Qi>,<Yifan-P16s>,<dataserver>,<TopSpin 4.1.4>,
      <INTEGRAL DEFINE [7.743;7.611]
       data hash MD5: 64K
       2F 14 C9 44 63 F7 BE 93 C2 38 77 D3 22 33 D4 C8>)
( 167,<2024-05-02 14:31:25.248 -0400>,<Yifan Qi>,<Yifan-P16s>,<dataserver>,<TopSpin 4.1.4>,
      <INTEGRAL DEFINE [7.362;7.267]
       data hash MD5: 64K
       2F 14 C9 44 63 F7 BE 93 C2 38 77 D3 22 33 D4 C8>)
( 168,<2024-05-02 14:31:25.257 -0400>,<Yifan Qi>,<Yifan-P16s>,<dataserver>,<TopSpin 4.1.4>,
      <INTEGRAL DELETE [5.609;5.519]
       data hash MD5: 64K
       2F 14 C9 44 63 F7 BE 93 C2 38 77 D3 22 33 D4 C8>)
( 169,<2024-05-02 14:31:25.265 -0400>,<Yifan Qi>,<Yifan-P16s>,<dataserver>,<TopSpin 4.1.4>,
      <INTEGRAL DELETE [5.383;5.272]
       data hash MD5: 64K
       2F 14 C9 44 63 F7 BE 93 C2 38 77 D3 22 33 D4 C8>)
( 170,<2024-05-02 14:31:25.275 -0400>,<Yifan Qi>,<Yifan-P16s>,<dataserver>,<TopSpin 4.1.4>,
      <INTEGRAL DELETE [4.855;4.769]
       data hash MD5: 64K
       2F 14 C9 44 63 F7 BE 93 C2 38 77 D3 22 33 D4 C8>)
( 171,<2024-05-02 14:31:25.284 -0400>,<Yifan Qi>,<Yifan-P16s>,<dataserver>,<TopSpin 4.1.4>,
      <INTEGRAL DELETE [4.734;4.663]
       data hash MD5: 64K
       2F 14 C9 44 63 F7 BE 93 C2 38 77 D3 22 33 D4 C8>)
( 172,<2024-05-02 14:31:25.293 -0400>,<Yifan Qi>,<Yifan-P16s>,<dataserver>,<TopSpin 4.1.4>,
      <INTEGRAL DELETE [4.144;4.029]
       data hash MD5: 64K
       2F 14 C9 44 63 F7 BE 93 C2 38 77 D3 22 33 D4 C8>)
( 173,<2024-05-02 14:31:25.302 -0400>,<Yifan Qi>,<Yifan-P16s>,<dataserver>,<TopSpin 4.1.4>,
      <INTEGRAL DELETE [3.836;3.525]
       data hash MD5: 64K
       2F 14 C9 44 63 F7 BE 93 C2 38 77 D3 22 33 D4 C8>)
( 174,<2024-05-02 14:31:25.311 -0400>,<Yifan Qi>,<Yifan-P16s>,<dataserver>,<TopSpin 4.1.4>,
      <INTEGRAL DELETE [3.520;3.437]
       data hash MD5: 64K
       2F 14 C9 44 63 F7 BE 93 C2 38 77 D3 22 33 D4 C8>)
( 175,<2024-05-02 14:31:25.321 -0400>,<Yifan Qi>,<Yifan-P16s>,<dataserver>,<TopSpin 4.1.4>,
      <INTEGRAL DELETE [2.810;2.714]
       data hash MD5: 64K
       2F 14 C9 44 63 F7 BE 93 C2 38 77 D3 22 33 D4 C8>)
( 176,<2024-05-02 14:31:25.329 -0400>,<Yifan Qi>,<Yifan-P16s>,<dataserver>,<TopSpin 4.1.4>,
      <INTEGRAL DELETE [2.193;1.903]
       data hash MD5: 64K
       2F 14 C9 44 63 F7 BE 93 C2 38 77 D3 22 33 D4 C8>)
( 177,<2024-05-02 14:31:25.341 -0400>,<Yifan Qi>,<Yifan-P16s>,<dataserver>,<TopSpin 4.1.4>,
      <INTEGRAL DELETE [2.457;2.423]
       data hash MD5: 64K
       2F 14 C9 44 63 F7 BE 93 C2 38 77 D3 22 33 D4 C8>)
( 178,<2024-05-02 14:31:25.350 -0400>,<Yifan Qi>,<Yifan-P16s>,<dataserver>,<TopSpin 4.1.4>,
      <INTEGRAL DELETE [2.423;2.386]
       data hash MD5: 64K
       2F 14 C9 44 63 F7 BE 93 C2 38 77 D3 22 33 D4 C8>)
( 179,<2024-05-02 14:31:25.358 -0400>,<Yifan Qi>,<Yifan-P16s>,<dataserver>,<TopSpin 4.1.4>,
      <INTEGRAL DELETE [1.561;1.477]
       data hash MD5: 64K
       2F 14 C9 44 63 F7 BE 93 C2 38 77 D3 22 33 D4 C8>)
( 180,<2024-05-02 14:31:25.369 -0400>,<Yifan Qi>,<Yifan-P16s>,<dataserver>,<TopSpin 4.1.4>,
      <INTEGRAL DELETE [0.997;0.917]
       data hash MD5: 64K
       2F 14 C9 44 63 F7 BE 93 C2 38 77 D3 22 33 D4 C8>)
( 181,<2024-05-02 14:31:25.376 -0400>,<Yifan Qi>,<Yifan-P16s>,<dataserver>,<TopSpin 4.1.4>,
      <INTEGRAL DELETE [7.743;7.611]
       data hash MD5: 64K
       2F 14 C9 44 63 F7 BE 93 C2 38 77 D3 22 33 D4 C8>)
( 182,<2024-05-02 14:31:25.385 -0400>,<Yifan Qi>,<Yifan-P16s>,<dataserver>,<TopSpin 4.1.4>,
      <INTEGRAL DELETE [7.362;7.267]
       data hash MD5: 64K
       2F 14 C9 44 63 F7 BE 93 C2 38 77 D3 22 33 D4 C8>)
( 183,<2024-05-02 14:31:25.391 -0400>,<Yifan Qi>,<Yifan-P16s>,<dataserver>,<TopSpin 4.1.4>,
      <INTEGRAL DEFINE [7.761;7.606]
       data hash MD5: 64K
       2F 14 C9 44 63 F7 BE 93 C2 38 77 D3 22 33 D4 C8>)
( 184,<2024-05-02 14:31:25.399 -0400>,<Yifan Qi>,<Yifan-P16s>,<dataserver>,<TopSpin 4.1.4>,
      <INTEGRAL DEFINE [7.371;7.299]
       data hash MD5: 64K
       2F 14 C9 44 63 F7 BE 93 C2 38 77 D3 22 33 D4 C8>)
( 185,<2024-05-02 14:31:25.407 -0400>,<Yifan Qi>,<Yifan-P16s>,<dataserver>,<TopSpin 4.1.4>,
      <INTEGRAL DELETE [7.371;7.299]
       data hash MD5: 64K
       2F 14 C9 44 63 F7 BE 93 C2 38 77 D3 22 33 D4 C8>)
( 186,<2024-05-02 14:31:25.415 -0400>,<Yifan Qi>,<Yifan-P16s>,<dataserver>,<TopSpin 4.1.4>,
      <INTEGRAL DEFINE [7.367;7.295]
       data hash MD5: 64K
       2F 14 C9 44 63 F7 BE 93 C2 38 77 D3 22 33 D4 C8>)
( 187,<2024-05-02 14:31:25.422 -0400>,<Yifan Qi>,<Yifan-P16s>,<dataserver>,<TopSpin 4.1.4>,
      <INTEGRAL DELETE [7.367;7.295]
       data hash MD5: 64K
       2F 14 C9 44 63 F7 BE 93 C2 38 77 D3 22 33 D4 C8>)
( 188,<2024-05-02 14:31:25.429 -0400>,<Yifan Qi>,<Yifan-P16s>,<dataserver>,<TopSpin 4.1.4>,
      <INTEGRAL DEFINE [7.366;7.298]
       data hash MD5: 64K
       2F 14 C9 44 63 F7 BE 93 C2 38 77 D3 22 33 D4 C8>)
( 189,<2024-05-02 14:31:25.436 -0400>,<Yifan Qi>,<Yifan-P16s>,<dataserver>,<TopSpin 4.1.4>,
      <INTEGRAL DEFINE [7.296;7.241]
       data hash MD5: 64K
       2F 14 C9 44 63 F7 BE 93 C2 38 77 D3 22 33 D4 C8>)
( 190,<2024-05-02 14:31:25.442 -0400>,<Yifan Qi>,<Yifan-P16s>,<dataserver>,<TopSpin 4.1.4>,
      <INTEGRAL DEFINE [5.611;5.514]
       data hash MD5: 64K
       2F 14 C9 44 63 F7 BE 93 C2 38 77 D3 22 33 D4 C8>)
( 191,<2024-05-02 14:31:25.449 -0400>,<Yifan Qi>,<Yifan-P16s>,<dataserver>,<TopSpin 4.1.4>,
      <INTEGRAL DELETE [5.611;5.514]
       data hash MD5: 64K
       2F 14 C9 44 63 F7 BE 93 C2 38 77 D3 22 33 D4 C8>)
( 192,<2024-05-02 14:31:25.456 -0400>,<Yifan Qi>,<Yifan-P16s>,<dataserver>,<TopSpin 4.1.4>,
      <INTEGRAL DEFINE [5.625;5.500]
       data hash MD5: 64K
       2F 14 C9 44 63 F7 BE 93 C2 38 77 D3 22 33 D4 C8>)
( 193,<2024-05-02 14:31:25.464 -0400>,<Yifan Qi>,<Yifan-P16s>,<dataserver>,<TopSpin 4.1.4>,
      <INTEGRAL DEFINE [5.386;5.265]
       data hash MD5: 64K
       2F 14 C9 44 63 F7 BE 93 C2 38 77 D3 22 33 D4 C8>)
( 194,<2024-05-02 14:31:25.470 -0400>,<Yifan Qi>,<Yifan-P16s>,<dataserver>,<TopSpin 4.1.4>,
      <INTEGRAL DEFINE [4.861;4.768]
       data hash MD5: 64K
       2F 14 C9 44 63 F7 BE 93 C2 38 77 D3 22 33 D4 C8>)
( 195,<2024-05-02 14:31:25.478 -0400>,<Yifan Qi>,<Yifan-P16s>,<dataserver>,<TopSpin 4.1.4>,
      <INTEGRAL DEFINE [4.740;4.644]
       data hash MD5: 64K
       2F 14 C9 44 63 F7 BE 93 C2 38 77 D3 22 33 D4 C8>)
( 196,<2024-05-02 14:31:25.486 -0400>,<Yifan Qi>,<Yifan-P16s>,<dataserver>,<TopSpin 4.1.4>,
      <INTEGRAL DELETE [7.761;7.606]
       data hash MD5: 64K
       2F 14 C9 44 63 F7 BE 93 C2 38 77 D3 22 33 D4 C8>)
( 197,<2024-05-02 14:31:25.493 -0400>,<Yifan Qi>,<Yifan-P16s>,<dataserver>,<TopSpin 4.1.4>,
      <INTEGRAL DELETE [7.366;7.298]
       data hash MD5: 64K
       2F 14 C9 44 63 F7 BE 93 C2 38 77 D3 22 33 D4 C8>)
( 198,<2024-05-02 14:31:25.501 -0400>,<Yifan Qi>,<Yifan-P16s>,<dataserver>,<TopSpin 4.1.4>,
      <INTEGRAL DELETE [7.296;7.241]
       data hash MD5: 64K
       2F 14 C9 44 63 F7 BE 93 C2 38 77 D3 22 33 D4 C8>)
( 199,<2024-05-02 14:31:25.506 -0400>,<Yifan Qi>,<Yifan-P16s>,<dataserver>,<TopSpin 4.1.4>,
      <INTEGRAL DELETE [5.625;5.500]
       data hash MD5: 64K
       2F 14 C9 44 63 F7 BE 93 C2 38 77 D3 22 33 D4 C8>)
( 200,<2024-05-02 14:31:25.513 -0400>,<Yifan Qi>,<Yifan-P16s>,<dataserver>,<TopSpin 4.1.4>,
      <INTEGRAL DELETE [5.386;5.265]
       data hash MD5: 64K
       2F 14 C9 44 63 F7 BE 93 C2 38 77 D3 22 33 D4 C8>)
( 201,<2024-05-02 14:31:25.522 -0400>,<Yifan Qi>,<Yifan-P16s>,<dataserver>,<TopSpin 4.1.4>,
      <INTEGRAL DELETE [4.861;4.768]
       data hash MD5: 64K
       2F 14 C9 44 63 F7 BE 93 C2 38 77 D3 22 33 D4 C8>)
( 202,<2024-05-02 14:31:25.529 -0400>,<Yifan Qi>,<Yifan-P16s>,<dataserver>,<TopSpin 4.1.4>,
      <INTEGRAL DELETE [4.740;4.644]
       data hash MD5: 64K
       2F 14 C9 44 63 F7 BE 93 C2 38 77 D3 22 33 D4 C8>)
( 203,<2024-05-02 14:31:25.536 -0400>,<Yifan Qi>,<Yifan-P16s>,<dataserver>,<TopSpin 4.1.4>,
      <INTEGRAL DEFINE [4.734;4.655]
       data hash MD5: 64K
       2F 14 C9 44 63 F7 BE 93 C2 38 77 D3 22 33 D4 C8>)
( 204,<2024-05-02 14:31:25.546 -0400>,<Yifan Qi>,<Yifan-P16s>,<dataserver>,<TopSpin 4.1.4>,
      <INTEGRAL DEFINE [5.608;5.526]
       data hash MD5: 64K
       2F 14 C9 44 63 F7 BE 93 C2 38 77 D3 22 33 D4 C8>)
( 205,<2024-05-02 14:31:25.553 -0400>,<Yifan Qi>,<Yifan-P16s>,<dataserver>,<TopSpin 4.1.4>,
      <INTEGRAL DEFINE [4.150;4.035]
       data hash MD5: 64K
       2F 14 C9 44 63 F7 BE 93 C2 38 77 D3 22 33 D4 C8>)
( 206,<2024-05-02 14:31:25.561 -0400>,<Yifan Qi>,<Yifan-P16s>,<dataserver>,<TopSpin 4.1.4>,
      <INTEGRAL DEFINE [4.845;4.771]
       data hash MD5: 64K
       2F 14 C9 44 63 F7 BE 93 C2 38 77 D3 22 33 D4 C8>)
( 207,<2024-05-02 14:31:25.568 -0400>,<Yifan Qi>,<Yifan-P16s>,<dataserver>,<TopSpin 4.1.4>,
      <INTEGRAL DEFINE [5.389;5.275]
       data hash MD5: 64K
       2F 14 C9 44 63 F7 BE 93 C2 38 77 D3 22 33 D4 C8>)
( 208,<2024-05-02 14:31:25.579 -0400>,<Yifan Qi>,<Yifan-P16s>,<dataserver>,<TopSpin 4.1.4>,
      <INTEGRAL DEFINE [3.834;3.535]
       data hash MD5: 64K
       2F 14 C9 44 63 F7 BE 93 C2 38 77 D3 22 33 D4 C8>)
( 209,<2024-05-02 14:31:25.586 -0400>,<Yifan Qi>,<Yifan-P16s>,<dataserver>,<TopSpin 4.1.4>,
      <INTEGRAL DEFINE [3.526;3.436]
       data hash MD5: 64K
       2F 14 C9 44 63 F7 BE 93 C2 38 77 D3 22 33 D4 C8>)
( 210,<2024-05-02 14:31:25.593 -0400>,<Yifan Qi>,<Yifan-P16s>,<dataserver>,<TopSpin 4.1.4>,
      <INTEGRAL DEFINE [2.188;1.895]
       data hash MD5: 64K
       2F 14 C9 44 63 F7 BE 93 C2 38 77 D3 22 33 D4 C8>)
( 211,<2024-05-02 14:31:25.599 -0400>,<Yifan Qi>,<Yifan-P16s>,<dataserver>,<TopSpin 4.1.4>,
      <INTEGRAL DEFINE [2.819;2.724]
       data hash MD5: 64K
       2F 14 C9 44 63 F7 BE 93 C2 38 77 D3 22 33 D4 C8>)
( 212,<2024-05-02 14:31:25.607 -0400>,<Yifan Qi>,<Yifan-P16s>,<dataserver>,<TopSpin 4.1.4>,
      <INTEGRAL DEFINE [1.562;1.449]
       data hash MD5: 64K
       2F 14 C9 44 63 F7 BE 93 C2 38 77 D3 22 33 D4 C8>)
( 213,<2024-05-02 14:31:25.613 -0400>,<Yifan Qi>,<Yifan-P16s>,<dataserver>,<TopSpin 4.1.4>,
      <INTEGRAL DEFINE [1.012;0.891]
       data hash MD5: 64K
       2F 14 C9 44 63 F7 BE 93 C2 38 77 D3 22 33 D4 C8>)
( 214,<2024-05-02 14:31:25.620 -0400>,<Yifan Qi>,<Yifan-P16s>,<dataserver>,<TopSpin 4.1.4>,
      <INTEGRAL DEFINE [2.461;2.422]
       data hash MD5: 64K
       2F 14 C9 44 63 F7 BE 93 C2 38 77 D3 22 33 D4 C8>)
( 215,<2024-05-02 14:31:25.628 -0400>,<Yifan Qi>,<Yifan-P16s>,<dataserver>,<TopSpin 4.1.4>,
      <INTEGRAL DEFINE [2.423;2.386]
       data hash MD5: 64K
       2F 14 C9 44 63 F7 BE 93 C2 38 77 D3 22 33 D4 C8>)
( 216,<2024-05-02 14:31:46.344 -0400>,<Yifan Qi>,<Yifan-P16s>,<dataserver>,<TopSpin 4.1.4>,
      <INTEGRAL DEFINE [7.753;7.601]
       data hash MD5: 64K
       2F 14 C9 44 63 F7 BE 93 C2 38 77 D3 22 33 D4 C8>)
( 217,<2024-05-02 14:31:46.354 -0400>,<Yifan Qi>,<Yifan-P16s>,<dataserver>,<TopSpin 4.1.4>,
      <INTEGRAL DEFINE [7.367;7.298]
       data hash MD5: 64K
       2F 14 C9 44 63 F7 BE 93 C2 38 77 D3 22 33 D4 C8>)
( 218,<2024-05-02 14:31:46.363 -0400>,<Yifan Qi>,<Yifan-P16s>,<dataserver>,<TopSpin 4.1.4>,
      <INTEGRAL DEFINE [7.297;7.236]
       data hash MD5: 64K
       2F 14 C9 44 63 F7 BE 93 C2 38 77 D3 22 33 D4 C8>)
( 219,<2024-05-02 15:21:05.638 -0400>,<Yifan Qi>,<Yifan-P16s>,<dataserver>,<TopSpin 4.1.4>,
      <INTEGRAL DELETE [1.562;1.449]
       data hash MD5: 64K
       2F 14 C9 44 63 F7 BE 93 C2 38 77 D3 22 33 D4 C8>)
( 220,<2024-05-02 15:21:05.647 -0400>,<Yifan Qi>,<Yifan-P16s>,<dataserver>,<TopSpin 4.1.4>,
      <INTEGRAL DEFINE [1.567;1.505]
       data hash MD5: 64K
       2F 14 C9 44 63 F7 BE 93 C2 38 77 D3 22 33 D4 C8>)
( 221,<2024-05-02 15:21:05.651 -0400>,<Yifan Qi>,<Yifan-P16s>,<dataserver>,<TopSpin 4.1.4>,
      <INTEGRAL DELETE [1.567;1.505]
       data hash MD5: 64K
       2F 14 C9 44 63 F7 BE 93 C2 38 77 D3 22 33 D4 C8>)
( 222,<2024-05-02 15:21:05.663 -0400>,<Yifan Qi>,<Yifan-P16s>,<dataserver>,<TopSpin 4.1.4>,
      <INTEGRAL DEFINE [1.564;1.508]
       data hash MD5: 64K
       2F 14 C9 44 63 F7 BE 93 C2 38 77 D3 22 33 D4 C8>)
( 223,<2024-05-02 15:21:05.673 -0400>,<Yifan Qi>,<Yifan-P16s>,<dataserver>,<TopSpin 4.1.4>,
      <INTEGRAL DELETE [1.564;1.508]
       data hash MD5: 64K
       2F 14 C9 44 63 F7 BE 93 C2 38 77 D3 22 33 D4 C8>)
( 224,<2024-05-02 15:21:05.679 -0400>,<Yifan Qi>,<Yifan-P16s>,<dataserver>,<TopSpin 4.1.4>,
      <INTEGRAL DEFINE [1.555;1.498]
       data hash MD5: 64K
       2F 14 C9 44 63 F7 BE 93 C2 38 77 D3 22 33 D4 C8>)
( 225,<2024-05-02 15:21:05.698 -0400>,<Yifan Qi>,<Yifan-P16s>,<dataserver>,<TopSpin 4.1.4>,
      <INTEGRAL DELETE [1.555;1.498]
       data hash MD5: 64K
       2F 14 C9 44 63 F7 BE 93 C2 38 77 D3 22 33 D4 C8>)
( 226,<2024-05-02 15:21:05.703 -0400>,<Yifan Qi>,<Yifan-P16s>,<dataserver>,<TopSpin 4.1.4>,
      <INTEGRAL DEFINE [1.554;1.481]
       data hash MD5: 64K
       2F 14 C9 44 63 F7 BE 93 C2 38 77 D3 22 33 D4 C8>)
( 227,<2024-05-02 15:23:06.854 -0400>,<Yifan Qi>,<Yifan-P16s>,<dataserver>,<TopSpin 4.1.4>,
      <INTEGRAL DELETE [7.753;7.601]
       data hash MD5: 64K
       2F 14 C9 44 63 F7 BE 93 C2 38 77 D3 22 33 D4 C8>)
( 228,<2024-05-02 15:23:06.863 -0400>,<Yifan Qi>,<Yifan-P16s>,<dataserver>,<TopSpin 4.1.4>,
      <INTEGRAL DEFINE [7.677;7.626]
       data hash MD5: 64K
       2F 14 C9 44 63 F7 BE 93 C2 38 77 D3 22 33 D4 C8>)
( 229,<2024-05-02 15:23:06.870 -0400>,<Yifan Qi>,<Yifan-P16s>,<dataserver>,<TopSpin 4.1.4>,
      <INTEGRAL DEFINE [7.732;7.684]
       data hash MD5: 64K
       2F 14 C9 44 63 F7 BE 93 C2 38 77 D3 22 33 D4 C8>)
$$ /Users/qiyifan/Desktop/most NMR/Most NMR/YFQ-04-15/5/pdata/1/auditp.txt
( 230,<2024-07-13T20:00:05.854-0400>,<qiyifan>,<Yifans-MacBook-Air.local>,<dataserver>,<TopSpin 4.4.0>,
      <Start of interactive peak picking
       data hash MD5: 64K
       2F 14 C9 44 63 F7 BE 93 C2 38 77 D3 22 33 D4 C8>)
( 231,<2024-07-13T20:00:06.975-0400>,<qiyifan>,<Yifans-MacBook-Air.local>,<dataserver>,<TopSpin 4.4.0>,
      <End of interactive peak picking
       data hash MD5: 64K
       2F 14 C9 44 63 F7 BE 93 C2 38 77 D3 22 33 D4 C8>)
##END=

$$ hash MD5
$$ A1 ED B9 5B 3B 89 99 94 6B 35 2E AA D7 E9 4F FE
