# Supplementary material for: Systematic Parameter Determination Aimed at a Catalyst-Controlled Asymmetric Rh(I)-Catalyzed Pauson–Khand Reaction
Source: ACS Catal. 2024 Nov 5;14(22):17065–76. doi: 10.1021/acscatal.4c04490 (PMC11574763; doi:10.1021/acscatal.4c04490)
Supplement: Supplementary file 4 — cs4c04490_si_004.zip [file cs4c04490_si_004.zip › FIDs for publication/5da/1H/pdata/1/intrng]

A 1.0 #regions in PPM
# low field   high field  bias        slope
  7.732245721153043  7.684059262311075  1565420.0  8740.61809045226  # for region 1
  7.677335570379637  7.6260674194024265  1565420.0  8740.61809045226  # for region 2
  7.367431823334487  7.297810462870982  978942.0  9379.74672489083  # for region 3
  7.296567224291276  7.235648533885709  3399312.0  -7832.786069651741  # for region 4
  5.608148441671742  5.525963433105722  347707.0  1108.4444444444443  # for region 5
  5.388988418829022  5.275494835571185  333293.0  -1.8579088471849865  # for region 6
  4.8450019335587  4.770644068665634  656771.0  -461.8530612244898  # for region 7
  4.734117398191847  4.654541437516812  836351.0  -1386.1221374045801  # for region 8
  4.14969067061126  4.034892563407931  966299.0  -1083.6790450928381  # for region 9
  3.8343446927318756  3.5347358126509927  919651.0  385.118246687054  # for region 10
  3.5260828486053355  3.4363083466316415  1214348.0  -1726.657627118644  # for region 11
  2.818703037872854  2.7235204333706244  690607.0  -19.128205128205128  # for region 12
  2.4612565860604376  2.4224513185222185  3066393.0  -1763.504347826087  # for region 13
  2.422636989658765  2.386059775759104  3066393.0  -1763.504347826087  # for region 14
  2.188118283045581  1.8949991259989412  688787.0  -68.92819979188346  # for region 15
  1.553754099089606  1.481335473448978  1565420.0  8740.61809045226  # for region 16
  1.0123967933419  0.8912552967026983  1565420.0  8740.61809045226  # for region 17
