# Supplementary material for: Systematic Parameter Determination Aimed at a Catalyst-Controlled Asymmetric Rh(I)-Catalyzed Pauson–Khand Reaction
Source: ACS Catal. 2024 Nov 5;14(22):17065–76. doi: 10.1021/acscatal.4c04490 (PMC11574763; doi:10.1021/acscatal.4c04490)
Supplement: Supplementary file 4 — cs4c04490_si_004.zip [file cs4c04490_si_004.zip › FIDs for publication/5da/1H/pdata/1/integrals.txt]

   Current data set:
   NAME =	YFQ-04-15	EXPNO =	5	PROCNO = 1
   DU   =	C:/Users/Yifan Qi/OneDrive - University of Pittsburgh/Desktop/Most NMR

   Number   Integrated Region     Integral
     1      7.732      7.684         1.94013
     2      7.677      7.626         1.80226
     3      7.367      7.298         1.94951
     4      7.297      7.236         2.26005
     5      5.608      5.526         1.00066
     6      5.389      5.275         0.83723
     7      4.845      4.771         1.00000
     8      4.734      4.655         0.99451
     9      4.150      4.035         0.95863
    10      3.834      3.535         5.00625
    11      3.526      3.436         0.99087
    12      2.819      2.724         0.99253
    13      2.461      2.422         2.99478
    14      2.423      2.386         2.97168
    15      2.188      1.895         2.16579
    16      1.554      1.481         2.92485
    17      1.012      0.891         2.84463
