# Supplementary material for: Systematic Parameter Determination Aimed at a Catalyst-Controlled Asymmetric Rh(I)-Catalyzed Pauson–Khand Reaction
Source: ACS Catal. 2024 Nov 5;14(22):17065–76. doi: 10.1021/acscatal.4c04490 (PMC11574763; doi:10.1021/acscatal.4c04490)
Supplement: Supplementary file 4 — cs4c04490_si_004.zip [file cs4c04490_si_004.zip › FIDs for publication/5da/1H/topshimreport]

New TopShim run:

version = topshim 2.0.0
date = 2023-09-20
time = 15:40:07.732
command = topshim 

FINE SHIMMING

Parameters:

probe = Z108618_0240
solvent = CDCl3
shim nucleus = 2H
nucleus optimised for = 1H
o1p (from lock) = 7.24 ppm

Results:


1D Shimming:
Iteration  1: FWHM Before= 0.6 Hz, Target= 0.4 Hz, After= 0.5 Hz
Iteration  2: FWHM Before= 0.5 Hz, Target= 0.3 Hz, After= 0.6 Hz
Iteration  3: FWHM Before= 0.6 Hz, Target= 0.6 Hz, After= 0.6 Hz
Shim succeeded

Lineshape quality factor (1D spectrum, spinning) = 0.643

shim changes: 
Z	-66
Z2	-109
Z3	-314
Z4	-342
Z5	+480

duration = 1 min 26 sec
completed successfully
finished Wed Sep 20 15:41:32 2023


========================================================================
