# Supplementary material for: Systematic Parameter Determination Aimed at a Catalyst-Controlled Asymmetric Rh(I)-Catalyzed Pauson–Khand Reaction
Source: ACS Catal. 2024 Nov 5;14(22):17065–76. doi: 10.1021/acscatal.4c04490 (PMC11574763; doi:10.1021/acscatal.4c04490)
Supplement: Supplementary file 4 — cs4c04490_si_004.zip [file cs4c04490_si_004.zip › FIDs for publication/5ax/structure.mol]

structure.mol
  ChemDraw07132414282D

  0  0  0     0  0              0 V3000
M  V30 BEGIN CTAB
M  V30 COUNTS 37 41 3 0 1
M  V30 BEGIN ATOM
M  V30 1 C -0.560879 1.039059 0.000000 0
M  V30 2 C -0.560879 0.214059 0.000000 0
M  V30 3 C 0.223743 -0.040879 0.000000 0
M  V30 4 C 0.708666 0.626559 0.000000 0
M  V30 5 C 0.223743 1.293998 0.000000 0
M  V30 6 C -1.345500 1.293998 0.000000 0
M  V30 7 C -1.345500 -0.040879 0.000000 0
M  V30 8 C 0.478682 2.078621 0.000000 0
M  V30 9 N 1.533666 0.626559 0.000000 0
M  V30 10 C 1.285654 2.250148 0.000000 0
M  V30 11 C 1.540593 3.034769 0.000000 0
M  V30 12 C 0.988560 3.647864 0.000000 0
M  V30 13 C 0.181589 3.476337 0.000000 0
M  V30 14 C -0.073350 2.691715 0.000000 0
M  V30 15 N -1.830423 0.626559 0.000000 0
M  V30 16 C -1.161637 -0.875557 0.000000 0
M  V30 17 C -0.344005 -0.961494 0.000000 0
M  V30 18 C -0.009612 -1.712552 0.000000 0
M  V30 19 C -0.492852 -2.377674 0.000000 0
M  V30 20 C -1.310484 -2.291737 0.000000 0
M  V30 21 C -1.644877 -1.540679 0.000000 0
M  V30 22 C -0.158459 -3.128732 0.000000 0
M  V30 23 S -1.496030 -0.124499 0.000000 0
M  V30 24 O -0.744972 0.209894 0.000000 0
M  V30 25 O -2.247088 -0.458892 0.000000 0
M  V30 26 C -0.560879 -0.610941 0.000000 0
M  V30 27 N 1.946166 -0.087911 0.000000 0
M  V30 28 C 1.124030 -1.511892 0.000000 0
M  V30 29 C 1.535098 -2.223882 0.000000 0
M  V30 30 C 1.124030 -2.935874 0.000000 0
M  V30 31 C 0.301895 -2.935874 0.000000 0
M  V30 32 C -0.109173 -2.223882 0.000000 0
M  V30 33 C 0.301895 -1.511892 0.000000 0
M  V30 34 C -0.109173 -3.647864 0.000000 0
M  V30 35 S 1.535098 -0.799902 0.000000 0
M  V30 36 O 2.247088 -1.210969 0.000000 0
M  V30 37 O 0.823108 -0.388834 0.000000 0
M  V30 END ATOM
M  V30 BEGIN BOND
M  V30 1 2 23 24
M  V30 2 2 23 25
M  V30 3 2 20 21
M  V30 4 1 19 20
M  V30 5 1 19 22
M  V30 6 2 18 19
M  V30 7 1 17 18
M  V30 8 2 16 17
M  V30 9 1 16 21
M  V30 10 1 16 23
M  V30 11 1 15 23
M  V30 12 1 6 15
M  V30 13 1 7 15
M  V30 14 1 2 26 CFG=3
M  V30 15 2 35 36
M  V30 16 2 35 37
M  V30 17 2 32 33
M  V30 18 1 31 32
M  V30 19 1 31 34
M  V30 20 2 30 31
M  V30 21 1 29 30
M  V30 22 2 28 29
M  V30 23 1 28 33
M  V30 24 1 28 35
M  V30 25 1 27 35
M  V30 26 1 9 27
M  V30 27 1 1 2
M  V30 28 1 2 3
M  V30 29 1 3 4
M  V30 30 1 4 5
M  V30 31 2 5 1
M  V30 32 1 1 6
M  V30 33 1 7 2
M  V30 34 1 5 8
M  V30 35 2 4 9
M  V30 36 2 8 10
M  V30 37 1 10 11
M  V30 38 2 11 12
M  V30 39 1 12 13
M  V30 40 2 13 14
M  V30 41 1 14 8
M  V30 END BOND
M  V30 BEGIN SGROUP
M  V30 1 SUP 1 ATOMS=(11 15 16 17 18 19 20 21 22 23 24 25) XBONDS=(2 12 13) -
M  V30 LABEL=NTs CSTATE=(4 12 0.484922 0.667439 0) CSTATE=(4 13 0.484922 -
M  V30 -0.667438 0)
M  V30 2 SUP 2 ATOMS=(1 26) XBONDS=(1 14) LABEL=Me CSTATE=(4 14 0.000000 -
M  V30 0.825000 0)
M  V30 3 SUP 3 ATOMS=(11 27 28 29 30 31 32 33 34 35 36 37) XBONDS=(1 26) -
M  V30 LABEL=NHTs CSTATE=(4 26 -0.412500 0.714470 0)
M  V30 END SGROUP
M  V30 END CTAB
M  END
