# Supplementary material for: Systematic Parameter Determination Aimed at a Catalyst-Controlled Asymmetric Rh(I)-Catalyzed Pauson–Khand Reaction
Source: ACS Catal. 2024 Nov 5;14(22):17065–76. doi: 10.1021/acscatal.4c04490 (PMC11574763; doi:10.1021/acscatal.4c04490)
Supplement: Supplementary file 4 — cs4c04490_si_004.zip [file cs4c04490_si_004.zip › FIDs for publication/5ax/1H/audita.txt]

##TITLE= Audit trail, TopSpin 3.6.5
##JCAMPDX= 5.01
##ORIGIN= Bruker BioSpin GmbH
##OWNER= nmr
$$ G:/2024/data/Brummond/nmr/YFQ-04-81/4/audita.txt
##AUDIT TRAIL=  $$ (NUMBER, WHEN, WHO, WHERE, PROCESS, VERSION, WHAT)
(   1,<2024-02-27 13:35:27.796 -0500>,<nmr>,<DESKTOP-H5K5808>,<go4>,<TopSpin 3.6.5>,
      <created by zg on data set with UUID 'c1e2d8fa-d59e-11ee-af53-0024818f58af'
       started at 2024-02-27 13:33:53.026 -0500,
       POWCHK enabled, PULCHK disabled,
       completed at 2024-02-27 13:35:27.781 -0500

       configuration hash MD5:
       F1 F4 ED E8 ED D1 F3 5E CD 1A 34 2B 88 00 E7 A7
       data hash MD5: 64K
       00 1B 68 44 64 9F 1B 8F CC 36 0D A6 D4 81 B2 26>)
(   2,<2024-02-27 13:35:28.015 -0500>,<nmr>,<DESKTOP-H5K5808>,<audit>,<TopSpin 3.6.5>,
      <user comment:
       ICON-NMR User ID: Brummond
       data hash MD5: 64K
       00 1B 68 44 64 9F 1B 8F CC 36 0D A6 D4 81 B2 26>)
##END=

$$ hash MD5
$$ A2 0F E9 7D A6 5C BF B7 0E 18 B5 48 91 1C 68 67
