# Supplementary material for: Systematic Parameter Determination Aimed at a Catalyst-Controlled Asymmetric Rh(I)-Catalyzed Pauson–Khand Reaction
Source: ACS Catal. 2024 Nov 5;14(22):17065–76. doi: 10.1021/acscatal.4c04490 (PMC11574763; doi:10.1021/acscatal.4c04490)
Supplement: Supplementary file 4 — cs4c04490_si_004.zip [file cs4c04490_si_004.zip › FIDs for publication/5ax/1H/pdata/1/peakrng]

P    #regions in PPM
# 2024-07-13 14:23:13 -0400  qiyifan@Yifans-MacBook-Air.local
# low field   high field   mi   maxi
  8.157602732740283  6.963413608659608  0.706  9.513  # for region 1
  4.619414010379636  3.4655691134638493  0.200  3.638  # for region 2
  2.8967155104389333  2.662718992882585  0.816  2.914  # for region 3
  2.6304436111506746  2.235070184934776  0.333  15.751  # for region 4
  2.1221063488730905  2.0051080900949163  1.344  3.556  # for region 5
  1.2990841147093823  0.9440549156583711  0.475  11.445  # for region 6
