# Supplementary material for: Systematic Parameter Determination Aimed at a Catalyst-Controlled Asymmetric Rh(I)-Catalyzed Pauson–Khand Reaction
Source: ACS Catal. 2024 Nov 5;14(22):17065–76. doi: 10.1021/acscatal.4c04490 (PMC11574763; doi:10.1021/acscatal.4c04490)
Supplement: Supplementary file 4 — cs4c04490_si_004.zip [file cs4c04490_si_004.zip › FIDs for publication/5ax/1H/pdata/1/peaklist.xml]

<?xml version="1.0" encoding="UTF-8"?>
<PeakList modified="2024-03-23T15:24:47">
  <PeakList1D>
    <PeakList1DHeader creator="Yifan Qi" date="2024-03-23T15:24:47" expNo="4" name="YFQ-04-81" owner="" procNo="1" source="C:/Users/Yifan Qi/OneDrive - University of Pittsburgh/Desktop/Most NMR">
      <PeakPickDetails>F1=8.157602ppm, F2=6.963414ppm, MI=0.71cm, MAXI=9.51cm, PC=1.000
      </PeakPickDetails>
    </PeakList1DHeader>
    <Peak1D F1="7.867077" intensity="3.281085" type="0"/>
    <Peak1D F1="7.847204" intensity="3.53439" type="0"/>
    <Peak1D F1="7.772031" intensity="1.389247" type="0"/>
    <Peak1D F1="7.653914" intensity="3.897068" type="0"/>
    <Peak1D F1="7.633811" intensity="4.345399" type="0"/>
    <Peak1D F1="7.333275" intensity="4.682348" type="0"/>
    <Peak1D F1="7.315845" intensity="8.443488" type="0"/>
    <Peak1D F1="7.300573" intensity="4.173705" type="0"/>
    <Peak1D F1="7.287337" intensity="1.437157" type="0"/>
    <Peak1D F1="7.278924" intensity="1.153178" type="0"/>
    <Peak1D F1="7.26155" intensity="7.676197" type="0"/>
    <Peak1D F1="7.243252" intensity="4.386806" type="0"/>
    <Peak1D F1="7.234791" intensity="3.984006" type="0"/>
    <Peak1D F1="7.231647" intensity="3.958297" type="0"/>
    <Peak1D F1="7.216734" intensity="2.743691" type="0"/>
  </PeakList1D>
  <PeakList1D>
    <PeakList1DHeader creator="Yifan Qi" date="2024-03-23T15:24:47" expNo="4" name="YFQ-04-81" owner="" procNo="1" source="C:/Users/Yifan Qi/OneDrive - University of Pittsburgh/Desktop/Most NMR">
      <PeakPickDetails>F1=4.619414ppm, F2=3.465569ppm, MI=0.20cm, MAXI=3.64cm, PC=1.000
      </PeakPickDetails>
    </PeakList1DHeader>
    <Peak1D F1="4.364816" intensity="1.957228" type="0"/>
    <Peak1D F1="4.326024" intensity="2.26355" type="0"/>
    <Peak1D F1="4.146089" intensity="0.2237331" type="0"/>
    <Peak1D F1="4.128258" intensity="0.6420651" type="0"/>
    <Peak1D F1="4.110398" intensity="0.6473998" type="0"/>
    <Peak1D F1="4.092539" intensity="0.2296158" type="0"/>
    <Peak1D F1="3.905515" intensity="2.417361" type="0"/>
    <Peak1D F1="3.866757" intensity="2.101217" type="0"/>
    <Peak1D F1="3.563402" intensity="1.486644" type="0"/>
    <Peak1D F1="3.541395" intensity="1.567941" type="0"/>
  </PeakList1D>
  <PeakList1D>
    <PeakList1DHeader creator="Yifan Qi" date="2024-03-23T15:24:47" expNo="4" name="YFQ-04-81" owner="" procNo="1" source="C:/Users/Yifan Qi/OneDrive - University of Pittsburgh/Desktop/Most NMR">
      <PeakPickDetails>F1=2.896715ppm, F2=2.662719ppm, MI=0.82cm, MAXI=2.91cm, PC=1.000
      </PeakPickDetails>
    </PeakList1DHeader>
    <Peak1D F1="2.735017" intensity="1.338964" type="0"/>
    <Peak1D F1="2.712854" intensity="1.341689" type="0"/>
  </PeakList1D>
  <PeakList1D>
    <PeakList1DHeader creator="Yifan Qi" date="2024-03-23T15:24:47" expNo="4" name="YFQ-04-81" owner="" procNo="1" source="C:/Users/Yifan Qi/OneDrive - University of Pittsburgh/Desktop/Most NMR">
      <PeakPickDetails>F1=2.630444ppm, F2=2.235070ppm, MI=0.33cm, MAXI=15.75cm, PC=1.000
      </PeakPickDetails>
    </PeakList1DHeader>
    <Peak1D F1="2.585665" intensity="0.6908695" type="0"/>
    <Peak1D F1="2.544013" intensity="1.075154" type="0"/>
    <Peak1D F1="2.487254" intensity="1.124954" type="0"/>
    <Peak1D F1="2.459229" intensity="1.15579" type="0"/>
    <Peak1D F1="2.433391" intensity="15.0" type="0"/>
    <Peak1D F1="2.414498" intensity="1.772168" type="0"/>
    <Peak1D F1="2.376436" intensity="14.96256" type="0"/>
  </PeakList1D>
  <PeakList1D>
    <PeakList1DHeader creator="Yifan Qi" date="2024-03-23T15:24:47" expNo="4" name="YFQ-04-81" owner="" procNo="1" source="C:/Users/Yifan Qi/OneDrive - University of Pittsburgh/Desktop/Most NMR">
      <PeakPickDetails>F1=2.122106ppm, F2=2.005108ppm, MI=1.34cm, MAXI=3.56cm, PC=1.000
      </PeakPickDetails>
    </PeakList1DHeader>
    <Peak1D F1="2.044217" intensity="2.723724" type="0"/>
  </PeakList1D>
  <PeakList1D>
    <PeakList1DHeader creator="Yifan Qi" date="2024-03-23T15:24:47" expNo="4" name="YFQ-04-81" owner="" procNo="1" source="C:/Users/Yifan Qi/OneDrive - University of Pittsburgh/Desktop/Most NMR">
      <PeakPickDetails>F1=1.299084ppm, F2=0.944055ppm, MI=0.47cm, MAXI=11.44cm, PC=1.000
      </PeakPickDetails>
    </PeakList1DHeader>
    <Peak1D F1="1.275514" intensity="1.033141" type="0"/>
    <Peak1D F1="1.257671" intensity="3.089962" type="0"/>
    <Peak1D F1="1.239851" intensity="0.9184676" type="0"/>
    <Peak1D F1="1.09031" intensity="9.696532" type="0"/>
  </PeakList1D>
</PeakList>
