# Supplementary material for: Systematic Parameter Determination Aimed at a Catalyst-Controlled Asymmetric Rh(I)-Catalyzed Pauson–Khand Reaction
Source: ACS Catal. 2024 Nov 5;14(22):17065–76. doi: 10.1021/acscatal.4c04490 (PMC11574763; doi:10.1021/acscatal.4c04490)
Supplement: Supplementary file 4 — cs4c04490_si_004.zip [file cs4c04490_si_004.zip › FIDs for publication/5ax/1H/pdata/1/auditp.txt]

##TITLE= Audit trail, TopSpin 3.6.5
##JCAMPDX= 5.01
##ORIGIN= Bruker BioSpin GmbH
##OWNER= nmr
$$ G:/2024/data/Brummond/nmr/YFQ-04-81/4/pdata/1/auditp.txt
##AUDIT TRAIL=  $$ (NUMBER, WHEN, WHO, WHERE, PROCESS, VERSION, WHAT)
(   1,<2024-02-27 13:35:27.796 -0500>,<nmr>,<DESKTOP-H5K5808>,<go4>,<TopSpin 3.6.5>,
      <created by zg on data set with UUID 'c1e2d8fa-d59e-11ee-af53-0024818f58af'
       started at 2024-02-27 13:33:53.026 -0500,
       POWCHK enabled, PULCHK disabled,
       completed at 2024-02-27 13:35:27.781 -0500

       configuration hash MD5:
       F1 F4 ED E8 ED D1 F3 5E CD 1A 34 2B 88 00 E7 A7
       data hash MD5: 64K
       00 1B 68 44 64 9F 1B 8F CC 36 0D A6 D4 81 B2 26>)
(   2,<2024-02-27 13:35:28.015 -0500>,<nmr>,<DESKTOP-H5K5808>,<audit>,<TopSpin 3.6.5>,
      <user comment:
       ICON-NMR User ID: Brummond
       data hash MD5: 64K
       00 1B 68 44 64 9F 1B 8F CC 36 0D A6 D4 81 B2 26>)
(   3,<2024-02-27 13:35:29.593 -0500>,<nmr>,<DESKTOP-H5K5808>,<proc1d>,<TopSpin 3.6.5>,
      <Start of raw data processing
       ef LB = 0.3 FT_mod = 6 PKNL = 1 SI = 64K 
       data hash MD5: 64K
       B0 E9 65 4A A3 0E EE 6A 7A 77 1A E5 FA 25 D3 19>)
(   4,<2024-02-27 13:35:31.249 -0500>,<nmr>,<DESKTOP-H5K5808>,<proc1d>,<TopSpin 3.6.5>,
      <apk0 
       data hash MD5: 64K
       72 D2 7E 94 21 03 0B 52 CB 16 97 8D 7E 80 2E 91>)
(   5,<2024-02-27 13:35:31.531 -0500>,<nmr>,<DESKTOP-H5K5808>,<proc1d>,<TopSpin 3.6.5>,
      <abs ABSG = 5 
       data hash MD5: 64K
       6E 27 29 7A 31 AC EA 33 31 19 E6 DE 11 59 AE 5D>)
$$ C:/Users/Yifan Qi/OneDrive - University of Pittsburgh/Desktop/Most NMR/YFQ-04-81/4/pdata/1/auditp.txt
(   6,<2024-02-27 13:38:18.312 -0500>,<Yifan Qi>,<Yifan-P16s>,<dataserver>,<TopSpin 4.1.4>,
      <INTEGRAL DELETE [8.048;7.508]
       data hash MD5: 64K
       6E 27 29 7A 31 AC EA 33 31 19 E6 DE 11 59 AE 5D>)
(   7,<2024-02-27 13:38:18.318 -0500>,<Yifan Qi>,<Yifan-P16s>,<dataserver>,<TopSpin 4.1.4>,
      <INTEGRAL DELETE [7.508;6.917]
       data hash MD5: 64K
       6E 27 29 7A 31 AC EA 33 31 19 E6 DE 11 59 AE 5D>)
(   8,<2024-02-27 13:38:18.323 -0500>,<Yifan Qi>,<Yifan-P16s>,<dataserver>,<TopSpin 4.1.4>,
      <INTEGRAL DELETE [4.517;4.246]
       data hash MD5: 64K
       6E 27 29 7A 31 AC EA 33 31 19 E6 DE 11 59 AE 5D>)
(   9,<2024-02-27 13:38:18.330 -0500>,<Yifan Qi>,<Yifan-P16s>,<dataserver>,<TopSpin 4.1.4>,
      <INTEGRAL DELETE [4.246;4.033]
       data hash MD5: 64K
       6E 27 29 7A 31 AC EA 33 31 19 E6 DE 11 59 AE 5D>)
(  10,<2024-02-27 13:38:18.337 -0500>,<Yifan Qi>,<Yifan-P16s>,<dataserver>,<TopSpin 4.1.4>,
      <INTEGRAL DELETE [4.032;3.754]
       data hash MD5: 64K
       6E 27 29 7A 31 AC EA 33 31 19 E6 DE 11 59 AE 5D>)
(  11,<2024-02-27 13:38:18.345 -0500>,<Yifan Qi>,<Yifan-P16s>,<dataserver>,<TopSpin 4.1.4>,
      <INTEGRAL DELETE [3.754;3.465]
       data hash MD5: 64K
       6E 27 29 7A 31 AC EA 33 31 19 E6 DE 11 59 AE 5D>)
(  12,<2024-02-27 13:38:18.353 -0500>,<Yifan Qi>,<Yifan-P16s>,<dataserver>,<TopSpin 4.1.4>,
      <INTEGRAL DELETE [3.465;3.152]
       data hash MD5: 64K
       6E 27 29 7A 31 AC EA 33 31 19 E6 DE 11 59 AE 5D>)
(  13,<2024-02-27 13:38:18.366 -0500>,<Yifan Qi>,<Yifan-P16s>,<dataserver>,<TopSpin 4.1.4>,
      <INTEGRAL DELETE [3.152;2.916]
       data hash MD5: 64K
       6E 27 29 7A 31 AC EA 33 31 19 E6 DE 11 59 AE 5D>)
(  14,<2024-02-27 13:38:18.374 -0500>,<Yifan Qi>,<Yifan-P16s>,<dataserver>,<TopSpin 4.1.4>,
      <INTEGRAL DELETE [2.916;2.208]
       data hash MD5: 64K
       6E 27 29 7A 31 AC EA 33 31 19 E6 DE 11 59 AE 5D>)
(  15,<2024-02-27 13:38:18.381 -0500>,<Yifan Qi>,<Yifan-P16s>,<dataserver>,<TopSpin 4.1.4>,
      <INTEGRAL DELETE [2.208;1.935]
       data hash MD5: 64K
       6E 27 29 7A 31 AC EA 33 31 19 E6 DE 11 59 AE 5D>)
(  16,<2024-02-27 13:38:18.387 -0500>,<Yifan Qi>,<Yifan-P16s>,<dataserver>,<TopSpin 4.1.4>,
      <INTEGRAL DELETE [1.935;0.727]
       data hash MD5: 64K
       6E 27 29 7A 31 AC EA 33 31 19 E6 DE 11 59 AE 5D>)
(  17,<2024-02-27 13:38:18.394 -0500>,<Yifan Qi>,<Yifan-P16s>,<dataserver>,<TopSpin 4.1.4>,
      <INTEGRAL DEFINE [4.436;4.292]
       data hash MD5: 64K
       6E 27 29 7A 31 AC EA 33 31 19 E6 DE 11 59 AE 5D>)
(  18,<2024-02-27 13:38:18.399 -0500>,<Yifan Qi>,<Yifan-P16s>,<dataserver>,<TopSpin 4.1.4>,
      <INTEGRAL DEFINE [3.963;3.839]
       data hash MD5: 64K
       6E 27 29 7A 31 AC EA 33 31 19 E6 DE 11 59 AE 5D>)
(  19,<2024-02-27 13:38:18.406 -0500>,<Yifan Qi>,<Yifan-P16s>,<dataserver>,<TopSpin 4.1.4>,
      <INTEGRAL DEFINE [3.662;3.512]
       data hash MD5: 64K
       6E 27 29 7A 31 AC EA 33 31 19 E6 DE 11 59 AE 5D>)
(  20,<2024-02-27 13:38:18.411 -0500>,<Yifan Qi>,<Yifan-P16s>,<dataserver>,<TopSpin 4.1.4>,
      <INTEGRAL DEFINE [2.810;2.688]
       data hash MD5: 64K
       6E 27 29 7A 31 AC EA 33 31 19 E6 DE 11 59 AE 5D>)
(  21,<2024-02-27 13:38:18.416 -0500>,<Yifan Qi>,<Yifan-P16s>,<dataserver>,<TopSpin 4.1.4>,
      <INTEGRAL DEFINE [2.503;2.356]
       data hash MD5: 64K
       6E 27 29 7A 31 AC EA 33 31 19 E6 DE 11 59 AE 5D>)
(  22,<2024-02-27 13:38:18.421 -0500>,<Yifan Qi>,<Yifan-P16s>,<dataserver>,<TopSpin 4.1.4>,
      <INTEGRAL DEFINE [1.181;1.051]
       data hash MD5: 64K
       6E 27 29 7A 31 AC EA 33 31 19 E6 DE 11 59 AE 5D>)
(  23,<2024-02-27 13:38:18.427 -0500>,<Yifan Qi>,<Yifan-P16s>,<dataserver>,<TopSpin 4.1.4>,
      <INTEGRAL DEFINE [7.931;7.592]
       data hash MD5: 64K
       6E 27 29 7A 31 AC EA 33 31 19 E6 DE 11 59 AE 5D>)
(  24,<2024-02-27 13:38:18.431 -0500>,<Yifan Qi>,<Yifan-P16s>,<dataserver>,<TopSpin 4.1.4>,
      <INTEGRAL DEFINE [7.424;7.177]
       data hash MD5: 64K
       6E 27 29 7A 31 AC EA 33 31 19 E6 DE 11 59 AE 5D>)
(  25,<2024-02-27 14:04:44.981 -0500>,<Yifan Qi>,<Yifan-P16s>,<dataserver>,<TopSpin 4.1.4>,
      <INTEGRAL DELETE [2.503;2.356]
       data hash MD5: 64K
       6E 27 29 7A 31 AC EA 33 31 19 E6 DE 11 59 AE 5D>)
(  26,<2024-02-27 14:04:44.989 -0500>,<Yifan Qi>,<Yifan-P16s>,<dataserver>,<TopSpin 4.1.4>,
      <INTEGRAL DEFINE [2.640;2.326]
       data hash MD5: 64K
       6E 27 29 7A 31 AC EA 33 31 19 E6 DE 11 59 AE 5D>)
(  27,<2024-02-27 17:29:05.829 -0500>,<Yifan Qi>,<Yifan-P16s>,<dataserver>,<TopSpin 4.1.4>,
      <INTEGRAL DEFINE [3.413;3.358]
       data hash MD5: 64K
       6E 27 29 7A 31 AC EA 33 31 19 E6 DE 11 59 AE 5D>)
(  28,<2024-02-27 17:31:52.782 -0500>,<Yifan Qi>,<Yifan-P16s>,<dataserver>,<TopSpin 4.1.4>,
      <INTEGRAL DEFINE [4.180;4.101]
       data hash MD5: 64K
       6E 27 29 7A 31 AC EA 33 31 19 E6 DE 11 59 AE 5D>)
(  29,<2024-02-28 21:10:40.523 -0500>,<Yifan Qi>,<Yifan-P16s>,<dataserver>,<TopSpin 4.1.4>,
      <INTEGRAL DEFINE [1.869;1.491]
       data hash MD5: 64K
       6E 27 29 7A 31 AC EA 33 31 19 E6 DE 11 59 AE 5D>)
(  30,<2024-02-28 21:10:40.529 -0500>,<Yifan Qi>,<Yifan-P16s>,<dataserver>,<TopSpin 4.1.4>,
      <INTEGRAL DELETE [1.869;1.491]
       data hash MD5: 64K
       6E 27 29 7A 31 AC EA 33 31 19 E6 DE 11 59 AE 5D>)
(  31,<2024-02-28 21:10:40.541 -0500>,<Yifan Qi>,<Yifan-P16s>,<dataserver>,<TopSpin 4.1.4>,
      <INTEGRAL DEFINE [1.900;1.501]
       data hash MD5: 64K
       6E 27 29 7A 31 AC EA 33 31 19 E6 DE 11 59 AE 5D>)
(  32,<2024-02-28 21:10:40.550 -0500>,<Yifan Qi>,<Yifan-P16s>,<dataserver>,<TopSpin 4.1.4>,
      <INTEGRAL DELETE [1.900;1.501]
       data hash MD5: 64K
       6E 27 29 7A 31 AC EA 33 31 19 E6 DE 11 59 AE 5D>)
(  33,<2024-02-28 21:10:40.558 -0500>,<Yifan Qi>,<Yifan-P16s>,<dataserver>,<TopSpin 4.1.4>,
      <INTEGRAL DEFINE [1.943;1.444]
       data hash MD5: 64K
       6E 27 29 7A 31 AC EA 33 31 19 E6 DE 11 59 AE 5D>)
(  34,<2024-02-28 21:10:40.573 -0500>,<Yifan Qi>,<Yifan-P16s>,<dataserver>,<TopSpin 4.1.4>,
      <INTEGRAL DEFINE [1.397;1.311]
       data hash MD5: 64K
       6E 27 29 7A 31 AC EA 33 31 19 E6 DE 11 59 AE 5D>)
(  35,<2024-02-28 21:10:40.584 -0500>,<Yifan Qi>,<Yifan-P16s>,<dataserver>,<TopSpin 4.1.4>,
      <INTEGRAL DELETE [1.943;1.444]
       data hash MD5: 64K
       6E 27 29 7A 31 AC EA 33 31 19 E6 DE 11 59 AE 5D>)
(  36,<2024-02-28 21:10:40.592 -0500>,<Yifan Qi>,<Yifan-P16s>,<dataserver>,<TopSpin 4.1.4>,
      <INTEGRAL DELETE [2.640;2.326]
       data hash MD5: 64K
       6E 27 29 7A 31 AC EA 33 31 19 E6 DE 11 59 AE 5D>)
(  37,<2024-02-28 21:10:40.600 -0500>,<Yifan Qi>,<Yifan-P16s>,<dataserver>,<TopSpin 4.1.4>,
      <INTEGRAL DELETE [1.397;1.311]
       data hash MD5: 64K
       6E 27 29 7A 31 AC EA 33 31 19 E6 DE 11 59 AE 5D>)
(  38,<2024-02-28 21:10:40.607 -0500>,<Yifan Qi>,<Yifan-P16s>,<dataserver>,<TopSpin 4.1.4>,
      <INTEGRAL DEFINE [2.685;2.293]
       data hash MD5: 64K
       6E 27 29 7A 31 AC EA 33 31 19 E6 DE 11 59 AE 5D>)
(  39,<2024-02-28 21:11:00.163 -0500>,<Yifan Qi>,<Yifan-P16s>,<dataserver>,<TopSpin 4.1.4>,
      <INTEGRAL DELETE [2.685;2.293]
       data hash MD5: 64K
       6E 27 29 7A 31 AC EA 33 31 19 E6 DE 11 59 AE 5D>)
(  40,<2024-02-28 21:11:00.172 -0500>,<Yifan Qi>,<Yifan-P16s>,<dataserver>,<TopSpin 4.1.4>,
      <INTEGRAL DEFINE [2.682;2.311]
       data hash MD5: 64K
       6E 27 29 7A 31 AC EA 33 31 19 E6 DE 11 59 AE 5D>)
(  41,<2024-03-03 19:20:02.167 -0500>,<Yifan Qi>,<Yifan-P16s>,<dataserver>,<TopSpin 4.1.4>,
      <INTEGRAL DELETE [7.931;7.592]
       data hash MD5: 64K
       6E 27 29 7A 31 AC EA 33 31 19 E6 DE 11 59 AE 5D>)
(  42,<2024-03-03 19:20:02.177 -0500>,<Yifan Qi>,<Yifan-P16s>,<dataserver>,<TopSpin 4.1.4>,
      <INTEGRAL DEFINE [7.828;7.758]
       data hash MD5: 64K
       6E 27 29 7A 31 AC EA 33 31 19 E6 DE 11 59 AE 5D>)
(  43,<2024-03-03 19:22:39.445 -0500>,<Yifan Qi>,<Yifan-P16s>,<dataserver>,<TopSpin 4.1.4>,
      <INTEGRAL DELETE [7.828;7.758]
       data hash MD5: 64K
       6E 27 29 7A 31 AC EA 33 31 19 E6 DE 11 59 AE 5D>)
(  44,<2024-03-03 19:22:39.460 -0500>,<Yifan Qi>,<Yifan-P16s>,<dataserver>,<TopSpin 4.1.4>,
      <INTEGRAL DEFINE [7.836;7.749]
       data hash MD5: 64K
       6E 27 29 7A 31 AC EA 33 31 19 E6 DE 11 59 AE 5D>)
(  45,<2024-03-03 19:23:05.698 -0500>,<Yifan Qi>,<Yifan-P16s>,<dataserver>,<TopSpin 4.1.4>,
      <INTEGRAL DEFINE [7.930;7.835]
       data hash MD5: 64K
       6E 27 29 7A 31 AC EA 33 31 19 E6 DE 11 59 AE 5D>)
(  46,<2024-03-03 19:23:05.707 -0500>,<Yifan Qi>,<Yifan-P16s>,<dataserver>,<TopSpin 4.1.4>,
      <INTEGRAL DEFINE [7.710;7.608]
       data hash MD5: 64K
       6E 27 29 7A 31 AC EA 33 31 19 E6 DE 11 59 AE 5D>)
(  47,<2024-03-03 19:25:19.080 -0500>,<Yifan Qi>,<Yifan-P16s>,<dataserver>,<TopSpin 4.1.4>,
      <INTEGRAL DELETE [7.424;7.177]
       data hash MD5: 64K
       6E 27 29 7A 31 AC EA 33 31 19 E6 DE 11 59 AE 5D>)
(  48,<2024-03-03 19:25:19.101 -0500>,<Yifan Qi>,<Yifan-P16s>,<dataserver>,<TopSpin 4.1.4>,
      <INTEGRAL DEFINE [7.404;7.298]
       data hash MD5: 64K
       6E 27 29 7A 31 AC EA 33 31 19 E6 DE 11 59 AE 5D>)
(  49,<2024-03-03 19:25:19.111 -0500>,<Yifan Qi>,<Yifan-P16s>,<dataserver>,<TopSpin 4.1.4>,
      <INTEGRAL DEFINE [7.277;7.186]
       data hash MD5: 64K
       6E 27 29 7A 31 AC EA 33 31 19 E6 DE 11 59 AE 5D>)
(  50,<2024-03-03 19:27:29.523 -0500>,<Yifan Qi>,<Yifan-P16s>,<dataserver>,<TopSpin 4.1.4>,
      <INTEGRAL DELETE [4.436;4.292]
       data hash MD5: 64K
       6E 27 29 7A 31 AC EA 33 31 19 E6 DE 11 59 AE 5D>)
(  51,<2024-03-03 19:27:29.532 -0500>,<Yifan Qi>,<Yifan-P16s>,<dataserver>,<TopSpin 4.1.4>,
      <INTEGRAL DEFINE [4.427;4.298]
       data hash MD5: 64K
       6E 27 29 7A 31 AC EA 33 31 19 E6 DE 11 59 AE 5D>)
(  52,<2024-03-03 19:27:45.400 -0500>,<Yifan Qi>,<Yifan-P16s>,<dataserver>,<TopSpin 4.1.4>,
      <INTEGRAL DELETE [7.836;7.749]
       data hash MD5: 64K
       6E 27 29 7A 31 AC EA 33 31 19 E6 DE 11 59 AE 5D>)
(  53,<2024-03-03 19:27:45.413 -0500>,<Yifan Qi>,<Yifan-P16s>,<dataserver>,<TopSpin 4.1.4>,
      <INTEGRAL DEFINE [7.835;7.749]
       data hash MD5: 64K
       6E 27 29 7A 31 AC EA 33 31 19 E6 DE 11 59 AE 5D>)
(  54,<2024-03-12 15:26:23.748 -0400>,<Yifan Qi>,<Yifan-P16s>,<dataserver>,<TopSpin 4.1.4>,
      <Spectrum calibrated, SF was set. Old value: 400.130000 New value: 400.130009. Peak list modified: Yes
       data hash MD5: 64K
       6E 27 29 7A 31 AC EA 33 31 19 E6 DE 11 59 AE 5D>)
(  55,<2024-03-12 15:26:23.759 -0400>,<Yifan Qi>,<Yifan-P16s>,<dataserver>,<TopSpin 4.1.4>,
      <Spectrum calibrated, OFFSET was set. Old value: 16.187770 New value: 16.165245. Peak list modified: Yes
       data hash MD5: 64K
       6E 27 29 7A 31 AC EA 33 31 19 E6 DE 11 59 AE 5D>)
(  56,<2024-03-12 15:28:48.256 -0400>,<Yifan Qi>,<Yifan-P16s>,<dataserver>,<TopSpin 4.1.4>,
      <INTEGRAL DELETE [7.930;7.835]
       data hash MD5: 64K
       6E 27 29 7A 31 AC EA 33 31 19 E6 DE 11 59 AE 5D>)
(  57,<2024-03-12 15:28:48.263 -0400>,<Yifan Qi>,<Yifan-P16s>,<dataserver>,<TopSpin 4.1.4>,
      <INTEGRAL DELETE [7.835;7.749]
       data hash MD5: 64K
       6E 27 29 7A 31 AC EA 33 31 19 E6 DE 11 59 AE 5D>)
(  58,<2024-03-12 15:28:48.273 -0400>,<Yifan Qi>,<Yifan-P16s>,<dataserver>,<TopSpin 4.1.4>,
      <INTEGRAL DELETE [7.710;7.608]
       data hash MD5: 64K
       6E 27 29 7A 31 AC EA 33 31 19 E6 DE 11 59 AE 5D>)
(  59,<2024-03-12 15:28:48.281 -0400>,<Yifan Qi>,<Yifan-P16s>,<dataserver>,<TopSpin 4.1.4>,
      <INTEGRAL DELETE [7.404;7.298]
       data hash MD5: 64K
       6E 27 29 7A 31 AC EA 33 31 19 E6 DE 11 59 AE 5D>)
(  60,<2024-03-12 15:28:48.288 -0400>,<Yifan Qi>,<Yifan-P16s>,<dataserver>,<TopSpin 4.1.4>,
      <INTEGRAL DELETE [7.277;7.186]
       data hash MD5: 64K
       6E 27 29 7A 31 AC EA 33 31 19 E6 DE 11 59 AE 5D>)
(  61,<2024-03-12 15:28:48.298 -0400>,<Yifan Qi>,<Yifan-P16s>,<dataserver>,<TopSpin 4.1.4>,
      <INTEGRAL DELETE [4.427;4.298]
       data hash MD5: 64K
       6E 27 29 7A 31 AC EA 33 31 19 E6 DE 11 59 AE 5D>)
(  62,<2024-03-12 15:28:48.307 -0400>,<Yifan Qi>,<Yifan-P16s>,<dataserver>,<TopSpin 4.1.4>,
      <INTEGRAL DELETE [4.180;4.101]
       data hash MD5: 64K
       6E 27 29 7A 31 AC EA 33 31 19 E6 DE 11 59 AE 5D>)
(  63,<2024-03-12 15:28:48.317 -0400>,<Yifan Qi>,<Yifan-P16s>,<dataserver>,<TopSpin 4.1.4>,
      <INTEGRAL DELETE [3.963;3.839]
       data hash MD5: 64K
       6E 27 29 7A 31 AC EA 33 31 19 E6 DE 11 59 AE 5D>)
(  64,<2024-03-12 15:28:48.328 -0400>,<Yifan Qi>,<Yifan-P16s>,<dataserver>,<TopSpin 4.1.4>,
      <INTEGRAL DELETE [3.662;3.512]
       data hash MD5: 64K
       6E 27 29 7A 31 AC EA 33 31 19 E6 DE 11 59 AE 5D>)
(  65,<2024-03-12 15:28:48.337 -0400>,<Yifan Qi>,<Yifan-P16s>,<dataserver>,<TopSpin 4.1.4>,
      <INTEGRAL DELETE [3.413;3.358]
       data hash MD5: 64K
       6E 27 29 7A 31 AC EA 33 31 19 E6 DE 11 59 AE 5D>)
(  66,<2024-03-12 15:28:48.346 -0400>,<Yifan Qi>,<Yifan-P16s>,<dataserver>,<TopSpin 4.1.4>,
      <INTEGRAL DELETE [2.810;2.688]
       data hash MD5: 64K
       6E 27 29 7A 31 AC EA 33 31 19 E6 DE 11 59 AE 5D>)
(  67,<2024-03-12 15:28:48.354 -0400>,<Yifan Qi>,<Yifan-P16s>,<dataserver>,<TopSpin 4.1.4>,
      <INTEGRAL DELETE [2.682;2.311]
       data hash MD5: 64K
       6E 27 29 7A 31 AC EA 33 31 19 E6 DE 11 59 AE 5D>)
(  68,<2024-03-12 15:28:48.363 -0400>,<Yifan Qi>,<Yifan-P16s>,<dataserver>,<TopSpin 4.1.4>,
      <INTEGRAL DELETE [1.181;1.051]
       data hash MD5: 64K
       6E 27 29 7A 31 AC EA 33 31 19 E6 DE 11 59 AE 5D>)
(  69,<2024-03-12 15:28:48.377 -0400>,<Yifan Qi>,<Yifan-P16s>,<dataserver>,<TopSpin 4.1.4>,
      <INTEGRAL DEFINE [7.908;7.814]
       data hash MD5: 64K
       6E 27 29 7A 31 AC EA 33 31 19 E6 DE 11 59 AE 5D>)
(  70,<2024-03-12 15:28:48.382 -0400>,<Yifan Qi>,<Yifan-P16s>,<dataserver>,<TopSpin 4.1.4>,
      <INTEGRAL DEFINE [7.816;7.734]
       data hash MD5: 64K
       6E 27 29 7A 31 AC EA 33 31 19 E6 DE 11 59 AE 5D>)
(  71,<2024-03-12 15:28:48.390 -0400>,<Yifan Qi>,<Yifan-P16s>,<dataserver>,<TopSpin 4.1.4>,
      <INTEGRAL DEFINE [7.684;7.591]
       data hash MD5: 64K
       6E 27 29 7A 31 AC EA 33 31 19 E6 DE 11 59 AE 5D>)
(  72,<2024-03-12 15:28:48.398 -0400>,<Yifan Qi>,<Yifan-P16s>,<dataserver>,<TopSpin 4.1.4>,
      <INTEGRAL DEFINE [7.256;7.152]
       data hash MD5: 64K
       6E 27 29 7A 31 AC EA 33 31 19 E6 DE 11 59 AE 5D>)
(  73,<2024-03-12 15:28:48.405 -0400>,<Yifan Qi>,<Yifan-P16s>,<dataserver>,<TopSpin 4.1.4>,
      <INTEGRAL DEFINE [7.369;7.274]
       data hash MD5: 64K
       6E 27 29 7A 31 AC EA 33 31 19 E6 DE 11 59 AE 5D>)
(  74,<2024-03-12 15:28:48.413 -0400>,<Yifan Qi>,<Yifan-P16s>,<dataserver>,<TopSpin 4.1.4>,
      <INTEGRAL DEFINE [4.439;4.253]
       data hash MD5: 64K
       6E 27 29 7A 31 AC EA 33 31 19 E6 DE 11 59 AE 5D>)
(  75,<2024-03-12 15:28:48.418 -0400>,<Yifan Qi>,<Yifan-P16s>,<dataserver>,<TopSpin 4.1.4>,
      <INTEGRAL DELETE [7.816;7.734]
       data hash MD5: 64K
       6E 27 29 7A 31 AC EA 33 31 19 E6 DE 11 59 AE 5D>)
(  76,<2024-03-12 15:28:48.427 -0400>,<Yifan Qi>,<Yifan-P16s>,<dataserver>,<TopSpin 4.1.4>,
      <INTEGRAL DEFINE [7.813;7.728]
       data hash MD5: 64K
       6E 27 29 7A 31 AC EA 33 31 19 E6 DE 11 59 AE 5D>)
(  77,<2024-03-12 15:28:48.434 -0400>,<Yifan Qi>,<Yifan-P16s>,<dataserver>,<TopSpin 4.1.4>,
      <INTEGRAL DEFINE [3.949;3.812]
       data hash MD5: 64K
       6E 27 29 7A 31 AC EA 33 31 19 E6 DE 11 59 AE 5D>)
(  78,<2024-03-12 15:28:48.441 -0400>,<Yifan Qi>,<Yifan-P16s>,<dataserver>,<TopSpin 4.1.4>,
      <INTEGRAL DEFINE [3.611;3.488]
       data hash MD5: 64K
       6E 27 29 7A 31 AC EA 33 31 19 E6 DE 11 59 AE 5D>)
(  79,<2024-03-12 15:28:48.447 -0400>,<Yifan Qi>,<Yifan-P16s>,<dataserver>,<TopSpin 4.1.4>,
      <INTEGRAL DEFINE [2.777;2.663]
       data hash MD5: 64K
       6E 27 29 7A 31 AC EA 33 31 19 E6 DE 11 59 AE 5D>)
(  80,<2024-03-12 15:28:48.453 -0400>,<Yifan Qi>,<Yifan-P16s>,<dataserver>,<TopSpin 4.1.4>,
      <INTEGRAL DEFINE [1.166;1.026]
       data hash MD5: 64K
       6E 27 29 7A 31 AC EA 33 31 19 E6 DE 11 59 AE 5D>)
(  81,<2024-03-12 15:28:48.459 -0400>,<Yifan Qi>,<Yifan-P16s>,<dataserver>,<TopSpin 4.1.4>,
      <INTEGRAL DEFINE [2.450;2.418]
       data hash MD5: 64K
       6E 27 29 7A 31 AC EA 33 31 19 E6 DE 11 59 AE 5D>)
(  82,<2024-03-12 15:28:48.465 -0400>,<Yifan Qi>,<Yifan-P16s>,<dataserver>,<TopSpin 4.1.4>,
      <INTEGRAL DELETE [2.450;2.418]
       data hash MD5: 64K
       6E 27 29 7A 31 AC EA 33 31 19 E6 DE 11 59 AE 5D>)
(  83,<2024-03-12 15:28:48.473 -0400>,<Yifan Qi>,<Yifan-P16s>,<dataserver>,<TopSpin 4.1.4>,
      <INTEGRAL DEFINE [2.451;2.410]
       data hash MD5: 64K
       6E 27 29 7A 31 AC EA 33 31 19 E6 DE 11 59 AE 5D>)
(  84,<2024-03-12 15:28:48.479 -0400>,<Yifan Qi>,<Yifan-P16s>,<dataserver>,<TopSpin 4.1.4>,
      <INTEGRAL DEFINE [2.395;2.359]
       data hash MD5: 64K
       6E 27 29 7A 31 AC EA 33 31 19 E6 DE 11 59 AE 5D>)
(  85,<2024-03-12 15:28:48.484 -0400>,<Yifan Qi>,<Yifan-P16s>,<dataserver>,<TopSpin 4.1.4>,
      <INTEGRAL DELETE [2.451;2.410]
       data hash MD5: 64K
       6E 27 29 7A 31 AC EA 33 31 19 E6 DE 11 59 AE 5D>)
(  86,<2024-03-12 15:28:48.492 -0400>,<Yifan Qi>,<Yifan-P16s>,<dataserver>,<TopSpin 4.1.4>,
      <INTEGRAL DELETE [2.395;2.359]
       data hash MD5: 64K
       6E 27 29 7A 31 AC EA 33 31 19 E6 DE 11 59 AE 5D>)
(  87,<2024-03-12 15:28:48.501 -0400>,<Yifan Qi>,<Yifan-P16s>,<dataserver>,<TopSpin 4.1.4>,
      <INTEGRAL DEFINE [2.454;2.403]
       data hash MD5: 64K
       6E 27 29 7A 31 AC EA 33 31 19 E6 DE 11 59 AE 5D>)
(  88,<2024-03-12 15:28:48.509 -0400>,<Yifan Qi>,<Yifan-P16s>,<dataserver>,<TopSpin 4.1.4>,
      <INTEGRAL DEFINE [2.403;2.347]
       data hash MD5: 64K
       6E 27 29 7A 31 AC EA 33 31 19 E6 DE 11 59 AE 5D>)
(  89,<2024-03-12 15:30:01.993 -0400>,<Yifan Qi>,<Yifan-P16s>,<dataserver>,<TopSpin 4.1.4>,
      <INTEGRAL DEFINE [2.612;2.509]
       data hash MD5: 64K
       6E 27 29 7A 31 AC EA 33 31 19 E6 DE 11 59 AE 5D>)
(  90,<2024-03-12 15:30:02.002 -0400>,<Yifan Qi>,<Yifan-P16s>,<dataserver>,<TopSpin 4.1.4>,
      <INTEGRAL DELETE [2.612;2.509]
       data hash MD5: 64K
       6E 27 29 7A 31 AC EA 33 31 19 E6 DE 11 59 AE 5D>)
(  91,<2024-03-12 15:30:02.012 -0400>,<Yifan Qi>,<Yifan-P16s>,<dataserver>,<TopSpin 4.1.4>,
      <INTEGRAL DEFINE [2.615;2.500]
       data hash MD5: 64K
       6E 27 29 7A 31 AC EA 33 31 19 E6 DE 11 59 AE 5D>)
(  92,<2024-03-12 15:30:02.022 -0400>,<Yifan Qi>,<Yifan-P16s>,<dataserver>,<TopSpin 4.1.4>,
      <INTEGRAL DELETE [2.615;2.500]
       data hash MD5: 64K
       6E 27 29 7A 31 AC EA 33 31 19 E6 DE 11 59 AE 5D>)
(  93,<2024-03-12 15:30:02.030 -0400>,<Yifan Qi>,<Yifan-P16s>,<dataserver>,<TopSpin 4.1.4>,
      <INTEGRAL DELETE [2.454;2.403]
       data hash MD5: 64K
       6E 27 29 7A 31 AC EA 33 31 19 E6 DE 11 59 AE 5D>)
(  94,<2024-03-12 15:30:02.039 -0400>,<Yifan Qi>,<Yifan-P16s>,<dataserver>,<TopSpin 4.1.4>,
      <INTEGRAL DELETE [2.403;2.347]
       data hash MD5: 64K
       6E 27 29 7A 31 AC EA 33 31 19 E6 DE 11 59 AE 5D>)
(  95,<2024-03-12 15:30:02.047 -0400>,<Yifan Qi>,<Yifan-P16s>,<dataserver>,<TopSpin 4.1.4>,
      <INTEGRAL DEFINE [2.617;2.508]
       data hash MD5: 64K
       6E 27 29 7A 31 AC EA 33 31 19 E6 DE 11 59 AE 5D>)
(  96,<2024-03-12 15:30:02.056 -0400>,<Yifan Qi>,<Yifan-P16s>,<dataserver>,<TopSpin 4.1.4>,
      <INTEGRAL DEFINE [2.498;2.401]
       data hash MD5: 64K
       6E 27 29 7A 31 AC EA 33 31 19 E6 DE 11 59 AE 5D>)
(  97,<2024-03-12 15:30:02.064 -0400>,<Yifan Qi>,<Yifan-P16s>,<dataserver>,<TopSpin 4.1.4>,
      <INTEGRAL DEFINE [2.401;2.333]
       data hash MD5: 64K
       6E 27 29 7A 31 AC EA 33 31 19 E6 DE 11 59 AE 5D>)
(  98,<2024-03-12 15:30:02.073 -0400>,<Yifan Qi>,<Yifan-P16s>,<dataserver>,<TopSpin 4.1.4>,
      <INTEGRAL DELETE [2.498;2.401]
       data hash MD5: 64K
       6E 27 29 7A 31 AC EA 33 31 19 E6 DE 11 59 AE 5D>)
(  99,<2024-03-12 15:30:02.081 -0400>,<Yifan Qi>,<Yifan-P16s>,<dataserver>,<TopSpin 4.1.4>,
      <INTEGRAL DEFINE [2.477;2.406]
       data hash MD5: 64K
       6E 27 29 7A 31 AC EA 33 31 19 E6 DE 11 59 AE 5D>)
( 100,<2024-03-23 15:24:21.588 -0400>,<Yifan Qi>,<Yifan-P16s>,<dataserver>,<TopSpin 4.1.4>,
      <Start of interactive peak picking
       data hash MD5: 64K
       6E 27 29 7A 31 AC EA 33 31 19 E6 DE 11 59 AE 5D>)
( 101,<2024-03-23 15:24:30.856 -0400>,<Yifan Qi>,<Yifan-P16s>,<peak>,<TopSpin 4.1.4>,
      <1D Peak picking
       data hash MD5: 64K
       6E 27 29 7A 31 AC EA 33 31 19 E6 DE 11 59 AE 5D>)
( 102,<2024-03-23 15:24:32.876 -0400>,<Yifan Qi>,<Yifan-P16s>,<peak>,<TopSpin 4.1.4>,
      <1D Peak picking
       data hash MD5: 64K
       6E 27 29 7A 31 AC EA 33 31 19 E6 DE 11 59 AE 5D>)
( 103,<2024-03-23 15:24:38.343 -0400>,<Yifan Qi>,<Yifan-P16s>,<peak>,<TopSpin 4.1.4>,
      <1D Peak picking
       data hash MD5: 64K
       6E 27 29 7A 31 AC EA 33 31 19 E6 DE 11 59 AE 5D>)
( 104,<2024-03-23 15:24:39.964 -0400>,<Yifan Qi>,<Yifan-P16s>,<peak>,<TopSpin 4.1.4>,
      <1D Peak picking
       data hash MD5: 64K
       6E 27 29 7A 31 AC EA 33 31 19 E6 DE 11 59 AE 5D>)
( 105,<2024-03-23 15:24:42.545 -0400>,<Yifan Qi>,<Yifan-P16s>,<peak>,<TopSpin 4.1.4>,
      <1D Peak picking
       data hash MD5: 64K
       6E 27 29 7A 31 AC EA 33 31 19 E6 DE 11 59 AE 5D>)
( 106,<2024-03-23 15:24:44.302 -0400>,<Yifan Qi>,<Yifan-P16s>,<peak>,<TopSpin 4.1.4>,
      <1D Peak picking
       data hash MD5: 64K
       6E 27 29 7A 31 AC EA 33 31 19 E6 DE 11 59 AE 5D>)
( 107,<2024-03-23 15:24:47.188 -0400>,<Yifan Qi>,<Yifan-P16s>,<peak>,<TopSpin 4.1.4>,
      <1D Peak picking
       data hash MD5: 64K
       6E 27 29 7A 31 AC EA 33 31 19 E6 DE 11 59 AE 5D>)
( 108,<2024-03-23 15:24:49.161 -0400>,<Yifan Qi>,<Yifan-P16s>,<dataserver>,<TopSpin 4.1.4>,
      <Delete all peak picking regions
       data hash MD5: 64K
       6E 27 29 7A 31 AC EA 33 31 19 E6 DE 11 59 AE 5D>)
( 109,<2024-03-23 15:24:49.183 -0400>,<Yifan Qi>,<Yifan-P16s>,<dataserver>,<TopSpin 4.1.4>,
      <End of interactive peak picking
       data hash MD5: 64K
       6E 27 29 7A 31 AC EA 33 31 19 E6 DE 11 59 AE 5D>)
$$ /Users/qiyifan/Desktop/most NMR/Most NMR/YFQ-04-81/4/pdata/1/auditp.txt
( 110,<2024-07-13T14:23:11.510-0400>,<qiyifan>,<Yifans-MacBook-Air.local>,<dataserver>,<TopSpin 4.4.0>,
      <Start of interactive peak picking
       data hash MD5: 64K
       6E 27 29 7A 31 AC EA 33 31 19 E6 DE 11 59 AE 5D>)
( 111,<2024-07-13T14:23:13.250-0400>,<qiyifan>,<Yifans-MacBook-Air.local>,<dataserver>,<TopSpin 4.4.0>,
      <End of interactive peak picking
       data hash MD5: 64K
       6E 27 29 7A 31 AC EA 33 31 19 E6 DE 11 59 AE 5D>)
##END=

$$ hash MD5
$$ EE 21 34 92 08 3A 40 1D 1D DF 96 44 21 17 8D E6
