# Supplementary material for: Systematic Parameter Determination Aimed at a Catalyst-Controlled Asymmetric Rh(I)-Catalyzed Pauson–Khand Reaction
Source: ACS Catal. 2024 Nov 5;14(22):17065–76. doi: 10.1021/acscatal.4c04490 (PMC11574763; doi:10.1021/acscatal.4c04490)
Supplement: Supplementary file 4 — cs4c04490_si_004.zip [file cs4c04490_si_004.zip › FIDs for publication/5ax/1H/pdata/1/intrng]

A 1.0 #regions in PPM
# low field   high field  bias        slope
  7.907790594073224  7.814057949693965  1216995.0  19758.087947882737  # for region 1
  7.812995547231765  7.7283881199038005  2969326.0  -2959.6220657276995  # for region 2
  7.684274288245761  7.591442919293226  2828892.0  -1563.1377049180328  # for region 3
  7.368827888892486  7.274193969086505  2969326.0  -2959.6220657276995  # for region 4
  7.256168460552032  7.151620511052089  2969326.0  -2959.6220657276995  # for region 5
  4.438747112718739  4.252636122667638  377843.0  -41.9655737704918  # for region 6
  3.9488739286827474  3.8124819015407443  624714.0  884.3646532438479  # for region 7
  3.611141290045407  3.487738979774071  1078274.0  -332.83456790123455  # for region 8
  2.7765519811050567  2.6628919584867212  1136241.0  2149.817694369973  # for region 9
  2.617304639360176  2.5084789048794423  2323878.0  -1496.0545851528384  # for region 10
  2.4773858378849467  2.4060546841916923  2323878.0  -1496.0545851528384  # for region 11
  2.4014821743395607  2.3328945265575856  2323878.0  -1496.0545851528384  # for region 12
  1.1658270891423572  1.0261876327826875  2323878.0  -1496.0545851528384  # for region 13
