# Supplementary material for: Systematic Parameter Determination Aimed at a Catalyst-Controlled Asymmetric Rh(I)-Catalyzed Pauson–Khand Reaction
Source: ACS Catal. 2024 Nov 5;14(22):17065–76. doi: 10.1021/acscatal.4c04490 (PMC11574763; doi:10.1021/acscatal.4c04490)
Supplement: Supplementary file 4 — cs4c04490_si_004.zip [file cs4c04490_si_004.zip › FIDs for publication/5ax/1H/pdata/1/integrals.txt]

   Current data set:
   NAME =	YFQ-04-81	EXPNO =	4	PROCNO = 1
   DU   =	C:/Users/Yifan Qi/OneDrive - University of Pittsburgh/Desktop/Most NMR

   Number   Integrated Region     Integral
     1      7.908      7.814         1.85919
     2      7.813      7.728         0.80155
     3      7.684      7.591         1.93859
     4      7.369      7.274         5.39566
     5      7.256      7.152         3.33805
     6      4.439      4.253         1.00000
     7      3.949      3.812         0.96305
     8      3.611      3.488         1.01300
     9      2.777      2.663         0.92789
    10      2.617      2.508         0.92833
    11      2.477      2.406         4.25971
    12      2.401      2.333         3.12352
    13      1.166      1.026         2.98432
