# Supplementary material for: Systematic Parameter Determination Aimed at a Catalyst-Controlled Asymmetric Rh(I)-Catalyzed Pauson–Khand Reaction
Source: ACS Catal. 2024 Nov 5;14(22):17065–76. doi: 10.1021/acscatal.4c04490 (PMC11574763; doi:10.1021/acscatal.4c04490)
Supplement: Supplementary file 4 — cs4c04490_si_004.zip [file cs4c04490_si_004.zip › FIDs for publication/5ax/1H/shimvalues]

# Tue Feb 27 13:35:27 2024
#$$PROBEIDENTIFIER=Z108618_0240
#$$PROBENAME=PA BBO 400S1 BBF-H-D-05 Z PLUS
#$$SHIMID=313232
#
# Active Shim Gradients
#
Z           		-6              
Z2          		6296            
Z3          		-1307           
Z4          		-2243           
Z5          		-493            
Z6          		7578            
X           		3387            
XZ          		-28146          
XZ2         		22714           
XZ3         		1425            
Y           		-2818           
YZ          		-2567           
YZ2         		17283           
YZ3         		-1025           
XY          		-12727          
XYZ         		-4748           
(X2-Y2)     		-36764          
(X2-Y2)Z    		5175            
X3          		82              
Y3          		-343            
#
# Lock Parameter
#
FIELD		-721.984
LOCKPHASE		290.386 
LOCKPOWER		-30.000 
LOCKGAIN		129.517 
LOCKDC		-75.000 
LOCKSHIFT		7.240   
LOOPGAIN		-12.000 
LOOPTIME		0.400   
LOOPFILTER		100.000 
#
IEEE64_VERSION_CODE 1
#
# Shim currents 
#
SHIM_SETTING [1 ]  -3.04437368     
SHIM_SETTING [2 ]  3116.51131632   
SHIM_SETTING [3 ]  -687.28612572   
SHIM_SETTING [4 ]  -1179.61823611  
SHIM_SETTING [5 ]  -259.20753489   
SHIM_SETTING [6 ]  1781.33399999   
SHIM_SETTING [7 ]  -14804.69199992 
SHIM_SETTING [8 ]  11947.70099993  
SHIM_SETTING [9 ]  -19337.83399989 
SHIM_SETTING [10]  -6694.29199996  
SHIM_SETTING [11]  -1482.48999999  
SHIM_SETTING [12]  -1350.24099999  
SHIM_SETTING [13]  9090.82199995   
SHIM_SETTING [14]  -538.91800000   
SHIM_SETTING [15]  3985.86599998   
SHIM_SETTING [16]  2722.02099998   
SHIM_SETTING [17]  749.40400000    
SHIM_SETTING [18]  -2497.58699999  
SHIM_SETTING [19]  43.22800000     
SHIM_SETTING [20]  -180.64600000   
