# Supplementary material for: Systematic Parameter Determination Aimed at a Catalyst-Controlled Asymmetric Rh(I)-Catalyzed Pauson–Khand Reaction
Source: ACS Catal. 2024 Nov 5;14(22):17065–76. doi: 10.1021/acscatal.4c04490 (PMC11574763; doi:10.1021/acscatal.4c04490)
Supplement: Supplementary file 4 — cs4c04490_si_004.zip [file cs4c04490_si_004.zip › FIDs for publication/5ax/1H/topshimreport]

New TopShim run:

version = topshim 2.0.0
date = 2024-02-27
time = 13:32:41.516
command = topshim 

FINE SHIMMING

Parameters:

probe = Z108618_0240
solvent = CDCl3
shim nucleus = 2H
nucleus optimised for = 1H
o1p (from lock) = 7.24 ppm

Results:


1D Shimming:
Iteration  1: FWHM Before= 0.6 Hz, Target= 0.8 Hz, After= 0.7 Hz
Shim succeeded

Lineshape quality factor (1D spectrum, spinning) = 0.848

shim changes: 
Z	-47
Z2	-101
Z3	-808
Z4	+367
Z5	+2011

duration = 53 sec
completed successfully
finished Tue Feb 27 13:33:33 2024


========================================================================
