# Supplementary material for: Systematic Parameter Determination Aimed at a Catalyst-Controlled Asymmetric Rh(I)-Catalyzed Pauson–Khand Reaction
Source: ACS Catal. 2024 Nov 5;14(22):17065–76. doi: 10.1021/acscatal.4c04490 (PMC11574763; doi:10.1021/acscatal.4c04490)
Supplement: Supplementary file 4 — cs4c04490_si_004.zip [file cs4c04490_si_004.zip › FIDs for publication/11a/structure.mol]

structure.mol
  ChemDraw07132418482D

  0  0  0     0  0              0 V3000
M  V30 BEGIN CTAB
M  V30 COUNTS 23 26 2 0 1
M  V30 BEGIN ATOM
M  V30 1 C 0.702561 -0.476678 0.000000 0
M  V30 2 C 0.702561 -1.301678 0.000000 0
M  V30 3 C 1.487183 -1.556616 0.000000 0
M  V30 4 C 1.972106 -0.889178 0.000000 0
M  V30 5 C 1.487183 -0.221739 0.000000 0
M  V30 6 C -0.082060 -0.221739 0.000000 0
M  V30 7 C -0.566982 -0.889178 0.000000 0
M  V30 8 C -0.082060 -1.556616 0.000000 0
M  V30 9 C -0.979482 -0.174707 0.000000 0
M  V30 10 O -1.804482 -0.174707 0.000000 0
M  V30 11 C -2.216982 -0.889178 0.000000 0
M  V30 12 O -1.804482 -1.603649 0.000000 0
M  V30 13 C -0.979482 -1.603649 0.000000 0
M  V30 14 O 2.797106 -0.889178 0.000000 0
M  V30 15 C -2.800346 -0.305815 0.000000 0
M  V30 16 C -2.800346 -1.472541 0.000000 0
M  V30 17 C 1.742122 0.562883 0.000000 0
M  V30 18 C 2.546292 0.733814 0.000000 0
M  V30 19 C 2.800346 1.515712 0.000000 0
M  V30 20 C 2.250230 2.126678 0.000000 0
M  V30 21 C 1.446061 1.955746 0.000000 0
M  V30 22 C 1.192006 1.173849 0.000000 0
M  V30 23 C 0.702561 -2.126678 0.000000 0
M  V30 END ATOM
M  V30 BEGIN BOND
M  V30 1 2 21 22
M  V30 2 1 20 21
M  V30 3 2 19 20
M  V30 4 1 18 19
M  V30 5 2 17 18
M  V30 6 1 17 22
M  V30 7 1 5 17
M  V30 8 1 2 23 CFG=3
M  V30 9 1 1 2
M  V30 10 1 2 3
M  V30 11 1 3 4
M  V30 12 1 4 5
M  V30 13 2 5 1
M  V30 14 1 1 6
M  V30 15 1 6 7
M  V30 16 1 7 8
M  V30 17 1 8 2
M  V30 18 1 7 9
M  V30 19 1 9 10
M  V30 20 1 10 11
M  V30 21 1 11 12
M  V30 22 1 12 13
M  V30 23 1 13 7
M  V30 24 2 4 14
M  V30 25 1 11 15
M  V30 26 1 11 16
M  V30 END BOND
M  V30 BEGIN SGROUP
M  V30 1 SUP 1 ATOMS=(6 17 18 19 20 21 22) XBONDS=(1 7) LABEL=Ph CSTATE=(4 7 -
M  V30 -0.254939 -0.784622 0)
M  V30 2 SUP 2 ATOMS=(1 23) XBONDS=(1 8) LABEL=Me CSTATE=(4 8 0.000000 -
M  V30 0.825000 0)
M  V30 END SGROUP
M  V30 END CTAB
M  END
