# Supplementary material for: Systematic Parameter Determination Aimed at a Catalyst-Controlled Asymmetric Rh(I)-Catalyzed Pauson–Khand Reaction
Source: ACS Catal. 2024 Nov 5;14(22):17065–76. doi: 10.1021/acscatal.4c04490 (PMC11574763; doi:10.1021/acscatal.4c04490)
Supplement: Supplementary file 4 — cs4c04490_si_004.zip [file cs4c04490_si_004.zip › FIDs for publication/11a/13C/audita.txt]

##TITLE= Audit trail, TopSpin 3.6.5
##JCAMPDX= 5.01
##ORIGIN= Bruker BioSpin GmbH
##OWNER= nmr
$$ G:/2023/data/Brummond/nmr/YFQ-03-118/7/audita.txt
##AUDIT TRAIL=  $$ (NUMBER, WHEN, WHO, WHERE, PROCESS, VERSION, WHAT)
(   1,<2023-08-01 23:58:58.657 -0400>,<nmr>,<DESKTOP-H5K5808>,<go4>,<TopSpin 3.6.5>,
      <created by zg on data set with UUID '3007279a-30c8-11ee-b71e-0024818f58af'
       started at 2023-08-01 20:04:45.321 -0400,
       POWCHK enabled, PULCHK disabled,
       completed at 2023-08-01 23:58:58.610 -0400

       configuration hash MD5:
       F1 F4 ED E8 ED D1 F3 5E CD 1A 34 2B 88 00 E7 A7
       data hash MD5: 64K
       B5 5E 3E 71 06 4D 6C 69 C1 3B D8 2E 81 23 B8 A5>)
(   2,<2023-08-01 23:58:59.064 -0400>,<nmr>,<DESKTOP-H5K5808>,<audit>,<TopSpin 3.6.5>,
      <user comment:
       ICON-NMR User ID: Brummond
       data hash MD5: 64K
       B5 5E 3E 71 06 4D 6C 69 C1 3B D8 2E 81 23 B8 A5>)
##END=

$$ hash MD5
$$ 93 A0 E2 A2 E6 53 BF DE E7 59 AE C3 0A E1 78 A5
