# Supplementary material for: Systematic Parameter Determination Aimed at a Catalyst-Controlled Asymmetric Rh(I)-Catalyzed Pauson–Khand Reaction
Source: ACS Catal. 2024 Nov 5;14(22):17065–76. doi: 10.1021/acscatal.4c04490 (PMC11574763; doi:10.1021/acscatal.4c04490)
Supplement: Supplementary file 4 — cs4c04490_si_004.zip [file cs4c04490_si_004.zip › FIDs for publication/11a/13C/pdata/1/peakrng]

P    #regions in PPM
# 2024-07-13 19:37:03 -0400  qiyifan@Yifans-MacBook-Air.local
# low field   high field   mi   maxi
  211.16496474098864  178.85739127115284  0.632  2.663  # for region 1
  138.11210101881696  124.6783677203629  0.519  8.148  # for region 2
  100.91953362227059  94.92431380312581  0.813  3.408  # for region 3
  82.15671604013228  17.319523921973833  0.790  16.589  # for region 4
