# Supplementary material for: Systematic Parameter Determination Aimed at a Catalyst-Controlled Asymmetric Rh(I)-Catalyzed Pauson–Khand Reaction
Source: ACS Catal. 2024 Nov 5;14(22):17065–76. doi: 10.1021/acscatal.4c04490 (PMC11574763; doi:10.1021/acscatal.4c04490)
Supplement: Supplementary file 4 — cs4c04490_si_004.zip [file cs4c04490_si_004.zip › FIDs for publication/11a/13C/pdata/1/peaklist.xml]

<?xml version="1.0" encoding="UTF-8"?>
<PeakList modified="2023-09-16T18:33:51">
  <PeakList1D>
    <PeakList1DHeader creator="Yifan Qi" date="2023-09-16T18:33:51" expNo="7" name="YFQ-03-118" owner="" procNo="1" source="C:/Users/Yifan Qi/OneDrive - University of Pittsburgh/Desktop/Most NMR">
      <PeakPickDetails>F1=211.164963ppm, F2=178.857391ppm, MI=0.63cm, MAXI=2.66cm, PC=1.400
      </PeakPickDetails>
    </PeakList1DHeader>
    <Peak1D F1="207.521667" intensity="1.553065" type="0"/>
    <Peak1D F1="184.213226" intensity="1.827346" type="0"/>
  </PeakList1D>
  <PeakList1D>
    <PeakList1DHeader creator="Yifan Qi" date="2023-09-16T18:33:51" expNo="7" name="YFQ-03-118" owner="" procNo="1" source="C:/Users/Yifan Qi/OneDrive - University of Pittsburgh/Desktop/Most NMR">
      <PeakPickDetails>F1=138.112106ppm, F2=124.678368ppm, MI=0.52cm, MAXI=8.15cm, PC=1.400
      </PeakPickDetails>
    </PeakList1DHeader>
    <Peak1D F1="134.523605" intensity="1.676982" type="0"/>
    <Peak1D F1="131.1548" intensity="1.699035" type="0"/>
    <Peak1D F1="128.92305" intensity="6.663583" type="0"/>
    <Peak1D F1="128.500473" intensity="6.776611" type="0"/>
    <Peak1D F1="128.211258" intensity="2.976993" type="0"/>
  </PeakList1D>
  <PeakList1D>
    <PeakList1DHeader creator="Yifan Qi" date="2023-09-16T18:33:51" expNo="7" name="YFQ-03-118" owner="" procNo="1" source="C:/Users/Yifan Qi/OneDrive - University of Pittsburgh/Desktop/Most NMR">
      <PeakPickDetails>F1=100.919533ppm, F2=94.924316ppm, MI=0.81cm, MAXI=3.41cm, PC=1.400
      </PeakPickDetails>
    </PeakList1DHeader>
    <Peak1D F1="97.962921" intensity="2.572415" type="0"/>
  </PeakList1D>
  <PeakList1D>
    <PeakList1DHeader creator="Yifan Qi" date="2023-09-16T18:33:51" expNo="7" name="YFQ-03-118" owner="" procNo="1" source="C:/Users/Yifan Qi/OneDrive - University of Pittsburgh/Desktop/Most NMR">
      <PeakPickDetails>F1=82.156715ppm, F2=17.319525ppm, MI=0.79cm, MAXI=16.59cm, PC=1.400
      </PeakPickDetails>
    </PeakList1DHeader>
    <Peak1D F1="77.475113" intensity="14.73132" type="0"/>
    <Peak1D F1="77.156876" intensity="15.0" type="0"/>
    <Peak1D F1="76.83979" intensity="14.60624" type="0"/>
    <Peak1D F1="70.848351" intensity="3.090332" type="0"/>
    <Peak1D F1="69.382515" intensity="2.986692" type="0"/>
    <Peak1D F1="53.04184" intensity="2.977308" type="0"/>
    <Peak1D F1="47.025806" intensity="2.581942" type="0"/>
    <Peak1D F1="43.889858" intensity="2.704253" type="0"/>
    <Peak1D F1="43.520794" intensity="3.235295" type="0"/>
    <Peak1D F1="35.377293" intensity="2.792183" type="0"/>
    <Peak1D F1="28.891672" intensity="2.810449" type="0"/>
    <Peak1D F1="26.401159" intensity="2.270727" type="0"/>
    <Peak1D F1="21.288263" intensity="2.283282" type="0"/>
  </PeakList1D>
</PeakList>
