# Supplementary material for: Systematic Parameter Determination Aimed at a Catalyst-Controlled Asymmetric Rh(I)-Catalyzed Pauson–Khand Reaction
Source: ACS Catal. 2024 Nov 5;14(22):17065–76. doi: 10.1021/acscatal.4c04490 (PMC11574763; doi:10.1021/acscatal.4c04490)
Supplement: Supplementary file 4 — cs4c04490_si_004.zip [file cs4c04490_si_004.zip › FIDs for publication/11a/13C/pdata/1/parm.txt]

Current Data Parameters
NAME         YFQ-03-118              
EXPNO                 7              
PROCNO                1              

F2 - Acquisition Parameters
Date_          20230801              
Time              23.58 h            
INSTRUM           spect              
PROBHD   Z108618_0240 (              
PULPROG          zgpg30              
TD                65536              
SOLVENT           CDCl3              
NS                 4096              
DS                    4              
SWH           24038.461 Hz           
FIDRES         0.733596 Hz           
AQ            1.3631488 sec          
RG                  203              
DW               20.800 usec         
DE                 6.50 usec         
TE                 99.6 K            
D1           2.00000000 sec          
D11          0.03000000 sec          
TD0                   1              
SFO1        100.6228298 MHz          
NUC1                13C              
P0                 3.33 usec         
P1                10.00 usec         
PLW1        56.13299942 W            
SFO2        400.1316005 MHz          
NUC2                 1H              
CPDPRG[2        waltz65              
PCPD2             90.00 usec         
PLW2        12.00000000 W            
PLW12        0.31147999 W            
PLW13        0.15667000 W            

F2 - Processing parameters
SI                32768              
SF          100.6127685 MHz          
WDW                  EM              
SSB                   0              
LB                 1.00 Hz           
GB                    0              
PC                 1.40              
