# Supplementary material for: Systematic Parameter Determination Aimed at a Catalyst-Controlled Asymmetric Rh(I)-Catalyzed Pauson–Khand Reaction
Source: ACS Catal. 2024 Nov 5;14(22):17065–76. doi: 10.1021/acscatal.4c04490 (PMC11574763; doi:10.1021/acscatal.4c04490)
Supplement: Supplementary file 4 — cs4c04490_si_004.zip [file cs4c04490_si_004.zip › FIDs for publication/11a/13C/pdata/1/auditp.txt]

##TITLE= Audit trail, TopSpin 3.6.5
##JCAMPDX= 5.01
##ORIGIN= Bruker BioSpin GmbH
##OWNER= nmr
$$ G:/2023/data/Brummond/nmr/YFQ-03-118/7/pdata/1/auditp.txt
##AUDIT TRAIL=  $$ (NUMBER, WHEN, WHO, WHERE, PROCESS, VERSION, WHAT)
(   1,<2023-08-01 23:58:58.657 -0400>,<nmr>,<DESKTOP-H5K5808>,<go4>,<TopSpin 3.6.5>,
      <created by zg on data set with UUID '3007279a-30c8-11ee-b71e-0024818f58af'
       started at 2023-08-01 20:04:45.321 -0400,
       POWCHK enabled, PULCHK disabled,
       completed at 2023-08-01 23:58:58.610 -0400

       configuration hash MD5:
       F1 F4 ED E8 ED D1 F3 5E CD 1A 34 2B 88 00 E7 A7
       data hash MD5: 64K
       B5 5E 3E 71 06 4D 6C 69 C1 3B D8 2E 81 23 B8 A5>)
(   2,<2023-08-01 23:58:59.064 -0400>,<nmr>,<DESKTOP-H5K5808>,<audit>,<TopSpin 3.6.5>,
      <user comment:
       ICON-NMR User ID: Brummond
       data hash MD5: 64K
       B5 5E 3E 71 06 4D 6C 69 C1 3B D8 2E 81 23 B8 A5>)
(   3,<2023-08-01 23:59:04.032 -0400>,<nmr>,<DESKTOP-H5K5808>,<proc1d>,<TopSpin 3.6.5>,
      <Start of raw data processing
       ef LB = 1 FT_mod = 6 PKNL = 1 SI = 32K 
       data hash MD5: 32K
       23 F0 AB CA 68 81 A1 95 8E 70 87 FD D7 A9 59 04>)
(   4,<2023-08-01 23:59:04.345 -0400>,<nmr>,<DESKTOP-H5K5808>,<proc1d>,<TopSpin 3.6.5>,
      <apk 
       data hash MD5: 32K
       F5 27 46 F0 51 EC 4F 20 12 99 CC DE 79 F7 AF 0A>)
(   5,<2023-08-01 23:59:04.970 -0400>,<nmr>,<DESKTOP-H5K5808>,<proc1d>,<TopSpin 3.6.5>,
      <abs ABSG = 5 
       data hash MD5: 32K
       FB A7 AA 2A FA F3 88 C8 93 D2 DD FA 45 FD 21 95>)
$$ C:/Users/Yifan Qi/OneDrive - University of Pittsburgh/Desktop/Most NMR/YFQ-03-118/7/pdata/1/auditp.txt
(   6,<2023-09-16 18:33:33.022 -0400>,<Yifan Qi>,<Yifan-P16s>,<dataserver>,<TopSpin 4.1.4>,
      <Spectrum calibrated, SF was set. Old value: 100.612769 New value: 100.612757. Peak list modified: Yes
       data hash MD5: 32K
       FB A7 AA 2A FA F3 88 C8 93 D2 DD FA 45 FD 21 95>)
(   7,<2023-09-16 18:33:33.029 -0400>,<Yifan Qi>,<Yifan-P16s>,<dataserver>,<TopSpin 4.1.4>,
      <Spectrum calibrated, OFFSET was set. Old value: 219.460300 New value: 219.572560. Peak list modified: Yes
       data hash MD5: 32K
       FB A7 AA 2A FA F3 88 C8 93 D2 DD FA 45 FD 21 95>)
(   8,<2023-09-16 18:33:39.151 -0400>,<Yifan Qi>,<Yifan-P16s>,<dataserver>,<TopSpin 4.1.4>,
      <Start of interactive peak picking
       data hash MD5: 32K
       FB A7 AA 2A FA F3 88 C8 93 D2 DD FA 45 FD 21 95>)
(   9,<2023-09-16 18:33:46.092 -0400>,<Yifan Qi>,<Yifan-P16s>,<peak>,<TopSpin 4.1.4>,
      <1D Peak picking
       data hash MD5: 32K
       FB A7 AA 2A FA F3 88 C8 93 D2 DD FA 45 FD 21 95>)
(  10,<2023-09-16 18:33:47.574 -0400>,<Yifan Qi>,<Yifan-P16s>,<peak>,<TopSpin 4.1.4>,
      <1D Peak picking
       data hash MD5: 32K
       FB A7 AA 2A FA F3 88 C8 93 D2 DD FA 45 FD 21 95>)
(  11,<2023-09-16 18:33:48.963 -0400>,<Yifan Qi>,<Yifan-P16s>,<peak>,<TopSpin 4.1.4>,
      <1D Peak picking
       data hash MD5: 32K
       FB A7 AA 2A FA F3 88 C8 93 D2 DD FA 45 FD 21 95>)
(  12,<2023-09-16 18:33:51.404 -0400>,<Yifan Qi>,<Yifan-P16s>,<peak>,<TopSpin 4.1.4>,
      <1D Peak picking
       data hash MD5: 32K
       FB A7 AA 2A FA F3 88 C8 93 D2 DD FA 45 FD 21 95>)
(  13,<2023-09-16 18:33:53.100 -0400>,<Yifan Qi>,<Yifan-P16s>,<dataserver>,<TopSpin 4.1.4>,
      <Delete all peak picking regions
       data hash MD5: 32K
       FB A7 AA 2A FA F3 88 C8 93 D2 DD FA 45 FD 21 95>)
(  14,<2023-09-16 18:33:53.104 -0400>,<Yifan Qi>,<Yifan-P16s>,<dataserver>,<TopSpin 4.1.4>,
      <Delete all peak picking regions
       data hash MD5: 32K
       FB A7 AA 2A FA F3 88 C8 93 D2 DD FA 45 FD 21 95>)
(  15,<2023-09-16 18:33:53.128 -0400>,<Yifan Qi>,<Yifan-P16s>,<dataserver>,<TopSpin 4.1.4>,
      <End of interactive peak picking
       data hash MD5: 32K
       FB A7 AA 2A FA F3 88 C8 93 D2 DD FA 45 FD 21 95>)
$$ /Users/qiyifan/Desktop/most NMR/Most NMR/YFQ-03-118/7/pdata/1/auditp.txt
(  16,<2024-07-13T19:37:01.865-0400>,<qiyifan>,<Yifans-MacBook-Air.local>,<dataserver>,<TopSpin 4.4.0>,
      <Start of interactive peak picking
       data hash MD5: 32K
       FB A7 AA 2A FA F3 88 C8 93 D2 DD FA 45 FD 21 95>)
(  17,<2024-07-13T19:37:03.191-0400>,<qiyifan>,<Yifans-MacBook-Air.local>,<dataserver>,<TopSpin 4.4.0>,
      <End of interactive peak picking
       data hash MD5: 32K
       FB A7 AA 2A FA F3 88 C8 93 D2 DD FA 45 FD 21 95>)
##END=

$$ hash MD5
$$ 26 38 E5 3F 72 D0 CF D0 A9 87 0B 09 C6 1C 5B 84
