# Supplementary material for: Systematic Parameter Determination Aimed at a Catalyst-Controlled Asymmetric Rh(I)-Catalyzed Pauson–Khand Reaction
Source: ACS Catal. 2024 Nov 5;14(22):17065–76. doi: 10.1021/acscatal.4c04490 (PMC11574763; doi:10.1021/acscatal.4c04490)
Supplement: Supplementary file 4 — cs4c04490_si_004.zip [file cs4c04490_si_004.zip › FIDs for publication/11a/13C/pdata/1/intrng]

P 0
129.063037   127.903723
77.922015   76.245022
70.951554   70.411999
69.515172   68.990200
53.219167   52.694195
47.218445   46.613269
43.973827   43.055126
35.574275   35.056594
29.048581   28.545483
27.058063   25.913332
21.392740   20.896933
