# Supplementary material for: Systematic Parameter Determination Aimed at a Catalyst-Controlled Asymmetric Rh(I)-Catalyzed Pauson–Khand Reaction
Source: ACS Catal. 2024 Nov 5;14(22):17065–76. doi: 10.1021/acscatal.4c04490 (PMC11574763; doi:10.1021/acscatal.4c04490)
Supplement: Supplementary file 4 — cs4c04490_si_004.zip [file cs4c04490_si_004.zip › FIDs for publication/11a/13C/shimvalues]

# Tue Aug 01 23:58:58 2023
#$$PROBEIDENTIFIER=Z108618_0240
#$$PROBENAME=PA BBO 400S1 BBF-H-D-05 Z PLUS
#$$SHIMID=313232
#
# Active Shim Gradients
#
Z           		70              
Z2          		6329            
Z3          		-612            
Z4          		-1994           
Z5          		-2157           
Z6          		7041            
X           		3325            
XZ          		-28105          
XZ2         		22960           
XZ3         		1116            
Y           		-2904           
YZ          		-2510           
YZ2         		17292           
YZ3         		-1265           
XY          		-13000          
XYZ         		-4633           
(X2-Y2)     		-37109          
(X2-Y2)Z    		5049            
X3          		-582            
Y3          		-1360           
#
# Lock Parameter
#
FIELD		-679.962
LOCKPHASE		275.160 
LOCKPOWER		-30.000 
LOCKGAIN		127.127 
LOCKDC		-75.000 
LOCKSHIFT		7.240   
LOOPGAIN		-12.000 
LOOPTIME		0.400   
LOOPFILTER		100.000 
#
IEEE64_VERSION_CODE 1
#
# Shim currents 
#
SHIM_SETTING [1 ]  33.78956355     
SHIM_SETTING [2 ]  3132.91015504   
SHIM_SETTING [3 ]  -321.77255053   
SHIM_SETTING [4 ]  -1048.94941282  
SHIM_SETTING [5 ]  -1134.74241055  
SHIM_SETTING [6 ]  1748.95299997   
SHIM_SETTING [7 ]  -14783.17799975 
SHIM_SETTING [8 ]  12076.92599980  
SHIM_SETTING [9 ]  -19519.17199967 
SHIM_SETTING [10]  -6837.91399989  
SHIM_SETTING [11]  -1527.60599997  
SHIM_SETTING [12]  -1320.22799998  
SHIM_SETTING [13]  9095.80699985   
SHIM_SETTING [14]  -665.48199999   
SHIM_SETTING [15]  3703.61699994   
SHIM_SETTING [16]  2655.89999996   
SHIM_SETTING [17]  586.98999999    
SHIM_SETTING [18]  -2436.99199996  
SHIM_SETTING [19]  -306.05299999   
SHIM_SETTING [20]  -715.54599999   
