# Supplementary material for: Systematic Parameter Determination Aimed at a Catalyst-Controlled Asymmetric Rh(I)-Catalyzed Pauson–Khand Reaction
Source: ACS Catal. 2024 Nov 5;14(22):17065–76. doi: 10.1021/acscatal.4c04490 (PMC11574763; doi:10.1021/acscatal.4c04490)
Supplement: Supplementary file 5 — cs4c04490_si_005.cif [file cs4c04490_si_005.cif]

 
data_Yifan1_a
 
_audit_creation_method            'SHELXL-2018/3'
_shelx_SHELXL_version_number      '2018/3'
_chemical_name_systematic         ?
_chemical_name_common             ?
_chemical_melting_point           ?
_chemical_formula_moiety          ?
_chemical_formula_sum
 'C20 H21 N O2 S' 
_chemical_formula_weight          339.44

loop_
 _atom_type_symbol
 _atom_type_description
 _atom_type_scat_dispersion_real
 _atom_type_scat_dispersion_imag
 _atom_type_scat_source
 'C'  'C'   0.0181   0.0091
 'International Tables Vol C Tables 4.2.6.8 and 6.1.1.4'
 'H'  'H'   0.0000   0.0000
 'International Tables Vol C Tables 4.2.6.8 and 6.1.1.4'
 'N'  'N'   0.0311   0.0180
 'International Tables Vol C Tables 4.2.6.8 and 6.1.1.4'
 'O'  'O'   0.0492   0.0322
 'International Tables Vol C Tables 4.2.6.8 and 6.1.1.4'
 'S'  'S'   0.3331   0.5567
 'International Tables Vol C Tables 4.2.6.8 and 6.1.1.4'
 
_space_group_crystal_system       monoclinic
_space_group_IT_number            14
_space_group_name_H-M_alt         'P 21/n'
_space_group_name_Hall            '-P 2yn'
 
_shelx_space_group_comment
;
The symmetry employed for this shelxl refinement is uniquely defined
by the following loop, which should always be used as a source of
symmetry information in preference to the above space-group names.
They are only intended as comments.
;
 
loop_
 _space_group_symop_operation_xyz
 'x, y, z'
 '-x+1/2, y+1/2, -z+1/2'
 '-x, -y, -z'
 'x-1/2, -y-1/2, z-1/2'
 
_cell_length_a                    9.9459(16)
_cell_length_b                    8.9977(14)
_cell_length_c                    19.839(3)
_cell_angle_alpha                 90
_cell_angle_beta                  92.339(10)
_cell_angle_gamma                 90
_cell_volume                      1773.9(5)
_cell_formula_units_Z             4
_cell_measurement_temperature     220(2)
_cell_measurement_reflns_used     6363
_cell_measurement_theta_min       4.461
_cell_measurement_theta_max       66.683
 
_exptl_crystal_description        Chunk
_exptl_crystal_colour             colorless
_exptl_crystal_density_meas       ?
_exptl_crystal_density_method     ?
_exptl_crystal_density_diffrn     1.271          
_exptl_crystal_F_000              720
_exptl_transmission_factor_min    ?
_exptl_transmission_factor_max    ?
_exptl_crystal_size_max           0.14
_exptl_crystal_size_mid           0.14
_exptl_crystal_size_min           0.10
_exptl_absorpt_coefficient_mu     1.705
_shelx_estimated_absorpt_T_min    ?
_shelx_estimated_absorpt_T_max    ?
_exptl_absorpt_correction_type    multi-scan
_exptl_absorpt_correction_T_min   0.63
_exptl_absorpt_correction_T_max   0.75
_exptl_absorpt_process_details    'Bruker Sadabs'
_exptl_absorpt_special_details    ?
_diffrn_ambient_temperature       220(2)
_diffrn_radiation_wavelength      1.54178
_diffrn_radiation_type            CuK\a
_diffrn_source                    'Bruker X8 Prospector Ultra Cu IMuS'
_diffrn_measurement_device_type   'Bruker Apex II CCD'
_diffrn_measurement_method        'omega and phi scans'
_diffrn_detector_area_resol_mean  ?
_diffrn_reflns_number             23975
_diffrn_reflns_av_unetI/netI      0.0212
_diffrn_reflns_av_R_equivalents   0.0289
_diffrn_reflns_limit_h_min        -11
_diffrn_reflns_limit_h_max        11
_diffrn_reflns_limit_k_min        -10
_diffrn_reflns_limit_k_max        9
_diffrn_reflns_limit_l_min        -23
_diffrn_reflns_limit_l_max        23
_diffrn_reflns_theta_min          4.461
_diffrn_reflns_theta_max          68.578
_diffrn_reflns_theta_full         67.679
_diffrn_measured_fraction_theta_max   0.986
_diffrn_measured_fraction_theta_full  0.989
_diffrn_reflns_Laue_measured_fraction_max    0.986
_diffrn_reflns_Laue_measured_fraction_full   0.989
_diffrn_reflns_point_group_measured_fraction_max   0.986
_diffrn_reflns_point_group_measured_fraction_full  0.989
_reflns_number_total              3221
_reflns_number_gt                 2435
_reflns_threshold_expression      'I > 2\s(I)'
_reflns_Friedel_coverage          0.000
_reflns_Friedel_fraction_max      .
_reflns_Friedel_fraction_full     .
 
_reflns_special_details
;
 Reflections were merged by SHELXL according to the crystal
 class for the calculation of statistics and refinement.
 
 _reflns_Friedel_fraction is defined as the number of unique
 Friedel pairs measured divided by the number that would be
 possible theoretically, ignoring centric projections and
 systematic absences.
;
 
_computing_data_collection        ?
_computing_cell_refinement        ?
_computing_data_reduction         ?
_computing_structure_solution     'SHELXT 2014/5 (Sheldrick, 2014)'
_computing_structure_refinement 'SHELXL-2018/3 (Sheldrick, 2018)'
_computing_molecular_graphics     ?
_computing_publication_material   ?
_refine_special_details           ?
_refine_ls_structure_factor_coef  Fsqd
_refine_ls_matrix_type            full
_refine_ls_weighting_scheme       calc
_refine_ls_weighting_details
'w=1/[\s^2^(Fo^2^)+(0.0680P)^2^] where P=(Fo^2^+2Fc^2^)/3'
_atom_sites_solution_primary      'intrinsic phasing'
_atom_sites_solution_secondary    ?
_atom_sites_solution_hydrogens    geom
_refine_ls_hydrogen_treatment     constr
_refine_ls_extinction_method      none
_refine_ls_extinction_coef        .
_refine_ls_number_reflns          3221
_refine_ls_number_parameters      217
_refine_ls_number_restraints      0
_refine_ls_R_factor_all           0.1031
_refine_ls_R_factor_gt            0.0807
_refine_ls_wR_factor_ref          0.2329
_refine_ls_wR_factor_gt           0.2251
_refine_ls_goodness_of_fit_ref    2.252
_refine_ls_restrained_S_all       2.252
_refine_ls_shift/su_max           0.000
_refine_ls_shift/su_mean          0.000
 
loop_
 _atom_site_label
 _atom_site_type_symbol
 _atom_site_fract_x
 _atom_site_fract_y
 _atom_site_fract_z
 _atom_site_U_iso_or_equiv
 _atom_site_adp_type
 _atom_site_occupancy
 _atom_site_site_symmetry_order  
 _atom_site_calc_flag
 _atom_site_refinement_flags_posn
 _atom_site_refinement_flags_adp
 _atom_site_refinement_flags_occupancy
 _atom_site_disorder_assembly
 _atom_site_disorder_group
S1 S 0.73719(11) 0.99291(10) 0.58081(4) 0.0584(4) Uani 1 1 d . . . . .
O1 O 0.6423(3) 1.0857(3) 0.54498(13) 0.0667(8) Uani 1 1 d . . . . .
N1 N 0.6492(3) 0.8772(3) 0.62514(14) 0.0583(9) Uani 1 1 d . . . . .
C1 C 0.5333(4) 0.3118(5) 0.6780(2) 0.0634(11) Uani 1 1 d . . . . .
H1A H 0.589609 0.292192 0.642152 0.076 Uiso 1 1 calc R U . . .
O2 O 0.8356(3) 1.0553(3) 0.62641(13) 0.0747(9) Uani 1 1 d . . . . .
C2 C 0.4763(5) 0.1950(5) 0.7116(3) 0.0753(14) Uani 1 1 d . . . . .
H2A H 0.494100 0.096456 0.698942 0.090 Uiso 1 1 calc R U . . .
C3 C 0.3960(5) 0.2229(5) 0.7620(3) 0.0819(16) Uani 1 1 d . . . . .
H3A H 0.355538 0.143455 0.784357 0.098 Uiso 1 1 calc R U . . .
C4 C 0.3713(5) 0.3665(6) 0.7820(2) 0.0805(14) Uani 1 1 d . . . . .
H4A H 0.315933 0.385502 0.818246 0.097 Uiso 1 1 calc R U . . .
C5 C 0.4286(5) 0.4809(4) 0.7481(2) 0.0672(12) Uani 1 1 d . . . . .
H5A H 0.411729 0.579285 0.761219 0.081 Uiso 1 1 calc R U . . .
C6 C 0.5095(4) 0.4548(4) 0.69592(19) 0.0492(9) Uani 1 1 d . . . . .
C7 C 0.5747(4) 0.5807(4) 0.6598(2) 0.0625(11) Uani 1 1 d . . . . .
C8 C 0.6718(4) 0.6719(4) 0.70003(18) 0.0576(10) Uani 1 1 d . . . . .
H8A H 0.709360 0.632399 0.740416 0.069 Uiso 1 1 calc R U . . .
C9 C 0.7072(5) 0.8040(5) 0.6820(2) 0.0778(14) Uani 1 1 d . . . . .
H9A H 0.774643 0.853318 0.707953 0.093 Uiso 1 1 calc R U . . .
C10 C 0.5176(5) 0.8224(5) 0.5990(2) 0.0730(13) Uani 1 1 d . . . . .
H10A H 0.447112 0.872368 0.623577 0.088 Uiso 1 1 calc R U . . .
H10B H 0.506321 0.851713 0.551478 0.088 Uiso 1 1 calc R U . . .
C11 C 0.4969(4) 0.6631(4) 0.6035(2) 0.0647(12) Uani 1 1 d . . . . .
C12 C 0.6166(5) 0.5621(5) 0.5847(2) 0.0699(12) Uani 1 1 d . . . . .
H12A H 0.699694 0.610391 0.571352 0.084 Uiso 1 1 calc R U . . .
H12B H 0.595847 0.467624 0.562030 0.084 Uiso 1 1 calc R U . . .
C13 C 0.3602(4) 0.6125(5) 0.5832(2) 0.0702(12) Uani 1 1 d . . . . .
H13A H 0.355086 0.505354 0.587780 0.105 Uiso 1 1 calc R U . . .
H13B H 0.295524 0.658826 0.611857 0.105 Uiso 1 1 calc R U . . .
H13C H 0.340213 0.640043 0.536605 0.105 Uiso 1 1 calc R U . . .
C14 C 0.8194(4) 0.8843(4) 0.52110(17) 0.0518(10) Uani 1 1 d . . . . .
C15 C 0.9421(4) 0.8224(5) 0.5381(2) 0.0690(12) Uani 1 1 d . . . . .
H15A H 0.983387 0.839882 0.580803 0.083 Uiso 1 1 calc R U . . .
C16 C 1.0050(5) 0.7334(5) 0.4915(3) 0.0760(14) Uani 1 1 d . . . . .
H16A H 1.089412 0.691566 0.503032 0.091 Uiso 1 1 calc R U . . .
C17 C 0.9458(4) 0.7051(4) 0.4284(2) 0.0613(11) Uani 1 1 d . . . . .
C18 C 0.8217(5) 0.7665(4) 0.4136(2) 0.0629(11) Uani 1 1 d . . . . .
H18A H 0.779238 0.746924 0.371380 0.076 Uiso 1 1 calc R U . . .
C19 C 0.7570(4) 0.8562(4) 0.45882(19) 0.0574(10) Uani 1 1 d . . . . .
H19A H 0.672206 0.897215 0.447372 0.069 Uiso 1 1 calc R U . . .
C20 C 1.0135(5) 0.6126(5) 0.3773(3) 0.0912(15) Uani 1 1 d . . . . .
H20A H 1.099649 0.578381 0.395976 0.137 Uiso 1 1 calc R U . . .
H20B H 0.957336 0.527686 0.365415 0.137 Uiso 1 1 calc R U . . .
H20C H 1.027392 0.671780 0.337309 0.137 Uiso 1 1 calc R U . . .
 
loop_
 _atom_site_aniso_label
 _atom_site_aniso_U_11
 _atom_site_aniso_U_22
 _atom_site_aniso_U_33
 _atom_site_aniso_U_23
 _atom_site_aniso_U_13
 _atom_site_aniso_U_12
S1 0.0864(8) 0.0441(6) 0.0436(6) 0.0053(3) -0.0093(5) -0.0162(4)
O1 0.100(2) 0.0474(15) 0.0526(16) 0.0111(11) -0.0005(15) 0.0020(13)
N1 0.077(2) 0.0570(18) 0.0393(16) 0.0084(13) -0.0123(15) -0.0184(16)
C1 0.061(3) 0.071(3) 0.057(3) -0.0028(19) -0.006(2) 0.0047(19)
O2 0.108(2) 0.0632(17) 0.0512(16) 0.0008(13) -0.0113(16) -0.0379(16)
C2 0.077(3) 0.046(2) 0.101(4) -0.003(2) -0.021(3) 0.006(2)
C3 0.073(3) 0.074(3) 0.096(4) 0.042(3) -0.022(3) -0.021(2)
C4 0.077(3) 0.105(4) 0.059(3) 0.015(3) 0.003(2) 0.004(3)
C5 0.080(3) 0.052(2) 0.068(3) -0.0038(19) -0.012(2) 0.0043(19)
C6 0.049(2) 0.044(2) 0.054(2) 0.0094(15) -0.0107(18) 0.0000(15)
C7 0.061(3) 0.056(2) 0.069(3) 0.0146(18) -0.022(2) -0.0068(17)
C8 0.071(3) 0.058(2) 0.042(2) 0.0081(16) -0.0194(19) -0.0116(18)
C9 0.098(3) 0.076(3) 0.056(3) 0.020(2) -0.038(2) -0.037(2)
C10 0.088(3) 0.072(3) 0.057(3) 0.019(2) -0.021(2) -0.013(2)
C11 0.063(3) 0.060(2) 0.069(3) 0.0216(19) -0.024(2) -0.0118(18)
C12 0.082(3) 0.071(3) 0.057(3) -0.007(2) 0.004(2) -0.004(2)
C13 0.061(3) 0.081(3) 0.066(3) 0.020(2) -0.021(2) -0.012(2)
C14 0.066(3) 0.0422(19) 0.046(2) 0.0094(14) -0.0119(18) -0.0133(16)
C15 0.070(3) 0.069(3) 0.066(3) 0.005(2) -0.026(2) -0.009(2)
C16 0.060(3) 0.072(3) 0.095(4) 0.016(2) -0.016(3) -0.004(2)
C17 0.066(3) 0.043(2) 0.075(3) 0.0013(18) -0.002(2) -0.0097(18)
C18 0.081(3) 0.052(2) 0.054(2) 0.0003(17) -0.012(2) -0.014(2)
C19 0.067(3) 0.053(2) 0.051(2) 0.0044(17) -0.0142(19) -0.0025(17)
C20 0.085(4) 0.067(3) 0.123(4) -0.011(3) 0.014(3) -0.006(2)
 
_geom_special_details
;
 All esds (except the esd in the dihedral angle between two l.s. planes)
 are estimated using the full covariance matrix.  The cell esds are taken
 into account individually in the estimation of esds in distances, angles
 and torsion angles; correlations between esds in cell parameters are only
 used when they are defined by crystal symmetry.  An approximate (isotropic)
 treatment of cell esds is used for estimating esds involving l.s. planes.
;
 
loop_
 _geom_bond_atom_site_label_1
 _geom_bond_atom_site_label_2
 _geom_bond_distance
 _geom_bond_site_symmetry_2
 _geom_bond_publ_flag
S1 O2 1.422(3) . ?
S1 O1 1.428(3) . ?
S1 N1 1.639(3) . ?
S1 C14 1.762(4) . ?
N1 C9 1.409(5) . ?
N1 C10 1.473(5) . ?
C1 C6 1.358(5) . ?
C1 C2 1.379(6) . ?
C1 H1A 0.9400 . ?
C2 C3 1.329(7) . ?
C2 H2A 0.9400 . ?
C3 C4 1.376(7) . ?
C3 H3A 0.9400 . ?
C4 C5 1.366(6) . ?
C4 H4A 0.9400 . ?
C5 C6 1.357(6) . ?
C5 H5A 0.9400 . ?
C6 C7 1.502(5) . ?
C7 C8 1.477(5) . ?
C7 C11 1.525(5) . ?
C7 C12 1.571(6) . ?
C8 C9 1.295(5) . ?
C8 H8A 0.9400 . ?
C9 H9A 0.9400 . ?
C10 C11 1.452(5) . ?
C10 H10A 0.9800 . ?
C10 H10B 0.9800 . ?
C11 C13 1.474(5) . ?
C11 C12 1.556(6) . ?
C12 H12A 0.9800 . ?
C12 H12B 0.9800 . ?
C13 H13A 0.9700 . ?
C13 H13B 0.9700 . ?
C13 H13C 0.9700 . ?
C14 C15 1.372(5) . ?
C14 C19 1.383(5) . ?
C15 C16 1.390(6) . ?
C15 H15A 0.9400 . ?
C16 C17 1.384(6) . ?
C16 H16A 0.9400 . ?
C17 C18 1.373(6) . ?
C17 C20 1.493(6) . ?
C18 C19 1.384(6) . ?
C18 H18A 0.9400 . ?
C19 H19A 0.9400 . ?
C20 H20A 0.9700 . ?
C20 H20B 0.9700 . ?
C20 H20C 0.9700 . ?
 
loop_
 _geom_angle_atom_site_label_1
 _geom_angle_atom_site_label_2
 _geom_angle_atom_site_label_3
 _geom_angle
 _geom_angle_site_symmetry_1
 _geom_angle_site_symmetry_3
 _geom_angle_publ_flag
O2 S1 O1 120.66(18) . . ?
O2 S1 N1 106.17(15) . . ?
O1 S1 N1 106.41(17) . . ?
O2 S1 C14 108.70(18) . . ?
O1 S1 C14 107.74(16) . . ?
N1 S1 C14 106.31(17) . . ?
C9 N1 C10 117.1(3) . . ?
C9 N1 S1 121.1(3) . . ?
C10 N1 S1 120.6(2) . . ?
C6 C1 C2 121.1(4) . . ?
C6 C1 H1A 119.5 . . ?
C2 C1 H1A 119.5 . . ?
C3 C2 C1 119.4(4) . . ?
C3 C2 H2A 120.3 . . ?
C1 C2 H2A 120.3 . . ?
C2 C3 C4 120.9(4) . . ?
C2 C3 H3A 119.6 . . ?
C4 C3 H3A 119.6 . . ?
C5 C4 C3 118.9(5) . . ?
C5 C4 H4A 120.5 . . ?
C3 C4 H4A 120.5 . . ?
C6 C5 C4 121.1(4) . . ?
C6 C5 H5A 119.4 . . ?
C4 C5 H5A 119.4 . . ?
C5 C6 C1 118.6(4) . . ?
C5 C6 C7 121.0(4) . . ?
C1 C6 C7 120.4(4) . . ?
C8 C7 C6 116.5(3) . . ?
C8 C7 C11 115.2(3) . . ?
C6 C7 C11 120.0(3) . . ?
C8 C7 C12 112.3(3) . . ?
C6 C7 C12 120.6(3) . . ?
C11 C7 C12 60.3(3) . . ?
C9 C8 C7 122.7(3) . . ?
C9 C8 H8A 118.6 . . ?
C7 C8 H8A 118.6 . . ?
C8 C9 N1 122.9(3) . . ?
C8 C9 H9A 118.6 . . ?
N1 C9 H9A 118.6 . . ?
C11 C10 N1 115.8(3) . . ?
C11 C10 H10A 108.3 . . ?
N1 C10 H10A 108.3 . . ?
C11 C10 H10B 108.3 . . ?
N1 C10 H10B 108.3 . . ?
H10A C10 H10B 107.4 . . ?
C10 C11 C13 114.8(3) . . ?
C10 C11 C7 117.2(3) . . ?
C13 C11 C7 119.0(3) . . ?
C10 C11 C12 116.7(4) . . ?
C13 C11 C12 117.4(4) . . ?
C7 C11 C12 61.3(3) . . ?
C11 C12 C7 58.4(2) . . ?
C11 C12 H12A 117.9 . . ?
C7 C12 H12A 117.9 . . ?
C11 C12 H12B 117.9 . . ?
C7 C12 H12B 117.9 . . ?
H12A C12 H12B 115.1 . . ?
C11 C13 H13A 109.5 . . ?
C11 C13 H13B 109.5 . . ?
H13A C13 H13B 109.5 . . ?
C11 C13 H13C 109.5 . . ?
H13A C13 H13C 109.5 . . ?
H13B C13 H13C 109.5 . . ?
C15 C14 C19 120.5(4) . . ?
C15 C14 S1 119.5(3) . . ?
C19 C14 S1 119.9(3) . . ?
C14 C15 C16 119.4(4) . . ?
C14 C15 H15A 120.3 . . ?
C16 C15 H15A 120.3 . . ?
C17 C16 C15 121.4(4) . . ?
C17 C16 H16A 119.3 . . ?
C15 C16 H16A 119.3 . . ?
C18 C17 C16 117.7(4) . . ?
C18 C17 C20 120.3(4) . . ?
C16 C17 C20 122.0(4) . . ?
C17 C18 C19 122.3(4) . . ?
C17 C18 H18A 118.9 . . ?
C19 C18 H18A 118.9 . . ?
C14 C19 C18 118.8(4) . . ?
C14 C19 H19A 120.6 . . ?
C18 C19 H19A 120.6 . . ?
C17 C20 H20A 109.5 . . ?
C17 C20 H20B 109.5 . . ?
H20A C20 H20B 109.5 . . ?
C17 C20 H20C 109.5 . . ?
H20A C20 H20C 109.5 . . ?
H20B C20 H20C 109.5 . . ?
 
_refine_diff_density_max    1.031
_refine_diff_density_min   -0.557
_refine_diff_density_rms    0.070

_shelx_res_file
;
TITL Yifan1_a.res in P2(1)/n
    Yifan1_a.res
    created by SHELXL-2018/3 at 14:12:07 on 27-Jul-2020
CELL  1.54178   9.9459   8.9977  19.8389   90.000   92.339   90.000
ZERR    4.000   0.0016   0.0014   0.0030    0.000    0.010    0.000
LATT 1
SYMM 1/2-X, 1/2+Y, 1/2-Z
SFAC C  H  N  O  S
UNIT 80  84 4  8  4
REM Old TITL Yifan1 in P2/n
REM SHELXT solution in P2(1)/n
REM R1 0.217,  Rweak 0.012,  Alpha 0.045,  Orientation as input
REM Formula found by SHELXT:  C20 N O2 S
OMIT 0 2 0
L.S. 10
acta
BOND $H
FMAP 2
PLAN 20
TEMP -53.140
WGHT    0.068000
FVAR       0.52192
S1    5    0.737189    0.992910    0.580811    11.00000    0.08641    0.04410 =
         0.04363    0.00535   -0.00929   -0.01618
O1    4    0.642325    1.085699    0.544982    11.00000    0.09968    0.04744 =
         0.05264    0.01112   -0.00051    0.00205
N1    3    0.649248    0.877168    0.625145    11.00000    0.07728    0.05701 =
         0.03927    0.00843   -0.01229   -0.01843
C1    1    0.533320    0.311827    0.678023    11.00000    0.06144    0.07111 =
         0.05695   -0.00284   -0.00633    0.00471
AFIX  43
H1A   2    0.589609    0.292192    0.642152    11.00000   -1.20000
AFIX   0
O2    4    0.835645    1.055344    0.626415    11.00000    0.10831    0.06325 =
         0.05124    0.00079   -0.01134   -0.03787
C2    1    0.476320    0.194968    0.711597    11.00000    0.07693    0.04583 =
         0.10112   -0.00338   -0.02095    0.00588
AFIX  43
H2A   2    0.494100    0.096456    0.698942    11.00000   -1.20000
AFIX   0
C3    1    0.396009    0.222870    0.762016    11.00000    0.07328    0.07405 =
         0.09645    0.04190   -0.02186   -0.02132
AFIX  43
H3A   2    0.355538    0.143455    0.784357    11.00000   -1.20000
AFIX   0
C4    1    0.371313    0.366463    0.781950    11.00000    0.07737    0.10488 =
         0.05922    0.01484    0.00274    0.00443
AFIX  43
H4A   2    0.315933    0.385502    0.818246    11.00000   -1.20000
AFIX   0
C5    1    0.428600    0.480852    0.748125    11.00000    0.08028    0.05203 =
         0.06821   -0.00381   -0.01164    0.00429
AFIX  43
H5A   2    0.411729    0.579285    0.761219    11.00000   -1.20000
AFIX   0
C6    1    0.509486    0.454818    0.695919    11.00000    0.04879    0.04427 =
         0.05358    0.00943   -0.01073   -0.00002
C7    1    0.574712    0.580652    0.659776    11.00000    0.06101    0.05598 =
         0.06864    0.01465   -0.02185   -0.00680
C8    1    0.671768    0.671882    0.700026    11.00000    0.07079    0.05762 =
         0.04250    0.00808   -0.01940   -0.01163
AFIX  43
H8A   2    0.709360    0.632399    0.740416    11.00000   -1.20000
AFIX   0
C9    1    0.707230    0.804025    0.681979    11.00000    0.09803    0.07618 =
         0.05583    0.02048   -0.03823   -0.03712
AFIX  43
H9A   2    0.774643    0.853318    0.707953    11.00000   -1.20000
AFIX   0
C10   1    0.517634    0.822443    0.598952    11.00000    0.08801    0.07234 =
         0.05670    0.01886   -0.02071   -0.01296
AFIX  23
H10A  2    0.447112    0.872368    0.623577    11.00000   -1.20000
H10B  2    0.506321    0.851713    0.551478    11.00000   -1.20000
AFIX   0
C11   1    0.496851    0.663127    0.603548    11.00000    0.06262    0.06001 =
         0.06944    0.02155   -0.02363   -0.01185
C12   1    0.616571    0.562115    0.584721    11.00000    0.08207    0.07105 =
         0.05665   -0.00744    0.00390   -0.00384
AFIX  23
H12A  2    0.699694    0.610391    0.571352    11.00000   -1.20000
H12B  2    0.595847    0.467624    0.562030    11.00000   -1.20000
AFIX   0
C13   1    0.360248    0.612513    0.583210    11.00000    0.06148    0.08124 =
         0.06579    0.01995   -0.02122   -0.01173
AFIX  33
H13A  2    0.355086    0.505354    0.587780    11.00000   -1.50000
H13B  2    0.295524    0.658826    0.611857    11.00000   -1.50000
H13C  2    0.340213    0.640043    0.536605    11.00000   -1.50000
AFIX   0
C14   1    0.819365    0.884348    0.521098    11.00000    0.06608    0.04216 =
         0.04602    0.00941   -0.01193   -0.01331
C15   1    0.942130    0.822364    0.538068    11.00000    0.07004    0.06913 =
         0.06555    0.00515   -0.02552   -0.00917
AFIX  43
H15A  2    0.983387    0.839882    0.580803    11.00000   -1.20000
AFIX   0
C16   1    1.004980    0.733382    0.491474    11.00000    0.05954    0.07200 =
         0.09492    0.01550   -0.01608   -0.00418
AFIX  43
H16A  2    1.089412    0.691566    0.503032    11.00000   -1.20000
AFIX   0
C17   1    0.945800    0.705114    0.428441    11.00000    0.06625    0.04256 =
         0.07456    0.00130   -0.00243   -0.00967
C18   1    0.821716    0.766488    0.413644    11.00000    0.08148    0.05205 =
         0.05400    0.00031   -0.01233   -0.01444
AFIX  43
H18A  2    0.779238    0.746924    0.371380    11.00000   -1.20000
AFIX   0
C19   1    0.757007    0.856181    0.458816    11.00000    0.06661    0.05328 =
         0.05086    0.00436   -0.01424   -0.00254
AFIX  43
H19A  2    0.672206    0.897215    0.447372    11.00000   -1.20000
AFIX   0
C20   1    1.013474    0.612638    0.377305    11.00000    0.08456    0.06700 =
         0.12281   -0.01085    0.01430   -0.00627
AFIX  33
H20A  2    1.099649    0.578381    0.395976    11.00000   -1.50000
H20B  2    0.957336    0.527686    0.365415    11.00000   -1.50000
H20C  2    1.027392    0.671780    0.337309    11.00000   -1.50000

AFIX   0
HKLF 4


REM  Yifan1_a.res in P2(1)/n
REM wR2 = 0.232880, GooF = S = 2.25181, Restrained GooF = 2.25181 for all data
REM R1 = 0.080701 for 2435 Fo > 4sig(Fo) and 0.103101 for all 3221 data
REM 217 parameters refined using 0 restraints

END

WGHT      0.1256      2.4371

REM Highest difference peak  1.031,  deepest hole -0.557,  1-sigma level  0.070
Q1    1   0.4623  0.7558  0.7013  11.00000  0.05    1.03
Q2    1   0.5429  0.6344  0.6972  11.00000  0.05    0.86
Q3    1   0.4654  0.7120  0.6454  11.00000  0.05    0.53
Q4    1   0.7696  0.7248  0.6600  11.00000  0.05    0.46
Q5    1   0.5790  0.7626  0.5759  11.00000  0.05    0.45
Q6    1   0.5540  0.3820  0.6998  11.00000  0.05    0.24
Q7    1   1.0223  0.5072  0.4008  11.00000  0.05    0.22
Q8    1   0.7922  0.9278  0.5603  11.00000  0.05    0.21
Q9    1   0.3737  0.5113  0.5595  11.00000  0.05    0.21
Q10   1   0.9372  0.6094  0.3243  11.00000  0.05    0.18
Q11   1   0.6884  0.6235  0.6879  11.00000  0.05    0.18
Q12   1   0.3277  0.6418  0.5711  11.00000  0.05    0.18
Q13   1   0.9854  0.7594  0.4562  11.00000  0.05    0.18
Q14   1   0.7279  0.8375  0.6822  11.00000  0.05    0.18
Q15   1   0.5163  0.1609  0.6739  11.00000  0.05    0.17
Q16   1   0.4096  0.0616  0.7581  11.00000  0.05    0.17
Q17   1   0.9186  1.0024  0.6245  11.00000  0.05    0.17
Q18   1   0.7015  0.8118  0.6113  11.00000  0.05    0.17
Q19   1   1.0607  0.6199  0.3827  11.00000  0.05    0.16
Q20   1   0.5648  0.4958  0.6772  11.00000  0.05    0.16
;
_shelx_res_checksum   51316

_shelx_hkl_file
;
   1   0   0    1.00    0.50
   1   0   0    0.30    0.60
   1   0   0   -0.30    0.40
   1   0   0    0.70    0.30
  -1   0   0    0.60    0.30
  -1   0   0   -0.10    0.70
  -1   0   0    0.60    0.60
   2   0   0  491.85    8.20
   2   0   0  487.35    8.40
   2   0   0  495.05    8.00
  -2   0   0  481.55    8.70
   2   0   0  493.15    7.70
  -2   0   0  491.75    8.70
  -2   0   0  471.35    8.30
  -2   0   0  480.25    7.50
   3   0   0    1.80    0.90
  -3   0   0    1.90    1.60
  -3   0   0    0.90    1.40
   3   0   0    3.90    1.40
  -3   0   0    3.30    0.70
   3   0   0    3.50    1.10
   3   0   0    2.20    1.00
   3   0   0    2.20    1.00
   3   0   0    2.90    1.00
   4   0   0  349.27    6.90
   4   0   0  347.07    7.90
   4   0   0  354.36    7.50
  -4   0   0  361.66    8.30
  -4   0   0  374.16    8.50
   4   0   0  370.26    7.20
   4   0   0  349.17    7.10
  -4   0   0  360.86    7.40
  -4   0   0  364.86    6.30
   5   0   0    0.90    1.40
  -5   0   0   -1.90    1.60
  -5   0   0    1.10    1.40
   5   0   0   -1.40    1.50
   5   0   0   -1.10    1.20
   5   0   0   -0.70    1.20
  -5   0   0    0.40    1.40
  -6   0   0  206.38    7.30
   6   0   0  213.18    5.90
   6   0   0  208.88    5.90
   7   0   0   -1.60    1.60
  -7   0   0   -1.20    2.20
  -8   0   0   75.69    5.00
  -9   0   0    0.80    2.40
 -10   0   0    3.10    2.50
 -11   0   0   -1.00    2.00
   0  -1   0    4.50    0.70
   0  -1   0    4.20    0.40
   0  -1   0    4.10    0.70
   0  -1   0    3.80    0.70
   0  -1   0    3.90    0.50
   0  -1   0    3.20    0.60
   0   1   0    3.70    0.70
   1  -1   0  988.20   14.40
  -1  -1   0  959.70   14.70
   1  -1   0  995.30   14.10
   1  -1   0  972.50   15.00
  -1  -1   0  976.60   15.10
  -1  -1   0  979.90   14.30
   1  -1   0  973.30   14.70
  -1  -1   0  965.80   14.50
  -1  -1   0  976.50   14.60
   1  -1   0  963.80   14.00
   1  -1   0  976.30   14.60
   1   1   0  951.80   14.20
   1   1   0  956.90   14.00
   1   1   0  965.00   14.20
  -1   1   0  956.90   15.00
   1   1   0  961.80   14.50
  -1   1   0  943.41   14.10
  -1   1   0  972.20   14.90
   2  -1   0   92.29    2.10
  -2  -1   0   91.19    2.70
   2  -1   0   99.99    2.50
  -2  -1   0   87.79    2.60
   2  -1   0   92.59    2.80
   2  -1   0   96.09    3.40
  -2  -1   0   92.99    2.60
  -2  -1   0   93.39    2.90
   2   1   0   91.99    2.30
   2   1   0   91.89    2.50
   2   1   0   92.39    3.10
   2   1   0   93.69    2.80
  -2   1   0   92.79    2.80
   2   1   0   90.99    2.10
  -2   1   0   93.09    3.40
   3  -1   0  124.49    3.00
   3  -1   0  133.09    3.70
  -3  -1   0  135.59    3.40
  -3  -1   0  123.99    3.90
   3  -1   0  129.29    3.40
   3  -1   0  131.79    3.10
   3  -1   0  124.39    4.40
   3   1   0  129.49    4.20
  -3   1   0  129.99    4.10
  -3   1   0  131.79    4.70
   3   1   0  124.69    3.50
   3   1   0  133.59    3.80
   3   1   0  127.79    3.60
  -3   1   0  126.39    3.20
   3   1   0  126.69    3.10
   3   1   0  130.29    3.20
   4  -1   0   15.70    2.40
   4  -1   0   24.60    2.00
   4  -1   0   18.80    2.00
   4  -1   0   21.50    1.70
  -4  -1   0   21.90    2.40
  -4  -1   0   25.50    1.80
   4   1   0   22.30    2.00
  -4   1   0   24.70    2.90
   4   1   0   19.70    2.30
  -4   1   0   20.90    1.90
  -4   1   0   20.80    2.40
   4   1   0   21.80    2.10
   4   1   0   24.10    1.90
   4   1   0   25.10    1.80
   4   1   0   21.10    1.80
   4   1   0   22.10    2.00
   5  -1   0   30.70    2.60
  -5  -1   0   30.50    2.80
   5  -1   0   35.70    3.50
   5  -1   0   37.30    2.30
  -5   1   0   31.60    3.40
   5   1   0   32.70    3.00
  -5   1   0   31.70    2.60
  -5   1   0   32.90    3.30
   5   1   0   28.60    2.90
   5   1   0   34.10    2.60
   5   1   0   37.10    2.30
   5   1   0   36.30    2.60
   6  -1   0   55.59    2.90
   6  -1   0   60.39    3.60
   6  -1   0   58.29    4.70
  -6  -1   0   68.19    4.20
  -6   1   0   55.29    4.60
   6   1   0   60.49    3.60
  -6   1   0   59.19    4.40
  -6   1   0   57.79    3.40
  -6   1   0   64.39    3.80
   7  -1   0    3.70    2.10
  -7  -1   0    0.80    2.30
  -7   1   0    0.70    2.40
  -7   1   0    0.70    1.20
   7   1   0   -0.10    1.80
  -8  -1   0   15.10    3.10
  -8   1   0    8.30    2.60
  -8   1   0    8.30    1.80
  -9  -1   0   17.60    3.30
  -9   1   0   15.30    3.00
 -10  -1   0    3.10    2.50
 -10   1   0    3.30    2.40
 -11  -1   0   11.00    2.30
 -11   1   0    8.30    2.30
   0  -2   0   84.49    2.50
   0  -2   0   86.99    2.30
   0  -2   0   87.89    2.00
   0  -2   0   85.19    2.50
   0  -2   0   86.89    2.60
   0  -2   0   85.79    2.90
   0  -2   0   88.69    2.70
   0   2   0   79.89    2.60
   0   2   0   86.49    2.80
  -1  -2   0  261.07    5.40
   1  -2   0  265.97    4.90
  -1  -2   0  278.27    6.10
   1  -2   0  277.07    4.80
  -1  -2   0  266.77    5.20
   1  -2   0  280.97    4.60
   1  -2   0  274.67    5.30
   1  -2   0  272.67    5.80
   1  -2   0  269.77    5.50
  -1  -2   0  272.17    5.50
   1  -2   0  267.87    5.30
   1   2   0  274.27    4.70
   1   2   0  274.57    5.00
   1   2   0  267.77    5.00
   1   2   0  263.97    4.60
   1   2   0  278.27    4.80
  -2  -2   0 1314.57   20.50
   2  -2   0 1326.57   19.20
  -2  -2   0 1309.67   20.40
  -2  -2   0 1281.47   21.10
   2  -2   0 1327.47   21.20
   2  -2   0 1271.87   19.30
   2  -2   0 1331.07   20.30
  -2  -2   0 1264.67   19.50
   2  -2   0 1284.67   19.80
  -2  -2   0 1305.57   20.10
  -2   2   0 1302.07   20.90
   2   2   0 1299.67   19.60
   2   2   0 1294.07   21.30
   2   2   0 1304.27   19.10
  -2   2   0 1290.47   19.60
   2   2   0 1306.67   20.20
   2   2   0 1326.77   19.50
  -2   2   0 1297.67   18.90
  -3  -2   0   72.49    3.10
   3  -2   0   73.89    3.00
  -3  -2   0   80.39    3.00
  -3  -2   0   70.59    3.10
  -3  -2   0   68.49    2.50
   3  -2   0   74.29    3.80
   3  -2   0   74.69    2.40
   3  -2   0   72.89    2.10
   3   2   0   68.89    3.10
  -3   2   0   74.09    2.30
   3   2   0   73.39    3.60
   3   2   0   73.49    2.80
   3   2   0   70.49    2.50
  -3   2   0   74.99    4.00
  -3   2   0   73.39    3.00
   3   2   0   71.59    3.10
   3   2   0   69.29    2.00
   3   2   0   69.89    2.40
   4  -2   0   51.99    3.00
  -4  -2   0   49.20    3.10
   4  -2   0   54.39    2.10
   4  -2   0   50.39    3.90
  -4  -2   0   58.29    2.80
   4   2   0   58.59    3.00
   4   2   0   56.89    3.80
   4   2   0   56.09    3.10
   4   2   0   54.29    2.60
  -4   2   0   52.19    3.40
  -4   2   0   56.89    2.50
   4   2   0   51.19    3.00
  -4   2   0   51.49    4.00
   5  -2   0  155.48    4.00
   5  -2   0  143.39    6.20
  -5  -2   0  153.98    4.70
   5  -2   0  159.78    5.30
  -5  -2   0  150.38    5.30
   5   2   0  154.78    5.10
  -5   2   0  159.58    6.70
   5   2   0  164.88    6.30
   5   2   0  151.48    5.30
   5   2   0  161.68    4.70
  -5   2   0  154.48    4.70
  -5   2   0  148.79    4.70
  -5   2   0  150.78    5.80
   5   2   0  153.58    4.70
   5   2   0  150.18    5.30
  -6  -2   0  158.68    6.00
   6  -2   0  165.48    6.00
  -6   2   0  156.28    4.30
  -6   2   0  170.48    5.60
  -6   2   0  174.68    7.70
   6   2   0  160.18    5.50
   6   2   0  152.38    6.50
   6   2   0  151.38    6.40
   6   2   0  167.78    5.90
  -6   2   0  170.28    6.80
  -6   2   0  162.78    5.40
   7  -2   0   16.50    2.90
  -7   2   0   21.20    3.00
  -7   2   0   18.90    2.10
   7   2   0   12.80    2.60
  -7   2   0   19.40    2.70
  -7   2   0   14.10    3.40
  -7   2   0   22.40    3.80
  -8  -2   0   32.50    3.30
  -8  -2   0   30.70    3.80
   8  -2   0   25.20    4.20
  -8   2   0   29.40    3.40
  -8   2   0   29.20    3.90
  -8   2   0   20.00    2.30
  -9  -2   0   21.40    3.40
  -9  -2   0   21.50    3.00
  -9   2   0   14.60    2.20
  -9   2   0   19.80    3.00
 -10  -2   0    4.10    2.30
 -10   2   0    3.70    2.40
 -11  -2   0    3.80    2.00
 -11   2   0    4.00    2.00
   0  -3   0    6.30    1.50
   0  -3   0   10.20    1.00
   0  -3   0    7.20    1.40
   0  -3   0    4.70    1.20
   0  -3   0    6.40    1.10
   0  -3   0    4.40    1.10
   0   3   0    7.80    1.50
   1  -3   0  262.17    4.70
  -1  -3   0  269.77    6.70
  -1  -3   0  259.07    5.90
  -1  -3   0  258.57    5.60
   1  -3   0  253.57    5.20
   1  -3   0  256.67    5.40
  -1  -3   0  259.37    5.80
   1  -3   0  257.37    6.30
   1  -3   0  255.87    5.50
   1  -3   0  253.47    5.80
   1  -3   0  254.27    6.00
   1   3   0  262.87    5.50
   1   3   0  258.97    5.00
   1   3   0  263.37    5.00
  -2  -3   0  125.39    4.10
   2  -3   0  123.69    3.70
   2  -3   0  127.89    2.90
   2  -3   0  127.29    4.70
   2  -3   0  125.69    4.00
  -2  -3   0  128.59    4.70
  -2  -3   0  119.69    4.00
  -2  -3   0  122.59    3.80
   2  -3   0  119.49    3.20
   2   3   0  124.99    3.20
  -2   3   0  128.69    4.50
   2   3   0  122.89    4.80
   2   3   0  126.49    3.30
   2   3   0  126.49    3.30
   2   3   0  129.59    3.60
   2   3   0  125.49    2.80
  -2   3   0  124.69    2.80
   3  -3   0  250.07    7.20
  -3  -3   0  244.98    6.00
   3  -3   0  250.57    6.30
  -3  -3   0  247.98    6.30
   3  -3   0  237.98    4.70
  -3  -3   0  245.08    6.10
   3   3   0  230.88    5.50
  -3   3   0  243.78    7.00
   3   3   0  241.98    6.00
   3   3   0  242.18    7.20
   3   3   0  240.98    5.30
  -3   3   0  235.38    4.50
  -3   3   0  245.28    5.60
  -4  -3   0   30.20    2.80
  -4  -3   0   27.30    2.50
   4  -3   0   29.70    3.30
   4  -3   0   29.30    1.60
   4  -3   0   23.90    2.50
   4   3   0   25.40    2.10
   4   3   0   24.20    2.60
   4   3   0   33.10    2.80
   4   3   0   27.00    2.80
  -4   3   0   30.60    2.00
  -4   3   0   22.80    3.10
   4   3   0   27.30    2.40
   4   3   0   25.10    3.10
  -4   3   0   29.20    2.10
   5  -3   0   44.10    4.30
   5  -3   0   35.30    3.30
  -5  -3   0   45.20    3.10
   5   3   0   43.40    4.30
   5   3   0   46.30    3.40
   5   3   0   46.70    3.00
  -5   3   0   45.40    2.90
  -5   3   0   35.70    3.50
   5   3   0   49.10    3.30
  -5   3   0   40.40    4.30
   5   3   0   44.10    3.80
   5   3   0   44.90    3.60
  -5   3   0   45.40    2.80
   6  -3   0   13.90    2.60
  -6   3   0   15.70    2.30
   6   3   0   13.80    2.20
  -6   3   0   15.90    1.80
   6   3   0   13.90    2.20
   6   3   0   12.50    3.20
  -6   3   0   17.50    3.00
  -6   3   0   15.90    2.30
   6   3   0   15.10    2.90
   6   3   0   15.90    2.50
  -6   3   0   12.30    3.50
   6   3   0   13.00    2.80
  -7  -3   0   28.50    3.10
   7  -3   0   21.40    3.30
  -7  -3   0   19.80    3.20
   7  -3   0   25.90    4.10
  -7   3   0   24.10    2.30
  -7   3   0   27.60    3.30
  -7   3   0   28.00    4.20
  -7   3   0   20.60    3.10
   7   3   0   22.40    3.00
  -8  -3   0    0.60    2.00
  -8  -3   0    0.70    2.10
   8  -3   0    1.50    2.70
  -8   3   0   -0.90    2.40
  -8   3   0    1.20    1.50
  -8   3   0   -0.30    2.10
  -9  -3   0   -1.30    1.90
   9  -3   0    2.50    2.50
  -9  -3   0    3.50    2.00
  -9   3   0    3.80    2.20
  -9   3   0    0.10    1.60
 -10  -3   0    6.70    2.10
 -10  -3   0    5.10    2.20
 -10   3   0    5.40    2.20
 -11  -3   0    6.50    2.00
 -11   3   0    5.50    1.90
   0  -4   0   39.70    2.20
   0  -4   0   38.10    1.80
   0  -4   0   38.50    2.50
   0  -4   0   38.60    2.60
   0  -4   0   43.00    2.70
   0  -4   0   37.10    3.10
   0   4   0   43.10    3.00
   1  -4   0  494.65    9.30
  -1  -4   0  491.75   10.00
   1  -4   0  497.35   10.40
  -1  -4   0  490.25    9.60
  -1  -4   0  492.05   11.00
   1  -4   0  496.45    9.90
   1  -4   0  500.75    9.50
   1  -4   0  494.45    8.50
   1  -4   0  489.05    9.50
  -1  -4   0  489.85    9.90
   1  -4   0  504.95   10.40
  -1   4   0  509.65   10.90
   1   4   0  491.55    8.80
   1   4   0  489.65    8.80
   1   4   0  486.15    9.60
   2  -4   0   17.60    1.40
   2  -4   0   17.50    2.50
   2  -4   0   18.80    2.10
  -2  -4   0   18.20    1.90
   2  -4   0   17.80    1.70
  -2  -4   0   17.50    2.20
  -2  -4   0   17.10    2.20
   2  -4   0   15.00    1.90
  -2   4   0   18.70    2.60
   2   4   0   19.40    2.80
   2   4   0   18.60    1.80
   2   4   0   19.40    1.60
  -2   4   0   22.60    2.30
   2   4   0   16.10    1.50
   3  -4   0  227.38    7.70
  -3  -4   0  227.48    6.50
   3  -4   0  228.98    6.50
  -3  -4   0  228.38    6.60
   3   4   0  237.38    7.90
   3   4   0  231.08    6.10
  -3   4   0  234.98    4.30
   3   4   0  221.08    5.60
   3   4   0  230.68    5.50
   3   4   0  221.48    5.60
  -3   4   0  251.07    7.50
  -3   4   0  232.18    5.40
   4  -4   0  252.37    8.90
  -4  -4   0  262.07    7.40
  -4  -4   0  266.37    7.60
   4  -4   0  265.87    7.50
  -4   4   0  266.97    5.50
  -4   4   0  255.47    6.90
   4   4   0  244.18    7.00
   4   4   0  247.48    8.70
   4   4   0  259.97    7.10
   4   4   0  273.17    6.50
  -4   4   0  259.07    5.70
   4   4   0  252.67    6.60
  -4   4   0  268.57    8.80
   4   4   0  268.57    8.00
   5  -4   0    6.30    2.10
  -5  -4   0    4.10    1.80
   5   4   0    2.90    2.50
   5   4   0    5.80    2.30
  -5   4   0    3.90    1.40
  -5   4   0    4.40    1.90
   5   4   0    4.30    1.60
   5   4   0    0.40    2.20
   5   4   0    5.80    1.90
  -5   4   0    5.10    1.50
   5   4   0    3.40    2.30
   5   4   0    6.70    1.90
  -5   4   0    4.90    3.00
   6  -4   0  189.08    7.40
  -6  -4   0  170.88    6.50
   6   4   0  185.38    6.20
   6   4   0  200.98    6.40
  -6   4   0  182.18    9.00
   6   4   0  194.48    7.70
   6   4   0  192.48    8.90
   6   4   0  182.18    7.00
  -6   4   0  173.08    7.20
   6   4   0  175.68    7.30
  -6   4   0  187.58    6.00
   6   4   0  188.58    6.70
  -6   4   0  185.88    5.00
  -6   4   0  192.78    6.20
  -7  -4   0    9.50    2.10
  -7  -4   0   12.00    2.60
   7  -4   0    7.60    3.10
   7  -4   0    7.40    2.50
  -7  -4   0    6.20    2.50
   7   4   0   10.50    2.70
   7   4   0   11.10    3.20
  -7   4   0   10.00    1.80
   7   4   0    4.20    2.70
  -7   4   0   14.10    2.70
  -7   4   0    9.70    2.50
  -7   4   0    7.20    3.00
  -8  -4   0    0.60    2.00
   8  -4   0    6.70    2.50
   8  -4   0    5.20    2.90
  -8  -4   0    1.70    2.00
  -8   4   0    3.40    2.20
  -8   4   0    7.00    2.80
  -8   4   0    6.60    2.40
   8   4   0    4.00    2.20
  -8   4   0    4.30    1.70
   9  -4   0   -1.00    2.50
  -9  -4   0    2.90    2.10
  -9  -4   0   -2.30    1.80
  -9   4   0    4.60    2.60
  -9   4   0   -0.90    1.90
  -9   4   0    0.20    1.60
 -10  -4   0   -0.70    1.70
  10  -4   0    2.00    2.10
 -10  -4   0    0.70    1.80
 -10   4   0    0.30    1.80
 -11  -4   0    2.10    1.50
 -11  -4   0    1.30    1.50
   0  -5   0   -0.50    1.10
   0  -5   0    1.20    1.40
   0  -5   0   -0.20    1.30
   0  -5   0   -0.90    1.50
   0   5   0    1.90    1.10
   0   5   0   -0.80    0.70
   1  -5   0    7.90    1.50
  -1  -5   0    7.20    2.30
  -1  -5   0    4.20    1.60
   1  -5   0    7.50    1.80
  -1  -5   0    8.20    2.10
  -1  -5   0    4.80    1.80
   1  -5   0    6.80    1.70
   1  -5   0    6.50    2.00
   1  -5   0    6.10    1.10
   1  -5   0    6.40    1.60
   1   5   0    4.70    1.10
   1   5   0    6.50    1.10
  -1   5   0    5.90    2.00
   1   5   0    4.10    2.00
   2  -5   0    4.20    2.00
  -2  -5   0    4.20    1.70
   2  -5   0    3.00    1.50
  -2  -5   0    2.60    1.80
  -2   5   0    1.70    2.10
   2   5   0    3.60    1.10
   2   5   0    1.80    1.90
   2   5   0    0.90    1.10
  -2   5   0    4.30    2.00
   2   5   0    3.80    1.20
  -3  -5   0   13.40    2.40
   3  -5   0   10.80    2.20
   3  -5   0   14.10    2.90
  -3  -5   0   10.10    2.10
   3   5   0   11.60    2.30
   3   5   0    8.70    2.60
   3   5   0   13.20    1.90
  -3   5   0    9.50    1.60
   3   5   0   12.30    1.70
   3   5   0    9.50    1.90
  -3   5   0    9.60    3.30
  -3   5   0    9.90    2.80
   3   5   0    8.10    1.80
  -4  -5   0   34.80    3.50
   4  -5   0   45.50    3.90
   4   5   0   43.00    3.00
   4   5   0   41.00    3.30
  -4   5   0   40.60    2.30
  -4   5   0   42.20    3.20
   4   5   0   41.80    3.70
   4   5   0   42.00    5.10
   4   5   0   35.80    4.00
  -4   5   0   37.60    4.50
   4   5   0   40.00    3.20
  -5  -5   0   21.70    3.10
   5  -5   0   15.70    3.00
  -5   5   0   29.20    4.80
  -5   5   0   21.70    2.30
   5   5   0   24.80    2.80
  -5   5   0   27.80    3.30
   5   5   0   18.90    3.20
   5   5   0   23.10    3.70
   5   5   0   23.90    3.00
  -5   5   0   23.80    2.40
   5   5   0   22.50    2.90
   5   5   0   20.40    3.60
   5   5   0   10.30    3.40
  -6  -5   0    3.80    2.30
   6  -5   0    9.30    3.20
  -6  -5   0    5.60    2.40
  -6  -5   0    8.40    1.90
  -6  -5   0    4.20    2.40
   6   5   0    1.80    2.70
   6   5   0    2.20    2.90
   6   5   0    4.10    2.10
  -6   5   0    8.50    2.20
   6   5   0    7.80    2.70
  -6   5   0    6.30    2.00
  -6   5   0    5.50    2.50
   6   5   0    2.10    2.20
   7  -5   0   50.09    5.10
  -7  -5   0   57.59    4.60
  -7  -5   0   50.09    4.40
  -7  -5   0   44.20    3.30
  -7   5   0   49.00    4.10
  -7   5   0   53.89    3.10
   7   5   0   47.00    4.50
   7   5   0   55.09    4.50
  -7   5   0   53.79    4.30
   7   5   0   53.09    4.50
  -8  -5   0    7.00    1.90
  -8  -5   0    3.90    2.40
  -8  -5   0    6.30    2.30
   8  -5   0    5.30    2.90
  -8   5   0    7.80    2.50
  -8   5   0   13.00    3.00
   8   5   0    4.20    2.20
  -8   5   0    9.90    1.90
  -9  -5   0   19.40    2.80
   9  -5   0   13.60    3.10
  -9  -5   0   19.00    2.60
  -9   5   0   18.70    3.20
  -9   5   0   15.90    2.20
 -10  -5   0    3.50    1.50
  10  -5   0   -2.00    1.90
 -10  -5   0    1.20    1.60
   0  -6   0   97.89    4.70
   0  -6   0   92.99    4.40
   0   6   0   82.39    5.20
   0   6   0   90.69    3.40
  -1  -6   0   19.50    3.00
  -1  -6   0   19.30    2.50
   1   6   0   19.60    2.00
   1   6   0   17.00    1.70
   1   6   0   19.90    3.40
  -2  -6   0   30.40    3.50
  -2  -6   0   23.10    3.00
   2  -6   0   27.10    3.00
   2   6   0   27.40    2.20
  -2   6   0   25.10    3.60
   2   6   0   16.10    3.30
   2   6   0   22.80    2.30
   2   6   0   23.10    2.30
  -3  -6   0    7.60    2.60
   3  -6   0    9.70    2.40
  -3  -6   0   11.00    2.40
   3   6   0   12.50    2.90
   3   6   0   11.70    2.00
   3   6   0   17.00    2.40
   3   6   0   12.30    3.30
   3   6   0   16.50    2.30
   3   6   0   14.80    2.20
  -3   6   0    7.50    3.20
  -4  -6   0  320.07    8.20
  -4  -6   0  319.27    9.30
  -4  -6   0  317.17    9.20
   4  -6   0  316.07   10.00
   4   6   0  339.47    9.20
  -4   6   0  309.57    8.30
  -4   6   0  332.77    7.00
   4   6   0  339.07   10.80
   4   6   0  317.77    8.80
   4   6   0  333.17    8.40
  -5  -6   0   69.19    4.10
   5  -6   0   72.99    5.70
  -5  -6   0   62.89    5.10
  -5  -6   0   63.29    4.80
  -5  -6   0   72.99    5.10
   5   6   0   72.89    6.30
   5   6   0   70.69    4.70
   5   6   0   76.19    5.90
  -5   6   0   73.99    3.80
   5   6   0   81.09    4.50
   5   6   0   79.29    5.30
  -5   6   0   79.89    4.60
  -5   6   0   78.79    3.80
  -6  -6   0   27.90    3.40
  -6  -6   0   21.30    3.20
  -6  -6   0   30.50    3.00
   6  -6   0   39.80    4.80
  -6  -6   0   29.50    3.50
  -6   6   0   27.50    3.10
   6   6   0   26.50    3.20
   6   6   0   24.90    4.10
  -6   6   0   26.60    2.90
   6   6   0   30.20    3.80
  -7  -6   0    0.50    2.00
   7  -6   0   -3.50    2.30
  -7  -6   0    1.60    2.30
  -7  -6   0   -0.10    1.50
  -7  -6   0   -1.70    2.10
   7   6   0    1.00    2.50
   7   6   0    2.20    2.40
  -7   6   0    0.00    2.00
   7   6   0    1.40    2.00
  -7   6   0    1.30    1.30
  -7   6   0    1.90    2.10
  -8  -6   0    6.50    1.70
  -8  -6   0    1.70    1.90
   8  -6   0    1.90    2.50
  -8  -6   0    0.30    2.00
   8   6   0    0.70    2.10
  -8   6   0    3.10    1.70
  -9  -6   0    1.70    1.40
   9  -6   0    1.30    2.00
  -9  -6   0    1.90    1.70
  -9   6   0   -1.00    1.60
   0  -7   0    2.40    2.20
   0   7   0   -0.30    1.70
  -1  -7   0   15.10    2.90
  -1  -7   0   21.60    3.30
  -1  -7   0   17.20    2.40
   1   7   0   13.70    3.00
   1   7   0   16.20    1.70
  -2  -7   0   45.60    3.50
  -2  -7   0   39.90    3.80
  -2  -7   0   37.50    4.00
  -2  -7   0   37.20    4.40
   2   7   0   41.00    2.80
   2   7   0   41.00    4.70
   2   7   0   39.70    2.70
   3  -7   0   24.20    3.90
  -3  -7   0   19.50    2.50
  -3  -7   0   14.00    2.80
  -3  -7   0   18.60    3.10
   3   7   0   14.30    2.70
   3   7   0   11.30    2.10
   3   7   0   16.70    2.40
   3   7   0   16.80    3.60
  -4  -7   0   62.89    3.90
  -4  -7   0   65.79    4.70
  -4  -7   0   61.49    4.70
   4  -7   0   63.99    5.60
  -4   7   0   67.89    3.20
   4   7   0   58.69    5.00
   4   7   0   62.49    4.10
  -5  -7   0    9.00    2.10
  -5  -7   0    7.30    2.40
  -5  -7   0   10.90    2.70
   5  -7   0    9.60    3.30
   5   7   0   12.40    2.60
  -5   7   0   10.80    2.20
  -5   7   0   10.90    2.10
   5   7   0   14.60    3.50
   5   7   0    8.80    2.90
  -6  -7   0    2.00    1.70
   6  -7   0    2.90    2.70
  -6  -7   0    4.20    2.30
  -6  -7   0    8.90    2.50
   6   7   0    4.80    3.10
   6   7   0    6.30    2.70
  -6   7   0    1.10    1.80
  -6   7   0    3.40    2.20
   6   7   0    5.60    2.20
  -7  -7   0    5.80    1.80
   7  -7   0    8.40    2.80
  -7  -7   0    2.00    2.00
  -7  -7   0    2.40    2.00
   7   7   0    5.00    2.50
  -7   7   0   14.70    2.60
   7   7   0   10.20    2.50
  -7   7   0    6.20    1.80
  -8  -7   0   -0.10    1.50
   8  -7   0    2.70    2.20
  -8  -7   0    3.20    1.40
  -8  -7   0   -1.40    1.80
   8   7   0    1.70    1.90
  -8   7   0    3.60    1.90
  -9  -7   0    1.70    1.40
   9  -7   0    4.80    2.00
  -1  -8   0    3.40    1.90
  -1  -8   0    7.30    2.50
  -2  -8   0  150.18    5.50
  -2  -8   0  149.99    6.30
  -2  -8   0  152.28    6.50
   2   8   0  143.79    4.80
  -3  -8   0   14.30    2.40
  -3  -8   0    9.20    2.40
  -3  -8   0    7.70    2.60
   3   8   0    8.20    2.70
   3   8   0    7.90    1.90
  -4  -8   0   11.40    2.80
  -4  -8   0    9.80    2.10
   4  -8   0   13.30    3.30
  -4  -8   0   10.70    2.70
   4   8   0    6.00    2.00
   4   8   0   11.90    2.80
  -5  -8   0   21.20    2.50
   5  -8   0   25.20    3.90
  -5  -8   0   18.80    3.00
  -5  -8   0   26.50    3.30
   5   8   0   25.50    3.40
   5   8   0   15.50    3.70
  -6  -8   0    8.70    2.20
   6  -8   0   16.80    3.20
  -6  -8   0   10.80    2.40
  -6  -8   0   10.80    2.00
  -6   8   0    9.10    2.20
   6   8   0   12.00    3.00
   6   8   0   11.60    2.80
  -7  -8   0    4.40    2.00
  -7  -8   0    1.60    1.70
   7  -8   0    2.40    2.20
  -7  -8   0    3.40    1.40
   7   8   0    5.20    2.30
  -7   8   0    3.80    1.90
   8  -8   0    6.30    2.00
  -8  -8   0    5.30    1.30
  -8  -8   0    4.40    1.50
  -8  -8   0    5.80    2.70
  -1  -9   0   42.40    4.10
  -2  -9   0   -2.30    1.40
  -2  -9   0   -0.40    2.20
  -3  -9   0   -0.60    2.10
  -3  -9   0   -2.90    1.80
  -3  -9   0   -1.20    1.50
   3   9   0    1.60    1.90
  -4  -9   0    1.50    2.00
  -4  -9   0    3.40    2.10
  -4  -9   0    6.10    1.80
   4   9   0    8.10    3.10
   4   9   0    5.10    2.10
  -5  -9   0    1.40    1.50
  -5  -9   0   -0.90    1.60
  -5  -9   0    2.70    1.90
   5  -9   0    2.70    2.40
   5   9   0    5.30    2.50
   6  -9   0   -0.10    1.70
  -6  -9   0    0.90    1.20
  -6  -9   0   -1.40    1.40
  -6  -9   0    2.30    1.90
   6   9   0    1.70    2.20
  -2 -10   0    7.70    2.50
  -3 -10   0    3.80    2.20
  -3 -10   0    3.40    1.60
  -4 -10   0    6.30    1.50
  -4 -10   0   11.10    2.30
 -11   0   1   11.80    2.40
 -10   0   1    1.50    2.40
  -9   0   1   75.79    5.40
  -8   0   1    0.90    2.20
  -7   0   1  108.89    6.00
  -6   0   1    2.50    2.00
   6   0  -1    2.10    1.50
   6   0  -1    1.00    2.00
   6   0  -1   -1.80    1.30
   5   0  -1    1.60    1.30
   5   0  -1   -0.10    1.30
   5   0  -1    2.30    1.20
  -5   0   1    0.90    1.50
  -5   0   1    1.50    1.90
  -5   0   1    1.60    1.40
   5   0  -1   -0.60    1.60
   5   0  -1    1.50    1.40
  -4   0   1   -1.20    1.30
  -4   0   1   -2.40    1.70
  -4   0   1    0.00    0.70
   4   0  -1   -1.00    1.00
   4   0  -1    0.50    1.00
   4   0  -1   -0.90    1.10
   4   0  -1    1.80    1.50
  -4   0   1   -0.70    1.20
   4   0  -1    0.90    1.30
   3   0  -1 1075.79   16.80
  -3   0   1 1051.79   17.60
   3   0  -1 1061.29   17.30
  -3   0   1 1036.10   15.70
   3   0  -1 1057.09   17.10
   3   0  -1 1041.30   16.50
   3   0  -1 1057.39   16.60
   3   0  -1 1061.89   16.10
  -3   0   1 1068.59   17.60
  -2   0   1    3.70    0.60
   2   0  -1    6.00    1.00
   2   0  -1    4.60    0.70
   2   0  -1    5.10    1.00
   2   0  -1    1.90    1.20
   2   0  -1    5.30    1.10
  -2   0   1    4.50    1.40
  -2   0   1    3.70    1.10
   1   0  -1 1817.02   26.00
  -1   0   1 1800.52   25.80
   1   0  -1 1777.52   25.40
   1   0  -1 1747.03   25.30
  -1   0   1 1749.92   26.00
   1   0  -1 1786.42   25.70
   1   0  -1 1780.52   25.90
   0   0  -1    0.00    0.20
   0   0  -1   -0.20    0.30
   0   0  -1    0.10    0.20
   0   0   1    0.10    0.10
   0   0   1    0.30    0.30
   0   0  -1    0.90    0.30
   0   0  -1    0.10    0.20
  -1   0  -1  326.27    5.60
   1   0   1  311.97    5.00
   1   0   1  325.67    5.20
  -1   0  -1  326.57    5.10
  -1   0  -1  316.97    5.10
  -1   0  -1  326.87    5.30
   1   0   1  327.17    5.30
   2   0   1    3.30    1.10
  -2   0  -1    2.90    1.00
  -2   0  -1    3.70    1.20
  -2   0  -1    5.70    1.50
  -2   0  -1    3.40    0.70
   2   0   1    3.60    0.90
   2   0   1    3.90    0.90
   2   0   1    2.50    0.80
   3   0   1   35.90    1.90
  -3   0  -1   37.50    1.60
   3   0   1   35.60    1.80
   3   0   1   37.60    2.10
  -3   0  -1   39.10    2.80
   3   0   1   38.20    2.00
  -3   0  -1   34.30    2.60
   3   0   1   33.60    2.40
   3   0   1   35.50    2.00
   4   0   1    1.90    1.50
   4   0   1    3.20    1.30
  -4   0  -1    2.40    0.80
   4   0   1    2.60    1.20
   4   0   1    3.30    1.10
  -4   0  -1    2.80    1.60
  -4   0  -1    2.80    1.70
  -4   0  -1    5.30    1.40
   4   0   1    3.10    1.20
   5   0   1   66.39    3.20
  -5   0  -1   70.69    3.40
   5   0   1   62.69    3.70
   5   0   1   66.29    3.00
  -5   0  -1   69.79    4.00
  -5   0  -1   63.39    4.10
  -6   0  -1   -0.30    1.90
   6   0   1   -1.40    1.30
   7   0   1   -1.80    1.40
  -7   0  -1    4.50    2.40
  -8   0  -1    2.80    2.30
  -9   0  -1   21.90    3.40
 -10   0  -1    2.30    2.50
 -11   0  -1    4.90    2.10
 -11  -1   1    5.80    2.20
 -11   1   1    3.10    2.10
 -10  -1   1   -0.40    2.30
 -10   1   1    1.70    2.40
  -9  -1   1    2.30    2.50
  -9   1   1    1.50    2.30
  -8  -1   1    1.70    2.40
  -8   1   1    3.70    2.30
  -8   1   1    3.50    1.50
   7  -1  -1   16.00    2.50
   7   1  -1   16.50    2.60
  -7   1   1   18.40    3.00
  -7   1   1   14.20    1.90
  -7   1   1   13.00    3.20
   6  -1  -1   33.30    3.70
  -6  -1   1   31.10    3.10
   6  -1  -1   36.20    3.10
  -6   1   1   38.00    3.20
  -6   1   1   34.80    3.80
   6   1  -1   37.00    3.00
  -6   1   1   31.50    2.80
  -6   1   1   31.50    3.70
   5  -1  -1    6.60    2.20
  -5  -1   1    4.10    1.80
   5  -1  -1    2.30    1.50
   5  -1  -1    4.90    1.20
  -5   1   1    5.50    1.60
   5   1  -1    5.90    1.80
   5   1  -1    5.80    1.40
   5   1  -1    4.30    1.80
  -5   1   1    3.60    2.30
  -5   1   1    6.40    2.10
  -5   1   1    3.50    1.50
   5   1  -1    3.70    1.30
   5   1  -1    7.50    1.80
   4  -1  -1   17.60    2.40
  -4  -1   1   15.30    2.10
   4  -1  -1   16.30    1.50
  -4  -1   1   17.00    1.50
   4  -1  -1   14.60    1.40
   4  -1  -1   17.90    2.00
   4  -1  -1   19.40    2.00
   4   1  -1   17.60    1.70
   4   1  -1   17.10    1.60
  -4   1   1   15.10    1.70
   4   1  -1   16.40    1.80
  -4   1   1   13.80    2.60
   4   1  -1   15.90    2.00
   4   1  -1   14.30    2.10
   4   1  -1   17.80    2.10
   4   1  -1   15.70    1.50
  -4   1   1   16.00    2.20
  -3  -1   1   72.59    2.50
   3  -1  -1   67.09    2.40
   3  -1  -1   74.19    2.80
   3  -1  -1   70.99    2.80
   3  -1  -1   67.69    3.40
   3  -1  -1   69.79    2.10
  -3  -1   1   68.89    2.90
   3   1  -1   69.09    2.90
  -3   1   1   64.89    2.40
  -3   1   1   68.99    3.60
   3   1  -1   79.19    3.50
   3   1  -1   68.49    2.40
   3   1  -1   71.89    2.70
  -3   1   1   64.89    3.10
   3   1  -1   67.69    2.20
   3   1  -1   68.39    2.80
   2  -1  -1 2313.47   33.00
   2  -1  -1 2268.27   34.50
   2  -1  -1 2311.27   33.90
  -2  -1   1 2326.17   33.70
  -2  -1   1 2293.97   33.70
  -2  -1   1 2209.18   33.90
   2  -1  -1 2329.27   34.00
   2  -1  -1 2248.97   33.50
   2   1  -1 2240.38   33.30
  -2   1   1 2302.37   34.40
   2   1  -1 2254.47   34.00
   2   1  -1 2301.77   33.30
   2   1  -1 2377.86   33.90
   2   1  -1 2374.86   34.70
   2   1  -1 2330.27   33.90
  -2   1   1 2318.87   34.00
   1  -1  -1  506.75    7.40
  -1  -1   1  499.15    7.60
   1  -1  -1  493.85    8.20
  -1  -1   1  509.65    8.20
   1  -1  -1  503.25    8.20
   1  -1  -1  507.35    8.10
   1  -1  -1  502.75    8.40
  -1  -1   1  496.05    7.60
  -1  -1   1  497.05    8.20
  -1  -1   1  497.65    8.10
   1  -1  -1  503.35    7.30
   1   1  -1  502.15    8.10
   1   1  -1  504.95    7.90
   1   1  -1  486.65    7.80
  -1   1   1  486.25    7.70
   1   1  -1  505.05    8.60
   1   1  -1  499.95    7.70
  -1   1   1  493.65    8.40
   0  -1   1 1536.35   22.80
   0  -1  -1 1613.24   22.60
   0  -1   1 1547.25   22.40
   0  -1  -1 1576.44   22.60
   0  -1  -1 1573.94   23.00
   0  -1   1 1559.54   22.60
   0  -1  -1 1548.45   22.30
   0  -1   1 1518.45   22.90
   0  -1  -1 1588.24   22.80
   0  -1   1 1556.04   22.60
   0  -1   1 1562.34   22.40
   0   1   1 1530.25   22.20
   0   1  -1 1548.15   22.90
   0   1  -1 1517.85   22.80
   0   1   1 1536.55   22.50
   0   1  -1 1596.04   22.90
  -1  -1  -1 1099.39   16.70
  -1  -1  -1 1114.89   17.10
  -1  -1  -1 1123.49   16.80
   1  -1   1 1112.59   17.10
   1  -1   1 1155.18   16.30
   1  -1   1 1108.39   16.10
  -1  -1  -1 1104.49   16.70
   1  -1   1 1112.89   16.70
   1   1   1 1118.09   16.30
  -1   1  -1 1101.49   16.20
  -1   1  -1 1110.59   16.20
   1   1   1 1104.79   16.70
  -1   1  -1 1135.29   17.00
  -1   1  -1 1085.69   17.10
   2  -1   1 2965.70   43.70
   2  -1   1 2932.91   43.00
  -2  -1  -1 2998.40   42.40
  -2  -1  -1 2932.01   43.50
  -2  -1  -1 2898.61   43.30
   2  -1   1 2992.10   42.50
  -2  -1  -1 2872.41   42.90
  -2  -1  -1 2866.81   42.90
  -2   1  -1 2981.60   43.20
  -2   1  -1 2967.30   42.10
   2   1   1 2920.91   42.10
  -2   1  -1 3027.20   43.90
   2   1   1 2947.80   42.60
   2   1   1 3009.10   43.40
   2   1   1 2998.60   42.40
  -3  -1  -1  379.46    7.10
  -3  -1  -1  388.86    7.10
   3  -1   1  382.96    6.80
   3  -1   1  383.86    6.40
  -3  -1  -1  364.86    6.90
  -3  -1  -1  374.76    7.70
   3  -1   1  372.96    7.20
   3  -1   1  383.06    8.10
   3   1   1  380.76    7.70
   3   1   1  372.66    6.90
   3   1   1  379.96    6.40
   3   1   1  391.76    7.90
   3   1   1  372.36    7.10
  -3   1  -1  394.06    8.50
  -3   1  -1  371.96    6.80
   3   1   1  380.96    6.90
  -3   1  -1  374.66    7.70
   4  -1   1  178.38    5.70
  -4  -1  -1  181.08    5.40
   4  -1   1  172.08    4.30
   4  -1   1  171.58    4.70
  -4  -1  -1  175.58    4.40
   4   1   1  170.18    4.70
   4   1   1  175.88    4.50
   4   1   1  172.88    4.60
   4   1   1  175.38    4.00
  -4   1  -1  171.78    6.00
   4   1   1  170.88    4.70
  -4   1  -1  178.28    5.70
   4   1   1  179.08    5.40
  -4   1  -1  175.38    4.60
   4   1   1  183.58    5.10
   5  -1   1  542.05   10.10
   5  -1   1  520.85   11.90
  -5  -1  -1  531.25   11.40
   5  -1   1  536.45   10.70
  -5  -1  -1  551.64   10.60
   5   1   1  520.95   11.20
  -5   1  -1  518.25   10.30
   5   1   1  530.25   10.40
   5   1   1  546.75   10.70
  -5   1  -1  540.95   12.20
  -5   1  -1  505.55   10.20
  -5   1  -1  549.74   12.10
  -6  -1  -1    3.00    2.00
   6  -1   1    3.20    2.10
   6  -1   1    1.50    1.50
   6  -1   1   -1.20    1.10
  -6   1  -1    2.10    1.80
  -6   1  -1    0.90    1.40
   6   1   1   -0.30    1.50
  -6   1  -1    3.10    2.30
  -6   1  -1    1.90    2.00
  -7  -1  -1    4.40    2.30
   7   1   1    8.10    2.20
  -7   1  -1    4.60    1.40
  -7   1  -1    6.90    3.10
  -7   1  -1    6.80    2.00
  -8  -1  -1   18.90    3.20
  -8  -1  -1   21.50    3.00
  -8   1  -1   19.40    3.00
  -8   1  -1   15.10    2.10
  -9  -1  -1   13.10    3.00
  -9  -1  -1   16.00    3.20
  -9   1  -1   20.60    3.20
 -10  -1  -1   29.60    3.70
 -10   1  -1   28.60    3.50
 -11  -1  -1    5.30    2.20
 -11   1  -1   -0.60    1.90
 -11  -2   1    2.30    2.00
 -11   2   1    2.20    1.90
 -10  -2   1    1.70    2.20
 -10   2   1    0.80    2.20
  -9  -2   1   26.10    3.60
  -9   2   1   25.90    3.30
  -9   2   1   20.20    2.50
  -8  -2   1    3.40    2.60
   8  -2  -1    5.00    3.20
  -8  -2   1    4.00    2.40
  -8   2   1    3.00    2.30
  -8   2   1    5.20    1.70
  -8   2   1    5.10    2.60
   7  -2  -1   51.39    4.30
  -7   2   1   56.09    5.40
  -7   2   1   58.09    4.00
  -7   2   1   55.29    3.10
  -7   2   1   46.10    4.90
  -7   2   1   59.99    4.30
   7   2  -1   59.49    4.20
   6  -2  -1    8.90    2.20
  -6   2   1    7.30    1.40
  -6   2   1   11.40    2.70
   6   2  -1    8.30    2.60
  -6   2   1    6.40    1.80
   6   2  -1   11.30    2.20
  -6   2   1    8.90    3.00
   6   2  -1    7.40    2.10
   6   2  -1    8.30    1.90
  -6   2   1    9.90    2.10
   5  -2  -1    1.30    1.50
  -5  -2   1    0.30    1.50
   5  -2  -1    3.10    2.10
  -5  -2   1    1.40    1.30
  -5   2   1    0.20    2.30
   5   2  -1    1.10    1.90
  -5   2   1    3.40    1.40
   5   2  -1    1.40    1.30
  -5   2   1    2.00    1.30
  -5   2   1    4.50    1.90
   5   2  -1    1.70    1.40
   5   2  -1    1.70    1.30
   5   2  -1    1.50    1.60
   5   2  -1    3.90    1.60
   4  -2  -1   82.39    3.70
  -4  -2   1   80.99    3.30
  -4  -2   1   84.19    3.60
   4  -2  -1   83.79    2.40
   4  -2  -1   85.19    4.60
   4   2  -1   86.99    3.10
   4   2  -1   88.09    4.40
   4   2  -1   84.29    3.30
   4   2  -1   87.89    3.30
  -4   2   1   82.09    3.90
   4   2  -1   79.59    3.80
  -4   2   1   84.99    4.70
  -4   2   1   83.59    3.00
   4   2  -1   85.69    3.60
   4   2  -1   84.49    2.70
   3  -2  -1   53.09    3.50
   3  -2  -1   56.49    2.50
   3  -2  -1   57.49    2.10
  -3  -2   1   49.70    2.60
   3  -2  -1   50.39    2.70
  -3  -2   1   51.09    2.60
   3  -2  -1   51.89    1.60
   3   2  -1   52.99    2.50
  -3   2   1   47.90    2.70
   3   2  -1   45.20    3.20
   3   2  -1   52.59    2.60
   3   2  -1   48.30    2.80
  -3   2   1   49.90    3.40
  -3   2   1   49.90    2.00
   3   2  -1   49.30    2.00
   3   2  -1   51.09    2.10
   3   2  -1   48.10    2.40
  -2  -2   1  319.17    6.50
   2  -2  -1  345.67    6.70
  -2  -2   1  347.47    6.30
  -2  -2   1  341.47    6.90
   2  -2  -1  341.67    7.00
   2  -2  -1  337.97    5.50
   2  -2  -1  338.07    6.20
   2  -2  -1  331.57    5.30
  -2  -2   1  346.17    6.80
   2  -2  -1  347.37    6.60
   2  -2  -1  351.96    7.60
   2   2  -1  338.57    7.60
   2   2  -1  350.16    6.10
  -2   2   1  344.07    7.30
   2   2  -1  347.37    6.50
  -2   2   1  331.77    6.10
   2   2  -1  340.57    6.00
   2   2  -1  345.47    6.50
   1  -2  -1 1680.53   25.90
  -1  -2   1 1750.42   25.10
  -1  -2   1 1726.73   25.20
  -1  -2   1 1647.04   25.70
   1  -2  -1 1711.03   25.10
   1  -2  -1 1700.53   25.50
   1  -2  -1 1742.43   26.20
  -1  -2   1 1703.93   25.90
   1  -2  -1 1691.93   25.90
   1  -2  -1 1707.43   24.70
   1  -2  -1 1714.33   25.50
  -1  -2   1 1743.43   25.80
  -1  -2   1 1724.23   26.50
   1   2  -1 1726.33   25.70
   1   2  -1 1664.83   25.20
   1   2  -1 1735.63   25.00
   1   2  -1 1745.13   26.60
   0  -2  -1    7.20    1.30
   0  -2  -1   12.00    1.30
   0  -2   1   11.30    1.10
   0  -2  -1   10.60    1.20
   0  -2  -1   11.20    1.10
   0  -2   1    9.40    1.40
   0  -2  -1   10.80    0.80
   0  -2   1    9.30    1.10
   0  -2  -1   12.00    1.40
   0  -2   1   10.10    0.90
   0  -2   1   10.40    1.10
   0  -2   1    9.30    1.10
   0  -2  -1   10.20    0.90
   0   2   1   12.50    1.30
   0   2  -1   10.20    1.40
  -1  -2  -1    5.70    1.10
   1  -2   1    6.80    0.70
   1  -2   1    7.30    1.10
  -1  -2  -1    5.50    1.20
   1  -2   1    7.50    1.10
   1  -2   1    4.70    1.50
  -1  -2  -1    6.80    1.10
   1  -2   1    5.20    1.20
   1  -2   1    5.90    0.80
   1  -2   1    6.40    0.90
  -1  -2  -1    6.80    1.40
  -1   2  -1    4.60    1.20
   1   2   1    6.30    0.80
   1   2   1    7.90    0.90
   1   2   1    7.50    0.70
   1   2   1    8.00    0.90
  -1   2  -1    7.60    0.70
   1   2   1    7.80    0.90
   2  -2   1   37.80    1.50
   2  -2   1   37.00    2.20
   2  -2   1   37.70    1.50
   2  -2   1   41.30    2.90
  -2  -2  -1   38.80    2.40
  -2  -2  -1   37.50    2.30
  -2  -2  -1   38.40    2.20
  -2  -2  -1   35.30    2.60
   2   2   1   33.90    2.20
   2   2   1   39.30    1.70
   2   2   1   38.90    2.10
  -2   2  -1   42.90    2.80
  -2   2  -1   38.70    1.80
  -2   2  -1   36.10    1.30
   3  -2   1   21.90    1.40
  -3  -2  -1   23.90    2.00
  -3  -2  -1   24.70    2.00
   3  -2   1   21.10    2.00
  -3  -2  -1   24.60    2.30
   3  -2   1   20.70    2.50
   3   2   1   24.20    2.00
   3   2   1   22.40    1.70
   3   2   1   24.10    2.10
   3   2   1   22.70    2.40
  -3   2  -1   23.50    2.00
  -3   2  -1   24.30    1.60
  -3   2  -1   25.10    2.80
   4  -2   1   39.00    2.00
   4  -2   1   33.10    2.60
  -4  -2  -1   38.70    2.70
  -4  -2  -1   40.40    2.60
  -4  -2  -1   37.20    2.90
   4  -2   1   41.50    3.40
   4   2   1   36.30    2.40
   4   2   1   39.30    2.80
  -4   2  -1   35.30    3.40
   4   2   1   40.40    3.30
  -4   2  -1   33.50    2.20
   4   2   1   36.20    2.80
  -4   2  -1   33.80    2.80
   4   2   1   39.10    2.90
  -5  -2  -1    0.70    1.60
   5  -2   1   -0.10    0.90
   5  -2   1   -0.40    1.40
   5  -2   1    1.50    2.00
  -5  -2  -1    0.90    1.20
   5   2   1   -0.50    1.30
   5   2   1    1.20    1.80
  -5   2  -1    2.20    1.30
  -5   2  -1   -0.80    1.70
  -5   2  -1   -0.20    2.20
   5   2   1    0.40    1.50
   5   2   1    0.70    1.60
   5   2   1    1.00    1.50
  -5   2  -1    0.10    1.30
   5   2   1    1.60    1.30
   6  -2   1    2.80    1.70
  -6  -2  -1    3.00    2.00
   6   2   1    4.90    2.40
  -6   2  -1    2.90    1.20
   6   2   1    2.00    1.70
  -6   2  -1    2.00    2.30
  -6   2  -1   -0.30    1.90
  -6   2  -1    3.60    1.50
  -6   2  -1    1.70    1.50
   7  -2   1   -0.50    1.90
  -7   2  -1    3.80    2.80
  -7   2  -1   -0.80    1.90
  -7   2  -1    1.10    1.10
  -7   2  -1    0.30    1.70
  -7   2  -1    0.40    2.50
   7   2   1   -0.80    1.90
  -8  -2  -1   33.20    3.40
  -8  -2  -1   30.40    3.60
  -8   2  -1   27.70    2.50
  -8   2  -1   28.50    3.30
  -9  -2  -1    1.60    2.00
  -9  -2  -1   -2.10    2.20
  -9   2  -1   -0.10    1.50
  -9   2  -1    0.40    2.10
 -10  -2  -1    6.00    2.40
 -10  -2  -1    3.40    1.90
 -10   2  -1    5.10    2.40
 -11  -2  -1    4.50    1.90
 -11   2  -1    6.00    2.10
 -11  -3   1   -0.40    1.70
 -11   3   1   -1.70    1.70
  10  -3  -1    1.20    2.50
 -10  -3   1    2.60    1.80
 -10  -3   1    3.20    2.10
 -10   3   1    5.20    2.10
  -9  -3   1    2.00    2.10
   9  -3  -1   -0.50    2.50
  -9  -3   1    0.10    2.10
  -9   3   1    0.40    2.00
  -9   3   1   -2.30    1.50
  -8  -3   1   11.00    2.50
  -8  -3   1    6.80    2.40
   8  -3  -1    8.90    3.30
  -8   3   1    8.50    3.00
  -8   3   1    7.30    1.90
  -8   3   1    5.10    2.30
  -8   3   1    7.90    2.70
   7  -3  -1   36.40    4.40
  -7  -3   1   35.20    3.70
  -7  -3   1   37.70    3.80
  -7   3   1   36.50    4.60
  -7   3   1   30.20    3.50
  -7   3   1   32.70    2.60
  -7   3   1   31.90    3.50
   7   3  -1   33.80    3.40
   6  -3  -1   18.00    2.80
  -6   3   1   15.80    2.90
  -6   3   1   18.30    2.50
  -6   3   1   19.70    1.90
   6   3  -1   18.40    2.40
  -6   3   1   17.50    2.40
   6   3  -1   23.70    3.00
   6   3  -1   20.90    2.60
   6   3  -1   21.20    3.60
   6   3  -1   16.00    2.30
  -6   3   1   17.20    3.60
   6   3  -1   21.40    3.00
   5  -3  -1  135.19    5.40
   5  -3  -1  128.79    6.60
  -5  -3   1  140.29    4.90
   5   3  -1  141.59    4.60
  -5   3   1  139.09    5.60
  -5   3   1  140.59    4.50
   5   3  -1  129.29    5.50
  -5   3   1  126.09    4.30
  -5   3   1  133.09    6.80
   5   3  -1  135.69    4.60
   5   3  -1  138.29    6.30
   5   3  -1  135.69    5.20
   5   3  -1  130.89    4.90
   4  -3  -1  469.95   11.40
   4  -3  -1  447.56    9.80
  -4  -3   1  454.45    9.50
   4   3  -1  432.06    9.40
  -4   3   1  453.15    9.80
  -4   3   1  449.95   11.10
   4   3  -1  440.26    8.90
   4   3  -1  441.46    9.50
   4   3  -1  436.06   11.20
  -4   3   1  435.56    8.30
  -4   3   1  433.36    8.10
   4   3  -1  436.36   10.00
   4   3  -1  459.65    8.80
   3  -3  -1   24.50    2.10
   3  -3  -1   18.10    2.00
  -3  -3   1   20.60    2.30
  -3  -3   1   20.30    2.10
   3  -3  -1   24.30    2.90
  -3  -3   1   21.10    1.90
   3  -3  -1   21.50    1.20
   3   3  -1   18.00    1.70
  -3   3   1   20.50    1.40
   3   3  -1   18.00    1.70
  -3   3   1   23.40    2.80
   3   3  -1   15.80    2.50
   3   3  -1   15.70    2.10
   3   3  -1   21.40    2.10
   3   3  -1   17.10    2.30
   2  -3  -1   19.90    1.20
   2  -3  -1   19.90    1.60
   2  -3  -1   21.90    2.50
  -2  -3   1   18.20    1.90
   2  -3  -1   21.60    1.10
   2  -3  -1   23.00    2.30
   2  -3  -1   20.60    1.90
  -2  -3   1   21.10    1.70
  -2  -3   1   18.70    2.00
   2  -3  -1   26.00    2.20
   2   3  -1   25.10    2.80
   2   3  -1   21.80    1.90
   2   3  -1   16.80    1.40
  -2   3   1   20.90    1.10
   2   3  -1   21.30    1.50
  -2   3   1   22.00    1.40
   2   3  -1   21.10    1.70
   2   3  -1   22.20    1.50
   1  -3  -1  397.16    7.30
   1  -3  -1  399.86    8.20
  -1  -3   1  413.96    8.00
   1  -3  -1  388.06    7.50
   1  -3  -1  402.76    8.30
  -1  -3   1  398.66    7.00
  -1  -3   1  411.56    8.10
  -1  -3   1  411.36    8.70
   1  -3  -1  414.16    8.10
  -1  -3   1  404.56    7.30
   1  -3  -1  397.66    7.50
   1  -3  -1  400.06    6.60
   1   3  -1  391.96    6.70
   1   3  -1  391.76    8.80
   1   3  -1  392.56    7.20
   1   3  -1  389.86    7.80
   0  -3  -1   60.29    1.80
   0  -3   1   61.39    2.00
   0  -3   1   58.69    2.50
   0  -3  -1   60.09    2.70
   0  -3   1   60.49    2.60
   0  -3  -1   56.69    3.00
   0  -3   1   60.59    3.00
   0  -3  -1   57.29    2.60
   0  -3  -1   62.29    2.60
   0  -3  -1   57.29    2.80
   0  -3   1   60.69    2.30
   0  -3   1   57.99    2.40
   0  -3  -1   59.49    2.20
   0   3  -1   60.09    3.00
   0   3   1   59.29    1.80
   1  -3   1   22.50    1.40
   1  -3   1   22.30    1.90
  -1  -3  -1   18.70    1.80
   1  -3   1   23.20    1.80
  -1  -3  -1   26.20    2.60
   1  -3   1   23.00    1.60
   1  -3   1   21.80    2.30
  -1  -3  -1   22.80    2.00
   1  -3   1   20.10    1.80
  -1  -3  -1   23.00    2.00
   1  -3   1   21.70    1.80
   1   3   1   27.00    1.90
   1   3   1   23.20    1.50
   1   3   1   25.00    1.50
   1   3   1   20.20    1.30
   1   3   1   25.70    1.80
   1   3   1   23.90    1.40
  -1   3  -1   24.80    2.50
   2  -3   1   84.29    2.80
   2  -3   1   83.69    2.50
   2  -3   1   94.29    4.20
  -2  -3  -1   81.79    3.90
   2  -3   1   86.89    3.40
  -2  -3  -1   90.09    3.50
  -2  -3  -1   92.29    3.60
   2  -3   1   87.69    2.40
  -2  -3  -1   85.79    3.40
   2   3   1   85.59    2.70
  -2   3  -1   86.79    2.00
  -2   3  -1   86.09    2.20
  -2   3  -1   79.09    3.80
  -2   3  -1   85.59    2.30
   2   3   1   89.09    2.80
   2   3   1   90.89    3.10
   3  -3   1   93.79    3.80
   3  -3   1   95.39    4.70
  -3  -3  -1  102.59    3.90
   3  -3   1   91.39    2.70
  -3  -3  -1   97.09    3.80
  -3  -3  -1   98.79    3.90
   3   3   1   97.79    3.80
   3   3   1  100.29    4.80
  -3   3  -1   95.09    2.50
   3   3   1   96.79    3.20
  -3   3  -1  102.09    3.40
  -3   3  -1   92.59    4.70
   3   3   1   95.79    3.50
   4  -3   1    4.10    2.20
   4  -3   1    1.90    0.90
  -4  -3  -1    3.50    1.50
  -4  -3  -1    3.00    1.60
  -4  -3  -1    4.60    1.70
   4  -3   1   -0.40    1.40
  -4   3  -1    2.30    1.10
   4   3   1    0.50    1.70
   4   3   1    2.70    1.20
   4   3   1    2.10    1.70
   4   3   1    1.90    1.40
   4   3   1    4.60    1.70
  -4   3  -1    4.10    1.60
   4   3   1    1.20    1.50
  -4   3  -1    2.60    1.20
  -4   3  -1    2.60    2.20
   5  -3   1    2.80    1.70
   5  -3   1    2.20    2.20
  -5  -3  -1    1.00    1.80
  -5  -3  -1    3.70    1.50
  -5   3  -1    2.60    1.30
  -5   3  -1    4.90    2.80
   5   3   1    3.00    2.10
   5   3   1    0.90    1.30
  -5   3  -1   -0.70    1.20
   5   3   1    2.10    1.60
  -5   3  -1    2.20    1.80
   5   3   1    2.00    1.60
   5   3   1    2.00    1.90
   5   3   1    1.10    1.80
   6  -3   1  141.99    6.00
   6   3   1  150.58    5.70
   6   3   1  147.69    5.50
  -6   3  -1  148.59    5.30
  -6   3  -1  151.08    7.60
   6   3   1  137.99    6.00
   6   3   1  145.39    7.10
  -6   3  -1  146.09    6.70
  -6   3  -1  146.99    4.30
   6   3   1  151.08    6.50
   6   3   1  162.58    5.50
  -6   3  -1  150.28    5.20
   7  -3   1   12.90    3.40
   7  -3   1   14.00    2.90
  -7  -3  -1   16.40    2.90
  -7  -3  -1   15.50    2.50
  -7   3  -1   20.80    3.80
  -7   3  -1   10.50    2.60
  -7   3  -1   12.00    2.60
   7   3   1   14.50    2.80
  -7   3  -1   13.00    1.90
   8  -3   1   24.20    3.30
  -8  -3  -1   30.70    3.40
   8  -3   1   31.00    4.20
  -8  -3  -1   23.30    3.10
  -8   3  -1   29.90    3.80
  -8   3  -1   24.20    3.30
  -8   3  -1   22.00    3.10
  -8   3  -1   22.90    2.40
  -9  -3  -1    0.30    2.00
   9  -3   1   -3.50    2.50
  -9  -3  -1    2.00    2.10
  -9   3  -1    0.30    1.50
  -9   3  -1    2.20    2.10
 -10  -3  -1    4.30    2.10
 -10  -3  -1    5.10    2.00
 -10   3  -1   -0.50    2.00
 -11  -3  -1   -2.10    1.60
 -11  -3  -1   -4.20    1.50
 -11   3  -1   -0.30    1.70
 -11  -4   1    3.50    1.60
 -10  -4   1   10.80    2.40
  10  -4  -1    6.70    2.50
 -10  -4   1    9.60    2.00
 -10   4   1    7.70    1.90
  -9  -4   1   27.00    3.20
   9  -4  -1   26.10    3.80
  -9  -4   1   24.80    3.30
  -9   4   1   20.90    2.60
  -9   4   1   24.20    3.60
  -8  -4   1    9.10    2.60
   8  -4  -1    4.40    2.80
  -8  -4   1   10.70    2.70
  -8   4   1    7.60    2.70
  -8   4   1    9.20    1.90
   8   4  -1    8.50    2.30
  -7  -4   1  216.98    7.70
  -7  -4   1  235.88    7.50
   7  -4  -1  209.78    8.70
  -7   4   1  223.48    5.90
   7   4  -1  222.28    8.90
  -7   4   1  217.58    8.90
  -7   4   1  232.08    7.60
   7   4  -1  236.68    7.50
   7   4  -1  224.78    7.20
  -7   4   1  230.98    7.50
   6  -4  -1   13.30    2.90
  -6  -4   1   12.10    2.50
   6   4  -1   18.40    2.40
   6   4  -1   14.50    2.80
  -6   4   1   19.40    2.50
   6   4  -1   20.10    3.40
   6   4  -1   12.90    3.60
   6   4  -1   15.80    3.20
  -6   4   1   15.30    3.00
   6   4  -1   15.20    2.40
  -6   4   1   16.20    4.00
  -6   4   1   14.10    1.90
   6   4  -1   12.10    2.50
  -6   4   1   14.10    2.40
  -5  -4   1   22.00    2.70
   5  -4  -1   28.30    3.30
   5   4  -1   24.20    2.40
   5   4  -1   22.30    2.90
   5   4  -1   27.50    3.50
   5   4  -1   24.60    2.70
  -5   4   1   29.40    3.30
  -5   4   1   28.70    2.50
   5   4  -1   24.00    2.80
  -5   4   1   21.90    4.10
  -5   4   1   22.70    2.30
   5   4  -1   24.50    3.70
   5   4  -1   24.10    3.20
  -4  -4   1  145.59    5.30
   4  -4  -1  130.39    6.40
   4  -4  -1  143.29    5.50
  -4   4   1  140.99    5.00
  -4   4   1  146.89    6.70
  -4   4   1  138.99    3.70
   4   4  -1  141.49    5.00
   4   4  -1  135.39    5.10
   4   4  -1  145.69    5.80
   4   4  -1  137.99    6.60
  -4   4   1  144.59    3.90
   4   4  -1  135.29    4.70
   4   4  -1  141.09    4.50
   3  -4  -1  136.39    4.90
  -3  -4   1  126.49    4.80
  -3  -4   1  129.89    5.10
   3  -4  -1  128.49    5.80
   3   4  -1  124.39    3.90
  -3   4   1  128.29    2.90
   3   4  -1  133.69    5.10
   3   4  -1  123.19    5.80
   3   4  -1  131.29    4.00
  -3   4   1  121.89    5.60
   3   4  -1  131.89    4.40
   3   4  -1  127.99    4.20
   2  -4  -1  110.09    4.40
   2  -4  -1  108.49    4.20
  -2  -4   1  109.09    4.30
  -2  -4   1  107.29    4.10
   2  -4  -1  104.89    3.60
   2  -4  -1  104.89    3.90
   2  -4  -1  107.79    2.70
   2  -4  -1  111.19    4.90
  -2   4   1  118.19    4.90
   2   4  -1  106.39    5.00
   2   4  -1  106.39    3.00
   2   4  -1  107.89    3.50
   2   4  -1  106.69    3.40
   1  -4  -1  172.48    4.50
  -1  -4   1  165.98    4.40
  -1  -4   1  171.98    5.20
   1  -4  -1  173.98    5.40
   1  -4  -1  177.48    5.30
  -1  -4   1  175.08    5.10
   1  -4  -1  168.18    5.50
   1  -4  -1  176.08    4.80
   1  -4  -1  166.78    3.70
   1  -4  -1  176.48    4.60
   1   4  -1  170.78    5.90
   1   4  -1  169.68    4.20
   1   4  -1  160.78    5.00
   1   4  -1  165.08    4.30
   1   4  -1  169.78    3.60
   0  -4   1   25.70    1.60
   0  -4   1   24.20    2.10
   0  -4  -1   18.40    2.00
   0  -4  -1   22.70    1.70
   0  -4   1   23.20    2.10
   0  -4   1   25.20    2.20
   0  -4   1   22.80    2.50
   0  -4  -1   22.20    2.00
   0  -4  -1   20.70    2.60
   0  -4  -1   21.00    2.20
   0   4  -1   17.90    2.30
   0   4  -1   20.90    1.90
   0   4   1   21.80    2.30
   0   4   1   21.50    1.50
   1  -4   1  153.38    4.20
   1  -4   1  148.19    4.30
   1  -4   1  142.79    4.50
  -1  -4  -1  150.58    5.60
  -1  -4  -1  145.39    4.70
  -1  -4  -1  145.99    4.80
   1  -4   1  157.88    3.70
   1  -4   1  160.38    4.50
  -1  -4  -1  153.18    4.80
   1  -4   1  153.08    4.90
   1   4   1  147.49    3.70
  -1   4  -1  153.98    4.00
   1   4   1  156.58    3.60
  -1   4  -1  157.28    5.80
  -1   4  -1  143.79    4.80
  -2  -4  -1    6.50    1.70
   2  -4   1    7.30    1.00
  -2  -4  -1    7.20    2.10
  -2  -4  -1    4.70    1.60
   2  -4   1    7.00    1.60
  -2  -4  -1    5.20    1.60
   2  -4   1    4.10    1.90
  -2   4  -1    9.40    2.20
  -2   4  -1    5.90    2.00
   2   4   1    5.90    1.30
  -2   4  -1    6.00    1.00
   2   4   1    7.60    1.30
   2   4   1    6.10    1.20
   3  -4   1  267.37    8.30
   3  -4   1  267.27    7.20
  -3  -4  -1  273.67    7.30
   3  -4   1  277.67    5.60
  -3  -4  -1  273.77    7.10
  -3  -4  -1  276.97    7.40
   3   4   1  267.67    8.70
   3   4   1  272.47    6.40
   3   4   1  281.97    7.10
  -3   4  -1  273.87    6.10
  -3   4  -1  265.07    8.10
   3   4   1  276.07    6.40
  -3   4  -1  275.57    5.00
   3   4   1  280.47    6.30
  -4  -4  -1    5.20    1.90
   4  -4   1    4.70    2.30
   4  -4   1    5.60    1.90
  -4  -4  -1    9.90    2.00
  -4   4  -1    6.30    1.20
  -4   4  -1    6.70    1.40
  -4   4  -1    8.20    1.90
   4   4   1    6.20    2.00
   4   4   1    7.20    2.60
  -4   4  -1    3.40    2.50
   4   4   1    8.70    1.90
   4   4   1    4.50    1.90
   4   4   1    4.20    1.70
   4   4   1    5.60    1.50
  -5  -4  -1    0.10    1.50
   5  -4   1    1.10    1.70
   5   4   1    0.80    1.60
   5   4   1    0.80    1.90
   5   4   1    2.10    2.30
   5   4   1    0.10    2.20
  -5   4  -1    1.00    2.60
  -5   4  -1    3.00    1.90
  -5   4  -1    2.10    1.30
   5   4   1   -0.30    1.60
   5   4   1    0.80    2.40
  -5   4  -1    0.60    1.30
   5   4   1   -0.90    1.40
   6  -4   1    2.80    2.40
  -6  -4  -1    1.70    1.90
  -6   4  -1    4.40    1.40
   6   4   1    4.20    2.40
  -6   4  -1    3.80    1.80
   6   4   1    2.10    2.70
   6   4   1    6.40    2.60
   6   4   1    1.80    2.00
   6   4   1    4.60    1.80
  -6   4  -1    2.80    2.30
   6   4   1    2.50    2.70
  -6   4  -1    0.70    3.10
  -6   4  -1    3.00    1.70
   6   4   1    2.70    1.90
  -7  -4  -1    9.80    1.90
   7  -4   1    9.30    3.20
  -7  -4  -1    8.10    2.30
  -7  -4  -1    6.90    2.30
   7  -4   1    8.40    2.70
   7   4   1    8.00    2.60
  -7   4  -1    5.00    2.40
  -7   4  -1    8.10    1.70
  -7   4  -1    9.00    2.90
   7   4   1    8.50    3.00
  -7   4  -1    5.90    2.30
   8  -4   1   15.90    2.80
  -8  -4  -1   14.40    2.70
  -8  -4  -1   15.60    2.80
   8  -4   1   15.90    3.60
  -8   4  -1   16.40    3.10
  -8   4  -1   16.80    2.90
  -8   4  -1   13.10    2.10
   8   4   1   12.00    2.60
  -9  -4  -1   -1.10    1.90
  -9  -4  -1    2.40    1.90
   9  -4   1    3.80    2.60
  -9   4  -1   -2.00    1.50
  -9   4  -1    1.40    1.90
  -9   4  -1    1.80    2.40
  10  -4   1    1.60    2.10
 -10  -4  -1   -0.20    1.60
 -10  -4  -1    0.90    1.80
 -10   4  -1    1.50    1.80
 -10   4  -1    0.80    1.70
 -11  -4  -1   -0.30    1.20
 -11  -4  -1    1.30    1.40
  10  -5  -1    5.70    2.20
 -10  -5   1    3.30    1.70
 -10  -5   1    2.20    1.40
 -10   5   1   -0.70    1.50
   9  -5  -1    1.70    2.30
  -9  -5   1    3.20    2.00
  -9  -5   1    3.10    2.00
  -9   5   1    1.00    1.70
  -9   5   1   -1.70    2.50
   8  -5  -1   10.10    3.20
  -8  -5   1    8.50    2.40
  -8  -5   1    6.00    2.40
  -8   5   1    3.70    2.50
   8   5  -1    8.30    2.30
  -8   5   1    7.30    1.90
  -8   5   1    5.60    2.90
  -7  -5   1    2.10    1.60
  -7  -5   1    2.60    2.30
   7  -5  -1    5.00    2.90
  -7  -5   1    0.10    1.90
   7   5  -1    4.50    2.50
   7   5  -1    1.30    2.30
  -7   5   1    2.80    1.50
   7   5  -1   -0.20    1.90
  -7   5   1    1.70    2.10
  -7   5   1    0.00    2.00
  -6  -5   1    4.70    2.00
   6  -5  -1   15.30    3.60
  -6  -5   1   13.50    2.80
  -6  -5   1    9.20    2.60
  -6  -5   1   10.20    2.60
  -6   5   1   12.00    1.90
  -6   5   1   16.90    2.60
   6   5  -1    8.70    2.70
   6   5  -1   13.80    3.30
  -6   5   1    9.70    2.30
   6   5  -1   11.70    3.20
  -6   5   1   10.50    3.00
   6   5  -1    9.90    2.30
   6   5  -1   13.60    2.80
   5  -5  -1   57.19    4.90
  -5  -5   1   55.59    4.60
   5   5  -1   54.99    4.10
   5   5  -1   56.79    3.60
  -5   5   1   68.69    3.50
  -5   5   1   50.29    5.90
  -5   5   1   57.69    4.20
   5   5  -1   61.49    4.70
   5   5  -1   60.69    6.10
   5   5  -1   59.49    5.00
   5   5  -1   64.69    5.00
  -5   5   1   61.69    3.30
   5   5  -1   57.29    3.80
  -4  -5   1   49.70    3.90
   4  -5  -1   50.59    4.20
   4   5  -1   50.09    4.00
   4   5  -1   43.50    4.90
  -4   5   1   51.29    5.10
  -4   5   1   51.19    3.40
   4   5  -1   50.89    3.30
   4   5  -1   49.90    4.40
   4   5  -1   47.40    3.10
  -4   5   1   50.19    2.60
   4   5  -1   47.90    3.40
   3  -5  -1   28.30    3.50
  -3  -5   1   26.60    3.10
   3  -5  -1   25.10    2.90
  -3  -5   1   31.30    3.10
   3   5  -1   21.70    3.60
  -3   5   1   31.20    3.80
   3   5  -1   26.30    2.20
   3   5  -1   20.50    2.90
   3   5  -1   21.40    2.20
   3   5  -1   24.00    2.30
   3   5  -1   27.60    2.70
  -3   5   1   24.00    2.20
   2  -5  -1  180.38    5.60
   2  -5  -1  175.48    6.10
  -2  -5   1  178.18    5.90
  -2  -5   1  171.38    6.00
   2  -5  -1  165.98    6.50
   2   5  -1  161.08    6.90
   2   5  -1  173.58    4.80
  -2   5   1  173.78    6.50
   2   5  -1  180.88    4.80
   2   5  -1  173.08    4.30
  -2   5   1  152.98    6.50
   2   5  -1  171.28    6.00
  -1  -5   1    0.20    1.30
   1  -5  -1    1.70    1.50
   1  -5  -1   -0.60    1.10
  -1  -5   1    3.40    1.70
   1  -5  -1    0.60    1.70
   1  -5  -1   -0.60    1.40
   1  -5  -1    1.20    1.10
  -1   5   1    0.10    0.70
   1   5  -1    1.00    0.80
   1   5  -1    1.60    1.70
   1   5  -1    1.20    0.90
  -1   5   1   -1.10    1.60
   0  -5   1   19.70    2.30
   0  -5  -1   23.20    2.50
   0  -5   1   20.70    1.70
   0  -5  -1   26.10    2.60
   0  -5   1   23.20    2.50
   0  -5   1   25.10    2.40
   0  -5  -1   19.20    2.20
   0  -5  -1   25.40    3.10
   0   5  -1   24.10    3.00
   0   5  -1   22.60    1.90
   0   5  -1   21.10    2.20
   0   5  -1   25.70    3.00
   0   5   1   21.30    1.80
   1  -5   1  114.99    3.40
  -1  -5  -1  119.59    5.50
  -1  -5  -1  116.39    4.60
  -1  -5  -1  122.79    4.90
   1  -5   1  116.09    4.20
   1  -5   1  113.79    4.90
   1  -5   1  110.69    4.20
  -1  -5  -1  118.29    4.60
  -1   5  -1  110.69    5.50
  -1   5  -1  116.79    4.70
   1   5   1  115.89    3.40
  -1   5  -1  107.99    4.70
  -1   5  -1  109.79    3.70
   1   5   1  114.39    3.50
   2  -5   1    4.70    1.00
  -2  -5  -1    7.10    1.70
  -2  -5  -1    4.40    2.20
  -2  -5  -1    3.40    1.80
   2  -5   1    5.90    1.70
  -2   5  -1    4.50    2.30
  -2   5  -1    7.30    2.20
   2   5   1    6.40    1.50
   2   5   1    3.70    2.20
   2   5   1    5.30    1.30
   2   5   1    4.50    1.20
   3  -5   1   35.00    3.40
  -3  -5  -1   36.80    3.50
  -3  -5  -1   37.80    3.50
   3   5   1   36.40    2.70
   3   5   1   38.20    2.90
   3   5   1   37.10    4.60
   3   5   1   37.30    2.60
   3   5   1   33.10    3.00
  -3   5  -1   39.70    2.40
  -3   5  -1   37.90    4.10
   4  -5   1  231.88    7.80
  -4  -5  -1  236.18    7.70
  -4  -5  -1  247.68    8.00
   4   5   1  249.38    8.30
   4   5   1  246.58    6.60
   4   5   1  242.98    6.80
   4   5   1  240.78    9.60
  -4   5  -1  233.08    9.10
   4   5   1  236.18    7.20
   4   5   1  218.08    9.00
  -4   5  -1  251.47    5.50
   4   5   1  238.28    7.40
   5  -5   1   15.10    3.00
  -5  -5  -1    9.50    2.50
   5   5   1    8.20    2.90
  -5   5  -1   16.20    2.10
   5   5   1    7.60    2.30
  -5   5  -1   11.70    3.70
  -5   5  -1   17.80    2.80
   5   5   1   11.00    2.40
   5   5   1    9.70    2.30
   5   5   1    9.80    3.30
  -5   5  -1   13.00    2.00
   5   5   1   10.20    3.30
   5   5   1   12.90    3.10
  -6  -5  -1  184.38    5.90
  -6  -5  -1  194.78    7.00
  -6  -5  -1  184.88    6.80
  -6  -5  -1  171.08    6.90
   6  -5   1  176.98    8.10
  -6   5  -1  179.78    7.40
  -6   5  -1  185.78    5.00
  -6   5  -1  190.88    6.10
   6   5   1  186.48    8.00
   6   5   1  194.08    8.40
   6   5   1  200.58    7.40
  -6   5  -1  194.58    6.20
   6   5   1  177.28    7.50
   6   5   1  182.98    6.50
   7  -5   1   30.30    3.70
  -7  -5  -1   37.90    3.80
   7  -5   1   32.90    4.40
  -7  -5  -1   37.60    3.10
  -7  -5  -1   36.90    3.80
  -7   5  -1   34.80    3.70
  -7   5  -1   34.40    3.60
   7   5   1   41.10    4.10
   7   5   1   33.40    4.10
  -7   5  -1   30.50    2.50
   8  -5   1   83.29    5.20
  -8  -5  -1   82.79    4.90
   8  -5   1   84.79    5.80
  -8  -5  -1   80.29    3.90
  -8  -5  -1   74.69    4.80
  -8   5  -1   79.69    5.10
   8   5   1   78.69    4.70
  -8   5  -1   84.09    3.80
  -8   5  -1   77.49    4.80
   9  -5   1    8.30    2.80
  -9  -5  -1    9.30    2.10
  -9  -5  -1   10.00    2.30
  -9   5  -1    7.50    2.10
  -9   5  -1    8.10    2.60
  -9   5  -1    6.80    1.90
 -10  -5  -1    0.90    1.40
 -10  -5  -1   -0.30    1.40
  10  -5   1    2.20    1.90
 -10   5  -1    2.40    1.70
   9  -6  -1   14.60    2.80
  -9  -6   1   11.40    1.90
  -9  -6   1   11.20    2.00
  -9   6   1   10.80    2.00
  -8  -6   1   -2.20    1.40
  -8  -6   1    3.50    2.10
   8  -6  -1    5.70    2.60
  -8  -6   1    1.80    1.80
  -8   6   1    6.70    2.70
  -8   6   1    5.40    1.90
   8   6  -1    2.10    2.10
  -7  -6   1    0.10    2.20
  -7  -6   1    0.00    2.10
  -7  -6   1   -1.80    2.00
   7  -6  -1    1.20    2.60
  -7  -6   1    1.40    1.60
  -7   6   1   -1.80    1.90
   7   6  -1   -0.10    2.00
   7   6  -1    0.30    2.10
  -7   6   1    1.50    1.40
  -7   6   1    0.30    1.90
   7   6  -1    5.30    2.40
   6  -6  -1   49.20    5.20
  -6  -6   1   61.39    4.80
  -6  -6   1   58.39    4.70
  -6  -6   1   64.19    3.80
  -6  -6   1   69.99    4.90
   6   6  -1   69.89    4.40
  -6   6   1   59.39    4.00
  -6   6   1   57.29    4.10
   6   6  -1   63.39    5.40
   6   6  -1   58.29    4.60
  -5  -6   1  198.38    6.20
  -5  -6   1  185.48    7.30
  -5  -6   1  194.68    7.20
   5  -6  -1  199.08    8.20
  -5  -6   1  190.08    7.20
  -5   6   1  210.18    5.90
   5   6  -1  203.98    7.90
   5   6  -1  190.58    7.00
   5   6  -1  200.78    7.30
  -5   6   1  194.28    7.10
   5   6  -1  203.18    8.80
   5   6  -1  196.98    6.40
  -4  -6   1   36.80    3.80
   4  -6  -1   49.00    4.90
  -4  -6   1   43.90    4.10
  -4  -6   1   48.30    3.60
   4   6  -1   45.30    4.80
   4   6  -1   44.00    4.20
   4   6  -1   46.30    3.90
   4   6  -1   47.20    3.50
  -4   6   1   47.00    2.70
  -4   6   1   43.10    3.30
   3  -6  -1   33.20    3.60
  -3  -6   1   22.10    3.10
   3   6  -1   31.50    2.70
  -3   6   1   30.90    2.50
   3   6  -1   31.20    2.70
   3   6  -1   32.60    2.90
   3   6  -1   28.30    2.90
   3   6  -1   24.30    4.30
   3   6  -1   28.30    3.80
  -3   6   1   33.50    4.50
   2  -6  -1    4.30    1.70
  -2  -6   1    2.40    1.70
  -2  -6   1   -1.90    1.70
   2   6  -1    0.00    2.10
  -2   6   1   -1.30    2.10
   2   6  -1    0.50    1.10
   2   6  -1    0.20    1.90
   2   6  -1    2.20    1.30
   2   6  -1    1.70    1.10
  -1  -6   1   62.69    3.90
   1  -6  -1   61.49    3.80
  -1  -6   1   59.89    4.20
   1  -6  -1   59.09    4.20
   1  -6  -1   60.69    4.70
  -1   6   1   68.29    5.00
   1   6  -1   58.59    4.80
   1   6  -1   66.09    4.10
   1   6  -1   55.09    3.00
   0  -6  -1    0.80    1.70
   0  -6   1    1.70    1.50
   0  -6  -1    1.80    2.00
   0  -6  -1   -1.20    1.30
   0  -6   1    3.00    1.80
   0   6  -1    1.10    1.20
   0   6   1   -1.00    1.70
   0   6  -1    3.30    1.80
   0   6  -1    1.80    1.00
  -1  -6  -1   15.30    2.70
  -1  -6  -1   12.50    2.30
   1   6   1   15.80    1.90
   1   6   1   15.00    1.70
   1   6   1   14.20    3.00
  -2  -6  -1    5.90    2.10
  -2  -6  -1    3.20    2.10
   2  -6   1    3.40    1.70
   2   6   1    5.80    1.50
   2   6   1    6.20    1.60
  -2   6  -1    4.20    1.90
   2   6   1    6.20    2.70
   2   6   1    8.40    1.60
   3  -6   1   97.89    5.20
  -3  -6  -1   98.39    5.60
  -3  -6  -1   72.69    4.80
   3   6   1   86.69    4.30
   3   6   1   91.89    5.60
  -3   6  -1   83.29    3.50
  -3   6  -1   87.79    6.20
   3   6   1   85.09    4.20
   3   6   1   93.69    4.10
   3   6   1   75.09    6.00
   3   6   1   98.09    4.20
  -4  -6  -1  107.99    5.50
   4  -6   1  110.99    6.10
  -4  -6  -1  110.89    5.40
  -4  -6  -1  114.69    4.70
  -4   6  -1  106.99    3.70
  -4   6  -1  110.49    4.80
   4   6   1  106.99    5.20
   4   6   1  112.79    6.60
   4   6   1  122.59    5.20
   4   6   1  115.69    5.70
  -5  -6  -1  152.48    6.50
  -5  -6  -1  143.89    5.30
  -5  -6  -1  144.69    6.30
   5  -6   1  139.89    7.00
   5   6   1  145.89    6.70
  -5   6  -1  154.08    5.00
   5   6   1  140.39    7.20
  -5   6  -1  144.29    4.70
  -5   6  -1  138.49    6.00
   5   6   1  143.99    6.00
   5   6   1  150.88    7.80
   5   6   1  136.09    6.20
  -6  -6  -1    0.30    2.20
   6  -6   1    4.20    2.90
  -6  -6  -1    3.60    1.90
  -6  -6  -1    2.00    2.20
   6   6   1    2.90    2.20
   6   6   1    4.80    3.30
  -6   6  -1    5.90    2.00
   6   6   1    2.20    2.70
  -7  -6  -1    5.90    2.30
   7  -6   1   -0.50    2.60
  -7  -6  -1   -1.60    2.00
  -7  -6  -1    1.50    1.60
  -7  -6  -1    4.00    2.20
   7   6   1    5.30    2.60
  -7   6  -1    1.00    1.40
  -7   6  -1    1.70    2.00
   7   6   1    4.50    2.10
   7   6   1   -2.90    2.40
  -7   6  -1    1.10    1.90
  -8  -6  -1   -1.80    1.90
  -8  -6  -1    0.20    1.40
  -8  -6  -1    1.20    1.90
   8  -6   1    1.10    2.30
   8   6   1   -1.10    2.10
  -8   6  -1   -0.70    1.40
  -8   6  -1    2.50    1.90
  -9  -6  -1    2.70    1.50
   9  -6   1    2.60    2.10
  -9  -6  -1   -0.10    1.60
  -9   6  -1   -0.20    1.60
   9  -7  -1    5.60    2.00
  -9  -7   1    2.50    1.30
  -9  -7   1    1.10    1.30
  -8  -7   1    1.30    1.70
   8  -7  -1    4.50    2.20
  -8  -7   1    3.30    1.40
  -8  -7   1    6.10    1.80
  -8  -7   1    5.70    2.10
   8   7  -1    7.10    2.00
  -8   7   1    4.20    2.00
  -7  -7   1    2.10    2.00
   7  -7  -1    4.70    2.80
  -7  -7   1    6.70    2.20
  -7  -7   1    4.20    1.70
  -7  -7   1    5.50    2.10
  -7   7   1    3.40    1.70
   7   7  -1    2.20    2.10
   7   7  -1    6.90    2.50
  -6  -7   1   42.20    4.00
  -6  -7   1   42.80    3.40
   6  -7  -1   46.60    4.80
  -6  -7   1   39.90    3.90
  -6  -7   1   47.20    4.20
   6   7  -1   41.90    4.40
  -6   7   1   38.20    3.60
  -6   7   1   40.40    3.50
   6   7  -1   39.10    3.60
   6   7  -1   42.70    4.00
   5  -7  -1   22.30    3.80
  -5  -7   1   18.20    3.10
  -5  -7   1   26.80    3.40
  -5  -7   1   16.30    2.40
  -5  -7   1   16.60    3.20
   5   7  -1   28.70    4.10
  -5   7   1   20.50    2.60
   5   7  -1   23.20    3.40
  -5   7   1   21.10    2.60
   5   7  -1   26.50    3.00
  -4  -7   1  108.49    5.60
   4  -7  -1  101.29    6.20
  -4  -7   1  109.09    4.80
  -4  -7   1  102.79    5.50
   4   7  -1  110.99    4.60
   4   7  -1  105.99    5.50
  -3  -7   1   55.99    4.80
  -3  -7   1   52.09    3.70
  -3  -7   1   55.29    4.50
   3   7  -1   45.60    3.20
   3   7  -1   57.89    4.20
   3   7  -1   54.89    5.30
   3   7  -1   59.79    3.40
  -2  -7   1    7.80    2.40
  -2  -7   1   12.20    2.10
  -2  -7   1    7.20    2.60
   2   7  -1    7.40    1.70
   2   7  -1    9.00    1.70
   2   7  -1    7.80    2.80
  -1  -7   1   56.99    4.60
  -1  -7   1   54.09    3.50
  -1  -7   1   77.19    6.60
   1   7  -1   54.29    4.90
   0  -7  -1  109.99    5.80
  -1  -7  -1   13.40    2.90
  -1  -7  -1   15.80    2.30
  -1  -7  -1   11.80    2.90
   1   7   1   11.60    1.60
  -2  -7  -1  139.49    6.30
  -2  -7  -1  150.48    7.00
  -2  -7  -1  140.59    5.10
   2   7   1  137.79    4.90
   2   7   1  144.99    4.80
   2   7   1  148.39    7.00
   3  -7   1   45.00    4.70
  -3  -7  -1   44.90    3.90
  -3  -7  -1   39.20    3.40
  -3  -7  -1   44.40    4.30
   3   7   1   34.90    3.20
   3   7   1   43.20    3.40
   3   7   1   31.60    4.30
   3   7   1   40.50    3.90
   4  -7   1   21.00    3.80
  -4  -7  -1   15.30    2.40
  -4  -7  -1   21.20    3.10
  -4  -7  -1   16.30    3.10
  -4   7  -1   23.10    2.20
   4   7   1   22.20    3.00
   4   7   1   25.30    3.80
   5  -7   1   22.30    3.90
  -5  -7  -1   18.30    2.40
  -5  -7  -1   22.50    3.40
  -5  -7  -1   16.30    2.90
   5   7   1   18.30    2.80
  -5   7  -1   20.40    2.50
  -5   7  -1   20.50    2.40
   5   7   1   18.20    3.70
   5   7   1   16.40    3.90
  -6  -7  -1   74.99    4.00
  -6  -7  -1   68.09    4.70
  -6  -7  -1   75.59    4.80
   6  -7   1   73.59    5.60
   6   7   1   71.09    5.80
   6   7   1   80.79    5.30
  -6   7  -1   88.79    5.60
  -6   7  -1   75.99    4.10
   6   7   1   75.19    5.20
   7  -7   1    4.90    2.70
  -7  -7  -1    0.60    1.50
  -7  -7  -1    3.60    2.10
  -7  -7  -1    0.20    2.00
  -7   7  -1    5.70    2.00
   7   7   1   -0.30    2.20
  -7   7  -1    1.70    1.50
   7   7   1    0.10    2.40
   8  -7   1    5.50    2.40
  -8  -7  -1   13.50    2.20
  -8  -7  -1    9.20    2.40
  -8  -7  -1    7.50    1.60
   8   7   1   12.00    2.30
  -8   7  -1   11.60    2.10
  -9  -7  -1    0.70    1.40
   9  -7   1    3.30    1.90
   8  -8  -1    3.30    2.00
  -8  -8   1    0.00    1.30
  -8  -8   1   -0.60    2.10
  -8  -8   1    3.40    1.10
  -7  -8   1   27.70    2.90
  -7  -8   1   18.40    2.40
   7  -8  -1   25.70    3.20
  -7  -8   1   21.60    2.20
  -7   8   1   32.40    2.80
   7   8  -1   25.80    3.00
  -6  -8   1   -0.50    1.50
  -6  -8   1    0.60    1.90
  -6  -8   1    0.90    1.90
   6  -8  -1    0.00    2.40
   6   8  -1   -0.30    2.20
   6   8  -1   -1.20    2.00
  -6   8   1   -2.20    2.00
  -5  -8   1    8.40    2.60
  -5  -8   1    9.30    2.50
  -5  -8   1   11.80    2.20
   5  -8  -1   10.80    3.00
   5   8  -1    6.50    2.50
   5   8  -1    7.50    3.10
   4  -8  -1    4.70    3.10
  -4  -8   1    5.70    2.30
  -4  -8   1    7.90    2.10
  -4  -8   1    7.30    2.30
   4   8  -1    0.70    1.70
   4   8  -1    7.10    2.50
  -4   8   1    5.60    2.00
  -3  -8   1   49.10    4.30
  -3  -8   1   45.80    3.50
  -3  -8   1   55.19    4.40
   3   8  -1   40.30    3.00
   3   8  -1   55.19    4.20
  -2  -8   1    1.70    2.10
  -2  -8   1    0.60    2.00
  -2  -8   1    0.00    1.70
   2   8  -1   -0.30    1.30
  -1  -8   1   23.40    3.30
  -1  -8   1   11.20    2.20
  -1  -8  -1    0.70    2.30
  -1  -8  -1    2.90    2.50
   1   8   1    3.50    1.40
  -2  -8  -1   13.20    2.90
  -2  -8  -1   14.10    2.30
   2   8   1   12.70    2.10
  -3  -8  -1    2.10    2.40
  -3  -8  -1    4.60    2.30
  -3  -8  -1    7.60    2.00
   3   8   1    3.60    2.60
   3   8   1    4.60    1.90
  -4  -8  -1    6.70    2.40
   4  -8   1   -2.50    2.50
  -4  -8  -1    6.00    2.40
  -4  -8  -1    1.00    1.70
   4   8   1    2.80    1.70
   4   8   1    0.20    3.40
   4   8   1    2.30    2.50
  -5  -8  -1    9.40    2.40
  -5  -8  -1    8.60    2.50
  -5  -8  -1   11.90    2.10
   5  -8   1   10.50    3.20
   5   8   1   14.40    3.00
   5   8   1   11.80    3.50
  -6  -8  -1    7.70    2.40
  -6  -8  -1    6.80    1.80
  -6  -8  -1    5.10    2.00
   6  -8   1    6.00    2.60
   6   8   1    8.00    2.60
  -6   8  -1    5.30    2.40
   6   8   1    5.20    2.90
  -7  -8  -1    4.00    1.80
  -7  -8  -1    1.70    1.40
  -7  -8  -1   -2.00    1.70
   7  -8   1   -1.50    1.90
   7   8   1   -2.10    2.10
  -7   8  -1    1.00    1.50
   8  -8   1    1.80    1.80
  -8  -8  -1    3.60    1.20
  -8  -8  -1    0.50    1.40
   6  -9  -1    0.80    1.80
  -6  -9   1    1.70    1.80
  -6  -9   1    0.60    1.50
  -6  -9   1   -0.80    1.20
   6   9  -1    4.90    2.20
  -5  -9   1    2.70    1.40
  -5  -9   1    0.70    2.00
  -5  -9   1   -1.30    1.60
   5   9  -1    0.10    2.00
  -4  -9   1   -2.00    1.60
  -4  -9   1   -0.20    1.40
  -4  -9   1    0.50    2.00
   4   9  -1    0.80    1.80
   4   9  -1    3.20    2.60
  -3  -9   1   34.40    3.70
  -3  -9   1   30.90    3.30
  -3  -9   1   32.00    2.90
   3   9  -1   28.60    2.90
  -2  -9   1    9.20    2.80
  -2  -9   1   11.20    2.10
  -1  -9   1   24.40    3.40
  -1  -9   1   18.90    2.90
  -1  -9  -1   27.60    3.60
  -2  -9  -1  125.19    5.80
  -2  -9  -1  127.79    4.90
  -3  -9  -1   15.50    2.20
  -3  -9  -1   13.10    2.80
   3   9   1   12.00    2.50
  -4  -9  -1   15.60    2.50
  -4  -9  -1   17.00    2.80
  -4  -9  -1   15.20    2.20
   4   9   1   21.50    2.90
   4   9   1   15.80    3.20
  -5  -9  -1    3.10    1.90
   5  -9   1    4.40    2.10
  -5  -9  -1    0.70    1.60
  -5  -9  -1    0.10    1.40
   5   9   1   -3.40    2.30
  -6  -9  -1    5.70    1.50
  -6  -9  -1    4.00    1.90
  -6  -9  -1    4.20    1.60
   6  -9   1    5.50    2.20
   6   9   1    7.80    2.40
  -4 -10   1    0.30    1.30
  -4 -10   1    2.60    1.90
  -3 -10   1   37.00    2.60
  -3 -10   1   44.60    3.60
  -2 -10   1    4.10    1.60
  -2 -10   1    4.70    2.30
  -2 -10  -1    5.80    2.30
  -3 -10  -1    0.60    2.00
  -3 -10  -1   -0.80    1.30
  -4 -10  -1    3.70    2.00
  -4 -10  -1    3.90    1.40
 -11   0   2    0.20    1.90
 -10   0   2    1.00    2.40
  -9   0   2    1.50    2.50
  -8   0   2    1.70    2.30
  -7   0   2    0.40    2.30
  -6   0   2   35.70    3.50
   6   0  -2   33.00    2.60
   6   0  -2   31.50    3.50
   6   0  -2   34.80    2.90
   5   0  -2    2.20    1.30
  -5   0   2    1.30    1.50
   5   0  -2   -2.30    1.60
   5   0  -2    0.40    1.40
   5   0  -2    3.40    1.30
  -5   0   2    2.00    1.60
   5   0  -2    4.40    1.80
  -5   0   2    3.90    2.00
  -4   0   2   60.59    3.60
   4   0  -2   63.29    3.30
   4   0  -2   58.89    2.80
   4   0  -2   60.99    3.70
  -4   0   2   70.59    3.90
   4   0  -2   59.59    1.90
  -4   0   2   57.79    3.00
   4   0  -2   62.89    2.80
   4   0  -2   63.19    2.50
   3   0  -2   -0.40    0.90
   3   0  -2    1.40    0.80
   3   0  -2    1.50    0.70
  -3   0   2    0.50    1.30
  -3   0   2    2.60    1.60
   3   0  -2    0.70    1.40
   3   0  -2   -0.10    1.10
   3   0  -2    0.60    1.10
   3   0  -2    1.60    0.60
  -2   0   2   59.19    2.60
   2   0  -2   50.89    2.10
   2   0  -2   55.99    2.60
   2   0  -2   54.09    2.50
   2   0  -2   55.39    1.50
   2   0  -2   53.39    2.00
  -2   0   2   53.69    2.50
   2   0  -2   52.19    1.40
   1   0  -2    1.30    0.70
   1   0  -2    0.50    0.90
   1   0  -2    1.30    0.30
  -1   0   2    1.70    0.30
   1   0  -2    0.10    0.40
   1   0  -2    0.20    0.60
  -1   0   2    2.40    0.90
   1   0  -2    0.90    0.70
   1   0  -2    1.50    0.80
   0   0  -2  357.66    5.70
   0   0   2  349.07    5.30
   0   0   2  342.67    5.80
   0   0  -2  343.17    5.50
   0   0  -2  359.26    5.80
   0   0  -2  355.76    5.80
   0   0  -2  352.96    5.60
  -1   0  -2    0.00    0.70
  -1   0  -2    0.60    0.60
   1   0   2    0.70    0.60
  -1   0  -2   -0.20    0.80
  -1   0  -2    0.40    0.90
   1   0   2    1.10    0.50
  -1   0  -2    0.10    0.50
   2   0   2 4096.19   57.89
   2   0   2 4061.99   58.19
   2   0   2 4034.20   57.79
   2   0   2 4001.60   58.09
  -2   0  -2 4047.89   57.89
  -2   0  -2 4073.79   57.79
  -2   0  -2 3916.81   58.19
  -2   0  -2 4055.59   58.79
  -2   0  -2 4066.89   58.79
   3   0   2    4.80    1.20
   3   0   2    4.20    1.00
  -3   0  -2    3.70    1.60
   3   0   2    2.10    1.10
  -3   0  -2    3.00    0.80
   3   0   2    4.50    1.00
   3   0   2    5.40    0.90
   3   0   2    4.30    1.40
  -3   0  -2    5.00    1.50
   4   0   2  146.99    4.00
  -4   0  -2  156.78    3.60
  -4   0  -2  146.19    5.20
   4   0   2  146.99    4.00
   4   0   2  144.89    4.70
   4   0   2  158.28    4.40
  -4   0  -2  151.78    4.30
  -5   0  -2    1.10    1.80
   5   0   2   -0.40    1.10
  -5   0  -2    1.80    1.70
   5   0   2    3.20    1.70
   5   0   2   -0.50    1.30
  -6   0  -2   36.70    3.70
   6   0   2   53.89    3.20
   7   0   2   -1.30    1.50
  -7   0  -2    2.70    2.50
  -8   0  -2   49.99    4.20
  -9   0  -2    1.00    2.30
 -10   0  -2   28.70    3.60
 -11   0  -2   -1.60    1.90
 -11  -1   2    6.10    2.20
 -11   1   2    4.20    2.00
 -10  -1   2    4.70    2.40
 -10   1   2    2.70    2.30
  -9  -1   2   22.30    3.60
  -9   1   2   18.20    3.20
  -8  -1   2    5.70    2.70
  -8   1   2    4.40    2.30
  -8   1   2    2.90    1.60
   7  -1  -2    5.70    2.20
  -7   1   2    4.70    1.60
  -7   1   2    4.90    2.20
  -7   1   2   10.00    2.90
  -6  -1   2    6.40    2.00
   6  -1  -2    2.20    1.70
   6  -1  -2    7.10    2.50
  -6   1   2    5.50    2.30
   6   1  -2    3.70    2.10
   6   1  -2    2.90    1.50
  -6   1   2    4.20    2.50
   6   1  -2    5.40    1.80
  -6   1   2    8.10    2.10
   5  -1  -2   28.80    3.20
   5  -1  -2   34.20    2.00
   5  -1  -2   24.40    3.90
   5  -1  -2   31.10    2.70
  -5  -1   2   27.30    2.60
   5   1  -2   34.80    2.30
  -5   1   2   36.10    2.70
  -5   1   2   27.30    3.30
   5   1  -2   28.30    2.30
   5   1  -2   35.90    2.90
  -5   1   2   34.90    3.40
  -5   1   2   30.60    2.60
   5   1  -2   36.40    3.30
   5   1  -2   35.40    3.00
   4  -1  -2  240.78    5.90
   4  -1  -2  239.18    4.90
  -4  -1   2  240.88    6.00
   4  -1  -2  246.08    7.00
  -4  -1   2  247.38    5.30
   4   1  -2  230.28    5.10
   4   1  -2  242.58    5.80
  -4   1   2  245.48    7.10
   4   1  -2  243.68    6.80
   4   1  -2  243.48    5.50
  -4   1   2  241.08    6.60
   4   1  -2  238.38    6.20
  -4   1   2  241.68    5.60
   4   1  -2  240.68    6.00
   4   1  -2  245.38    5.30
   3  -1  -2  356.46    7.10
   3  -1  -2  350.96    6.80
  -3  -1   2  352.96    6.60
   3  -1  -2  346.17    7.80
   3  -1  -2  350.16    5.90
  -3  -1   2  350.06    6.90
   3  -1  -2  353.96    7.40
   3   1  -2  344.27    6.20
   3   1  -2  344.27    6.90
  -3   1   2  336.97    7.70
  -3   1   2  339.77    6.60
   3   1  -2  347.77    7.20
   3   1  -2  357.06    7.90
  -3   1   2  349.27    7.50
   3   1  -2  339.27    6.60
   3   1  -2  352.66    7.20
   2  -1  -2 1541.35   23.70
   2  -1  -2 1540.55   23.10
  -2  -1   2 1540.75   23.00
   2  -1  -2 1538.95   22.00
   2  -1  -2 1521.55   23.30
   2  -1  -2 1544.35   24.00
  -2  -1   2 1525.85   22.80
   2  -1  -2 1556.14   23.40
   2   1  -2 1517.65   23.40
   2   1  -2 1562.24   24.10
  -2   1   2 1537.45   23.40
   2   1  -2 1514.65   22.50
   2   1  -2 1555.94   23.10
   2   1  -2 1493.35   22.90
   2   1  -2 1533.25   23.50
  -2   1   2 1541.05   23.60
   1  -1  -2 3653.03   53.09
   1  -1  -2 3714.83   53.09
   1  -1  -2 3694.73   52.69
  -1  -1   2 3741.93   52.19
   1  -1  -2 3599.24   52.19
  -1  -1   2 3468.15   53.09
   1  -1  -2 3711.43   52.89
  -1  -1   2 3661.83   52.59
   1  -1  -2 3594.74   52.69
   1   1  -2 3718.13   52.99
   1   1  -2 3701.03   52.89
  -1   1   2 3720.03   52.49
   1   1  -2 3783.82   52.39
   1   1  -2 3643.84   52.59
   1   1  -2 3693.03   53.29
  -1   1   2 3543.15   52.99
   0  -1  -2  255.47    4.50
   0  -1   2  257.67    4.20
   0  -1  -2  252.27    4.60
   0  -1  -2  251.47    4.20
   0  -1  -2  254.57    4.90
   0  -1  -2  256.17    4.80
   0  -1   2  236.98    5.00
   0  -1  -2  255.97    4.40
   0   1  -2  248.28    4.20
   0   1  -2  250.57    5.00
   0   1  -2  258.07    4.10
   0   1  -2  256.77    4.70
   0   1  -2  258.47    4.40
   0   1   2  250.37    4.00
   0   1   2  257.37    4.40
   0   1  -2  253.37    4.60
   0   1   2  263.27    4.40
  -1  -1  -2  353.06    6.50
  -1  -1  -2  351.06    6.20
   1  -1   2  354.86    5.70
  -1  -1  -2  341.97    6.10
   1  -1   2  355.96    6.60
  -1  -1  -2  356.46    6.50
   1  -1   2  349.87    6.10
  -1   1  -2  342.37    6.70
  -1   1  -2  361.16    5.90
  -1   1  -2  355.36    5.30
   1   1   2  343.07    5.70
  -1   1  -2  360.86    5.90
   1   1   2  359.76    6.40
  -1   1  -2  357.46    6.60
   2  -1   2 2607.44   37.50
  -2  -1  -2 2587.34   38.00
  -2  -1  -2 2473.45   37.30
   2  -1   2 2581.94   38.10
   2  -1   2 2554.54   37.00
  -2  -1  -2 2551.84   37.50
  -2  -1  -2 2539.15   37.80
  -2  -1  -2 2558.64   36.50
  -2   1  -2 2539.35   38.30
   2   1   2 2523.45   36.30
  -2   1  -2 2566.74   37.70
  -2   1  -2 2557.84   36.90
   2   1   2 2532.85   37.90
   2   1   2 2552.84   37.10
  -3  -1  -2  586.94   10.90
  -3  -1  -2  599.14   10.20
   3  -1   2  586.24    9.90
   3  -1   2  596.64   10.30
  -3  -1  -2  585.04   10.00
   3  -1   2  583.44   11.00
  -3  -1  -2  573.74    9.70
  -3   1  -2  577.94   10.90
  -3   1  -2  589.64    9.20
   3   1   2  586.64    9.70
   3   1   2  587.34    9.20
  -3   1  -2  592.84   11.50
   3   1   2  589.14   10.00
   3   1   2  591.64   10.90
   3   1   2  584.44   10.80
  -3   1  -2  568.54    9.80
   4  -1   2   11.70    1.50
  -4  -1  -2   10.40    2.00
   4  -1   2   10.10    2.10
  -4  -1  -2    9.10    1.40
   4  -1   2   10.00    1.70
   4   1   2   10.00    1.20
  -4   1  -2   12.20    1.60
   4   1   2   10.00    1.80
   4   1   2    9.70    1.50
   4   1   2    9.50    1.60
  -4   1  -2   12.30    2.10
   4   1   2   10.20    1.80
  -4   1  -2    7.20    2.10
   4   1   2   12.70    1.60
   4   1   2   12.30    1.90
   5  -1   2   40.30    2.50
  -5  -1  -2   39.80    3.50
   5  -1   2   33.30    2.70
   5  -1   2   39.00    3.50
  -5  -1  -2   41.80    2.40
   5   1   2   37.80    3.00
   5   1   2   41.80    3.00
  -5   1  -2   50.89    4.10
  -5   1  -2   41.30    2.80
  -5   1  -2   36.60    2.70
  -5   1  -2   32.00    3.30
   6  -1   2   -0.50    1.40
   6  -1   2    1.50    1.30
   6  -1   2    0.60    2.10
  -6  -1  -2   -0.60    1.80
  -6   1  -2    0.30    1.40
  -6   1  -2    5.60    2.40
  -6   1  -2   -0.60    2.00
   6   1   2   -2.20    1.50
  -6   1  -2    0.60    1.00
   7  -1   2    1.70    1.50
  -7  -1  -2    3.70    2.50
  -7   1  -2    2.90    2.60
  -7   1  -2    5.80    1.90
  -7   1  -2    3.10    1.30
   7   1   2    4.30    2.00
  -8  -1  -2    5.00    2.20
  -8  -1  -2    2.70    2.40
  -8   1  -2    3.70    2.30
  -8   1  -2    3.20    1.50
  -9  -1  -2   11.10    2.80
  -9  -1  -2   10.20    2.50
  -9   1  -2    8.70    2.80
 -10  -1  -2    4.90    2.50
 -10   1  -2    9.90    2.70
 -11  -1  -2    4.80    1.90
 -11   1  -2    2.60    2.00
 -11  -2   2    7.40    2.10
 -11   2   2    7.20    2.10
 -10  -2   2    1.30    2.20
 -10   2   2    8.30    2.40
  -9  -2   2    2.80    2.30
   9  -2  -2   -6.50    2.40
  -9   2   2   -0.60    2.20
   8  -2  -2    2.80    2.80
  -8  -2   2    1.90    2.40
  -8   2   2    2.80    2.20
  -8   2   2    0.40    2.60
  -8   2   2    0.80    1.60
   7  -2  -2    7.10    2.30
  -7   2   2    4.80    2.70
  -7   2   2    3.10    1.40
  -7   2   2    4.00    2.80
   7   2  -2    7.10    2.30
  -7   2   2    4.60    2.20
  -7   2   2    3.20    2.20
   6  -2  -2   27.50    3.00
   6   2  -2   23.70    2.30
  -6   2   2   22.40    2.00
   6   2  -2   29.40    2.90
  -6   2   2   30.90    3.80
   6   2  -2   24.70    3.60
  -6   2   2   25.70    2.80
  -6   2   2   21.40    2.60
   6   2  -2   28.70    3.20
  -6   2   2   28.70    4.10
   5  -2  -2   16.30    3.00
  -5  -2   2   17.10    1.90
   5  -2  -2   17.60    2.40
  -5   2   2   15.70    2.00
   5   2  -2   17.10    1.90
  -5   2   2   17.90    2.10
   5   2  -2   19.60    3.00
   5   2  -2   17.40    1.90
  -5   2   2   16.80    2.50
   5   2  -2   19.90    2.20
   5   2  -2   15.60    2.30
  -5   2   2    8.60    2.80
   5   2  -2   20.40    2.30
   4  -2  -2    4.10    2.10
   4  -2  -2    1.90    1.40
   4  -2  -2    4.30    1.60
  -4  -2   2    0.50    1.10
  -4  -2   2    3.00    1.20
   4   2  -2    1.20    1.50
  -4   2   2   -0.10    2.00
  -4   2   2    2.40    1.60
   4   2  -2    0.30    1.80
   4   2  -2    0.30    1.10
   4   2  -2    0.60    1.00
  -4   2   2   -0.30    1.00
   4   2  -2    0.90    1.20
   4   2  -2    1.40    1.10
   4   2  -2    0.80    1.30
   3  -2  -2    7.00    1.50
  -3  -2   2    3.80    1.10
  -3  -2   2    3.90    1.20
   3  -2  -2    2.50    1.70
   3  -2  -2    3.30    1.50
   3  -2  -2    2.60    0.50
   3  -2  -2    3.30    1.10
   3   2  -2    2.30    1.10
   3   2  -2    2.80    1.10
  -3   2   2    3.90    1.40
   3   2  -2    2.70    1.50
  -3   2   2    0.90    1.80
   3   2  -2    3.70    1.10
   3   2  -2    1.20    0.90
   3   2  -2    2.40    1.70
  -3   2   2    2.80    0.90
   3   2  -2    1.40    1.30
   2  -2  -2 1859.31   28.00
   2  -2  -2 1864.41   28.40
   2  -2  -2 1868.81   26.40
  -2  -2   2 1857.31   28.00
   2  -2  -2 1841.22   28.80
   2  -2  -2 1829.12   28.30
   2  -2  -2 1829.12   26.60
  -2  -2   2 1802.12   27.00
   2  -2  -2 1792.22   27.60
   2   2  -2 1815.32   27.30
   2   2  -2 1862.11   27.30
   2   2  -2 1824.32   27.40
   2   2  -2 1840.02   28.30
  -2   2   2 1855.21   27.60
   2   2  -2 1882.91   28.10
   2   2  -2 1866.51   27.70
   2   2  -2 1862.91   29.30
   1  -2  -2 2148.09   30.60
  -1  -2   2 2116.69   32.10
   1  -2  -2 2104.79   31.30
  -1  -2   2 2145.79   32.00
   1  -2  -2 2164.88   32.30
   1  -2  -2 2117.59   32.40
   1  -2  -2 2111.29   31.80
  -1  -2   2 2168.88   31.30
   1  -2  -2 2183.78   32.30
   1  -2  -2 2194.58   31.70
  -1  -2   2 2150.78   30.90
   1   2  -2 2156.78   32.80
   1   2  -2 2191.68   31.20
   1   2  -2 2103.69   31.60
   1   2  -2 2181.08   32.20
   1   2  -2 2133.69   32.00
   0  -2  -2   87.59    3.00
   0  -2   2   88.49    2.60
   0  -2  -2   82.69    2.60
   0  -2  -2   89.79    2.20
   0  -2  -2   90.99    3.30
   0  -2   2   87.59    2.60
   0  -2  -2   91.19    2.60
   0  -2   2   89.99    2.20
   0  -2   2   86.19    2.20
   0   2  -2   82.59    3.30
   0   2   2   82.99    2.50
   0   2  -2   87.09    2.70
   0   2  -2   84.19    2.40
   0   2  -2   86.99    2.80
   0   2   2   88.49    1.90
   1  -2   2   17.80    1.50
  -1  -2  -2   15.40    1.60
  -1  -2  -2   15.70    1.50
   1  -2   2   16.50    1.20
   1  -2   2   18.40    1.40
  -1  -2  -2   13.90    1.70
   1  -2   2   18.60    1.90
  -1  -2  -2   15.40    1.50
  -1   2  -2   15.00    1.10
  -1   2  -2   15.50    1.60
   1   2   2   13.60    1.30
  -1   2  -2   13.10    1.90
  -1   2  -2   17.70    1.40
   1   2   2   15.50    1.10
   2  -2   2  406.96    7.80
  -2  -2  -2  408.86    7.80
  -2  -2  -2  399.16    8.40
   2  -2   2  416.06    7.00
  -2  -2  -2  409.06    7.80
   2  -2   2  404.36    8.60
  -2  -2  -2  412.26    8.10
   2   2   2  419.56    7.20
  -2   2  -2  405.56    7.30
  -2   2  -2  402.56    6.90
   2   2   2  407.56    7.40
   2   2   2  411.56    7.90
  -2   2  -2  407.56    8.50
   3  -2   2  136.39    4.20
  -3  -2  -2  137.89    4.70
   3  -2   2  142.99    5.10
  -3  -2  -2  135.69    4.10
  -3  -2  -2  134.29    4.00
   3  -2   2  134.89    3.30
  -3  -2  -2  141.79    4.50
  -3   2  -2  135.99    4.20
   3   2   2  141.89    4.50
  -3   2  -2  138.99    3.00
   3   2   2  137.99    3.70
  -3   2  -2  135.69    5.10
  -3   2  -2  135.39    3.30
   3   2   2  135.39    4.10
   3   2   2  133.69    4.90
   4  -2   2  186.48    4.50
  -4  -2  -2  192.28    5.20
   4  -2   2  178.18    6.30
   4  -2   2  185.08    5.40
  -4  -2  -2  182.58    5.10
  -4  -2  -2  173.88    5.70
  -4   2  -2  186.08    5.00
   4   2   2  188.68    5.70
   4   2   2  188.78    4.90
   4   2   2  180.08    5.10
  -4   2  -2  186.78    5.70
  -4   2  -2  183.98    4.60
   4   2   2  186.88    6.10
  -4   2  -2  188.28    6.60
   5  -2   2   12.90    1.60
  -5  -2  -2   10.00    1.70
   5  -2   2   16.00    2.30
  -5  -2  -2   16.30    2.60
   5  -2   2   17.30    2.90
   5   2   2   19.70    2.30
   5   2   2   13.60    2.10
   5   2   2   13.70    2.00
   5   2   2   14.70    2.30
  -5   2  -2   17.40    2.80
   5   2   2   14.30    2.50
  -5   2  -2   14.00    3.00
  -5   2  -2   13.40    2.00
  -5   2  -2   13.00    1.90
   5   2   2   15.00    2.60
   6  -2   2   10.90    2.20
  -6  -2  -2    7.50    2.30
   6  -2   2    7.60    1.50
   6   2   2   11.20    2.80
  -6   2  -2   14.70    2.90
   6   2   2   11.40    2.10
  -6   2  -2   12.40    1.70
  -6   2  -2    9.10    2.80
  -6   2  -2   12.00    2.00
  -6   2  -2    8.50    2.00
   7  -2   2   -1.60    1.90
  -7  -2  -2    2.50    2.20
  -7   2  -2   -1.80    2.40
  -7   2  -2    1.20    2.70
  -7   2  -2    1.60    1.20
   7   2   2   -3.10    1.80
  -7   2  -2   -0.90    1.90
  -7   2  -2    1.40    1.80
   8  -2   2   75.49    5.50
  -8  -2  -2   80.89    4.60
  -8  -2  -2   79.89    5.30
  -8   2  -2   79.59    4.70
  -8   2  -2   70.79    4.90
  -8   2  -2   75.49    3.60
  -9  -2  -2    0.40    1.80
  -9  -2  -2    3.60    2.30
  -9   2  -2    1.60    1.60
  -9   2  -2    2.20    2.30
 -10  -2  -2   20.30    2.70
 -10  -2  -2   17.40    2.80
 -10   2  -2   17.40    3.00
 -11  -2  -2    6.40    2.00
 -11   2  -2    9.20    2.20
 -11  -3   2   -0.60    1.70
 -10  -3   2    0.80    2.10
  10  -3  -2   -0.30    2.40
 -10   3   2    1.80    2.00
  -9  -3   2   18.70    3.00
   9  -3  -2   11.60    3.30
  -9  -3   2   19.40    3.10
  -9   3   2   12.80    2.60
  -9   3   2   15.10    2.40
  -8  -3   2    1.90    2.20
   8  -3  -2    2.60    2.90
  -8  -3   2    2.60    2.30
  -8   3   2    3.60    2.50
  -8   3   2    1.50    2.40
  -8   3   2    1.90    1.70
  -8   3   2    5.90    2.50
  -7  -3   2  106.79    5.70
   7  -3  -2  103.89    6.30
  -7  -3   2  108.49    5.20
  -7   3   2  103.49    5.30
  -7   3   2  114.09    5.50
  -7   3   2  105.19    4.10
   7   3  -2  112.69    6.20
   7   3  -2   95.09    7.30
   7   3  -2  102.79    4.90
  -7   3   2  105.09    6.40
   6  -3  -2   34.80    3.70
  -6   3   2   34.00    3.20
   6   3  -2   39.70    3.30
   6   3  -2   34.10    2.90
  -6   3   2   31.90    4.70
   6   3  -2   32.50    2.80
   6   3  -2   37.10    3.40
  -6   3   2   36.10    4.00
  -6   3   2   31.40    3.00
   6   3  -2   27.30    4.00
  -6   3   2   36.80    2.50
   6   3  -2   36.30    3.90
   5  -3  -2  161.78    5.90
  -5  -3   2  158.38    5.30
   5  -3  -2  154.78    7.10
  -5   3   2  161.48    7.30
   5   3  -2  156.68    5.20
  -5   3   2  155.98    4.80
  -5   3   2  167.68    6.10
   5   3  -2  154.18    6.90
   5   3  -2  155.88    4.80
   5   3  -2  167.68    6.20
   5   3  -2  156.28    4.90
   5   3  -2  154.98    5.50
  -4  -3   2  185.78    5.50
   4  -3  -2  179.28    6.80
   4  -3  -2  181.88    5.80
  -4   3   2  183.88    4.60
   4   3  -2  181.38    6.90
  -4   3   2  180.08    4.50
   4   3  -2  187.38    4.90
   4   3  -2  184.08    5.40
   4   3  -2  181.88    6.00
  -4   3   2  180.58    6.80
   4   3  -2  186.28    4.90
  -4   3   2  184.08    5.70
   4   3  -2  179.48    5.30
  -3  -3   2  249.48    6.30
   3  -3  -2  252.37    6.40
   3  -3  -2  257.37    6.30
   3  -3  -2  258.27    7.50
   3  -3  -2  248.18    5.70
  -3   3   2  258.57    6.00
  -3   3   2  240.58    4.80
   3   3  -2  260.07    6.70
   3   3  -2  252.97    5.50
   3   3  -2  242.98    5.50
   3   3  -2  253.07    6.00
  -3   3   2  258.27    7.30
   3   3  -2  255.77    5.40
   3   3  -2  244.98    7.60
   3   3  -2  252.57    6.00
   2  -3  -2   55.09    1.80
  -2  -3   2   53.49    2.00
   2  -3  -2   51.39    1.50
  -2  -3   2   52.99    3.10
   2  -3  -2   52.49    3.20
   2  -3  -2   54.59    2.50
   2  -3  -2   57.39    2.80
   2  -3  -2   52.79    2.90
  -2  -3   2   55.09    2.80
   2  -3  -2   54.89    3.40
   2   3  -2   45.70    3.30
   2   3  -2   57.39    2.30
   2   3  -2   50.39    3.00
   2   3  -2   56.19    2.30
  -2   3   2   51.39    2.10
   2   3  -2   57.99    3.00
   2   3  -2   51.29    2.40
   2   3  -2   50.99    2.10
  -1  -3   2  762.52   12.20
  -1  -3   2  782.12   13.40
   1  -3  -2  770.92   13.60
   1  -3  -2  757.72   13.80
   1  -3  -2  743.13   13.00
   1  -3  -2  765.62   12.70
   1  -3  -2  768.52   11.70
  -1  -3   2  798.02   13.30
   1  -3  -2  783.02   13.60
  -1  -3   2  792.42   12.40
   1  -3  -2  777.02   12.80
   1   3  -2  761.42   12.20
   1   3  -2  784.52   14.20
   1   3  -2  778.02   12.00
   1   3  -2  750.32   12.70
   1   3  -2  784.42   13.60
   0  -3  -2  113.69    3.70
   0  -3  -2  114.99    2.90
   0  -3  -2  122.89    3.60
   0  -3   2  111.89    3.50
   0  -3   2  112.79    3.40
   0  -3  -2  112.19    3.40
   0  -3   2  117.39    2.90
   0  -3   2  113.49    3.10
   0  -3  -2  118.09    3.90
   0  -3  -2  120.89    4.20
   0   3  -2  114.69    3.90
   0   3  -2  118.19    3.50
   0   3   2  113.79    2.60
   0   3  -2  120.49    4.30
  -1  -3  -2   31.50    2.30
  -1  -3  -2   35.00    2.50
  -1  -3  -2   28.80    2.30
   1  -3   2   27.60    2.10
   1  -3   2   28.40    1.60
   1  -3   2   27.60    1.90
  -1  -3  -2   35.60    2.80
   1   3   2   31.10    1.60
  -1   3  -2   32.20    2.30
   1   3   2   28.90    1.80
   1   3   2   29.90    1.60
   1   3   2   31.50    1.80
   1   3   2   32.70    1.40
  -1   3  -2   30.90    1.60
  -1   3  -2   35.70    2.10
  -1   3  -2   28.80    2.70
  -2  -3  -2  172.38    5.60
   2  -3   2  164.48    4.70
  -2  -3  -2  162.88    4.80
  -2  -3  -2  162.18    4.80
   2  -3   2  167.98    5.60
   2  -3   2  170.58    3.80
  -2  -3  -2  172.68    5.00
   2   3   2  167.58    4.50
  -2   3  -2  172.58    5.80
   2   3   2  174.98    4.00
  -2   3  -2  170.48    3.70
  -2   3  -2  163.18    3.70
  -2   3  -2  177.18    5.40
  -2   3  -2  173.18    4.00
   2   3   2  168.88    4.10
  -3  -3  -2  394.46    8.90
   3  -3   2  399.96    8.70
  -3  -3  -2  402.66    8.70
  -3  -3  -2  399.66    9.50
   3  -3   2  409.06    9.80
   3  -3   2  396.36    7.30
  -3  -3  -2  416.26    8.80
  -3   3  -2  401.56    9.70
   3   3   2  392.86    8.70
   3   3   2  400.86    8.10
  -3   3  -2  401.06    7.00
   3   3   2  395.26    7.80
   3   3   2  399.26   10.00
  -3   3  -2  402.26    8.10
   4  -3   2    9.40    2.40
  -4  -3  -2    8.60    2.10
  -4  -3  -2    8.90    1.80
   4  -3   2   12.20    1.40
  -4  -3  -2   13.00    2.00
   4  -3   2    8.10    1.90
   4   3   2   10.10    1.90
   4   3   2    9.80    1.60
   4   3   2    8.60    2.20
   4   3   2   10.70    2.10
  -4   3  -2   11.70    1.60
  -4   3  -2    8.60    2.60
  -4   3  -2   10.00    1.90
  -4   3  -2    9.40    1.30
   4   3   2    9.60    2.10
  -5  -3  -2   15.60    2.70
   5  -3   2   19.20    1.80
  -5  -3  -2   22.60    2.50
   5  -3   2   17.10    3.10
   5  -3   2   16.00    2.50
   5   3   2   15.80    2.50
   5   3   2   16.90    3.00
  -5   3  -2   16.40    3.30
   5   3   2   18.80    2.60
  -5   3  -2   15.50    1.90
   5   3   2   18.50    2.20
   5   3   2   17.90    2.70
   5   3   2   14.70    2.70
  -5   3  -2   17.10    2.10
  -6  -3  -2    5.60    2.10
   6  -3   2    4.10    2.10
  -6  -3  -2    6.60    2.80
   6   3   2    7.30    2.10
   6   3   2    2.80    2.00
  -6   3  -2    4.50    1.80
  -6   3  -2    8.90    2.80
   6   3   2    6.80    2.70
  -6   3  -2    7.90    1.50
  -6   3  -2    9.20    3.10
   6   3   2    6.70    2.30
  -6   3  -2    7.30    2.00
   6   3   2    3.40    2.60
   6   3   2    6.70    2.00
   7  -3   2    3.40    2.30
   7  -3   2   -0.50    2.70
  -7  -3  -2    2.60    2.20
  -7  -3  -2    2.90    2.00
  -7   3  -2   -0.30    1.20
  -7   3  -2    2.70    2.50
  -7   3  -2    2.10    2.00
   7   3   2    0.90    2.30
   8  -3   2    5.30    3.00
  -8  -3  -2    4.90    2.20
   8  -3   2    7.50    2.50
  -8  -3  -2    5.50    2.30
  -8   3  -2    8.90    3.00
  -8   3  -2    8.40    2.50
  -8   3  -2    5.20    1.70
  -9  -3  -2    0.00    1.90
   9  -3   2   -2.10    2.40
  -9  -3  -2   -1.00    1.90
  -9   3  -2   -2.60    1.40
  -9   3  -2   -2.40    1.90
 -10  -3  -2   -0.20    1.70
 -10  -3  -2    0.90    1.80
 -10   3  -2    0.20    2.00
 -11  -3  -2    1.40    1.30
 -11  -3  -2    1.20    1.60
 -11   3  -2    1.70    1.70
  11  -4  -2   -0.20    2.80
 -11  -4   2   -0.20    1.60
  10  -4  -2   -3.70    2.10
 -10  -4   2   -2.10    1.60
 -10  -4   2   -0.80    1.90
 -10   4   2   -1.00    1.60
  -9  -4   2    1.70    2.10
  -9  -4   2    2.10    2.40
   9  -4  -2    4.60    2.60
  -9   4   2   -1.80    1.60
  -9   4   2    4.40    2.70
   8  -4  -2    5.60    2.80
  -8  -4   2    4.90    2.30
  -8  -4   2    5.30    2.50
   8   4  -2    3.60    2.00
  -8   4   2    2.00    2.50
  -8   4   2    6.40    2.80
  -8   4   2    1.90    1.60
   7  -4  -2   16.00    3.60
  -7  -4   2   15.40    3.00
  -7  -4   2   16.50    3.10
   7   4  -2   13.80    2.60
  -7   4   2   18.60    3.00
  -7   4   2   14.60    3.70
  -7   4   2   16.70    2.20
   7   4  -2   12.00    3.40
   7   4  -2   17.00    2.90
  -7   4   2   16.00    2.90
   6  -4  -2   18.30    3.10
  -6  -4   2   28.20    3.20
   6   4  -2   22.00    3.20
   6   4  -2   24.40    3.00
   6   4  -2   23.10    2.80
   6   4  -2   24.80    3.20
  -6   4   2   22.80    2.80
   6   4  -2   25.60    4.30
  -6   4   2   24.10    2.20
  -6   4   2   26.00    3.70
  -6   4   2   23.30    2.80
   6   4  -2   21.80    2.90
   6   4  -2   21.10    3.60
  -6   4   2   23.30    4.40
   6   4  -2   24.60    2.70
  -5  -4   2   14.90    2.40
   5  -4  -2   18.30    2.90
   5   4  -2   15.80    2.60
  -5   4   2   16.20    2.00
  -5   4   2   21.70    2.90
   5   4  -2   17.00    2.30
   5   4  -2   15.60    2.40
   5   4  -2   16.50    2.20
  -5   4   2   14.30    3.70
   5   4  -2   21.10    3.20
   5   4  -2   12.90    2.90
   5   4  -2   16.90    3.50
   4  -4  -2   22.90    3.40
  -4  -4   2   26.10    2.70
   4  -4  -2   25.20    2.90
   4   4  -2   25.20    2.60
   4   4  -2   21.40    3.30
   4   4  -2   21.90    3.00
   4   4  -2   20.00    2.30
   4   4  -2   25.30    2.30
  -4   4   2   23.90    2.60
  -4   4   2   23.50    1.90
   4   4  -2   25.20    2.40
  -4   4   2   22.00    1.90
  -4   4   2   20.20    3.40
   3  -4  -2   10.30    2.40
  -3  -4   2   11.30    2.10
   3  -4  -2   14.00    2.20
   3   4  -2    9.80    1.50
   3   4  -2    9.70    2.20
   3   4  -2    8.50    2.50
   3   4  -2    8.80    1.60
  -3   4   2   10.00    1.10
   3   4  -2   11.40    1.80
  -3   4   2    9.90    1.60
  -3   4   2    9.50    2.60
   3   4  -2   11.10    1.60
  -2  -4   2   35.10    3.00
   2  -4  -2   30.90    2.50
   2  -4  -2   35.40    2.90
   2  -4  -2   35.90    3.20
   2  -4  -2   35.20    3.10
  -2  -4   2   32.80    2.80
   2  -4  -2   39.50    2.70
   2   4  -2   30.30    2.00
   2   4  -2   33.10    2.10
   2   4  -2   38.90    2.90
   2   4  -2   33.80    2.80
   2   4  -2   29.20    3.00
   2   4  -2   39.60    2.50
   2   4  -2   36.60    1.90
  -1  -4   2    3.80    1.00
   1  -4  -2    3.70    1.20
   1  -4  -2    6.00    1.50
  -1  -4   2    2.90    1.40
   1  -4  -2    2.30    1.60
   1  -4  -2    4.80    1.20
   1  -4  -2    4.40    1.70
  -1  -4   2    3.10    1.50
   1  -4  -2    4.00    1.70
   1   4  -2    4.00    1.30
   1   4  -2    3.90    0.80
  -1   4   2    3.70    0.80
   1   4  -2    2.60    1.60
   1   4  -2    1.20    1.40
   0  -4  -2   25.10    2.80
   0  -4   2   22.30    1.60
   0  -4  -2   20.70    2.40
   0  -4   2   19.50    1.90
   0  -4   2   21.70    2.10
   0  -4  -2   20.30    2.10
   0  -4  -2   18.80    1.50
   0  -4  -2   17.20    2.00
   0  -4   2   18.80    1.80
   0   4  -2   19.20    2.10
   0   4   2   17.00    2.10
   0   4   2   17.90    1.30
   0   4  -2   18.80    2.20
   0   4  -2   18.30    2.50
   1  -4   2   10.80    1.70
   1  -4   2    9.90    1.20
  -1  -4  -2    9.50    2.10
  -1  -4  -2    7.20    1.80
   1  -4   2   12.50    1.60
  -1  -4  -2    8.60    1.70
  -1  -4  -2    9.60    1.80
  -1   4  -2    8.50    1.60
   1   4   2   11.50    1.30
  -1   4  -2    9.70    1.80
  -1   4  -2    9.90    1.20
   1   4   2   13.20    1.40
  -1   4  -2   12.30    2.40
  -2  -4  -2   19.50    2.40
  -2  -4  -2   19.90    2.50
   2  -4   2   15.20    2.10
  -2  -4  -2   16.40    2.10
  -2  -4  -2   14.50    2.50
   2  -4   2   18.80    1.50
  -2   4  -2   15.60    1.40
   2   4   2   14.60    1.80
   2   4   2   16.60    1.60
   2   4   2   17.00    1.70
  -2   4  -2   17.00    2.40
  -2   4  -2   16.60    2.70
   3  -4   2   27.60    1.80
  -3  -4  -2   27.10    2.70
  -3  -4  -2   28.70    3.40
  -3  -4  -2   32.40    3.00
   3  -4   2   33.60    3.80
  -3  -4  -2   28.10    2.70
   3  -4   2   33.20    3.00
   3   4   2   26.50    2.40
   3   4   2   29.70    2.50
  -3   4  -2   26.10    1.50
   3   4   2   33.20    3.70
  -3   4  -2   25.90    3.30
   3   4   2   28.50    2.70
  -3   4  -2   28.20    3.60
   3   4   2   32.50    2.40
  -3   4  -2   28.30    2.20
   4  -4   2   88.59    3.10
   4  -4   2   82.39    5.50
  -4  -4  -2   78.89    4.40
   4  -4   2   90.29    4.50
  -4  -4  -2   91.69    4.50
  -4  -4  -2   88.09    4.40
  -4   4  -2   89.19    4.00
  -4   4  -2   91.79    3.30
   4   4   2   88.39    3.70
   4   4   2   86.49    4.10
   4   4   2   90.39    4.50
  -4   4  -2   88.19    5.60
   4   4   2   91.09    4.50
   4   4   2   84.39    5.30
  -4   4  -2   90.59    3.10
  -4   4  -2   93.79    5.80
   5  -4   2  140.59    5.90
  -5  -4  -2  133.59    5.50
   5   4   2  135.39    5.80
  -5   4  -2  142.89    4.50
  -5   4  -2  131.29    4.40
   5   4   2  135.99    6.10
   5   4   2  136.79    5.40
   5   4   2  133.59    6.10
  -5   4  -2  121.59    7.00
   5   4   2  142.89    7.20
   5   4   2  137.69    5.00
   5   4   2  128.89    6.30
  -6  -4  -2   67.79    4.60
  -6  -4  -2   68.79    6.10
   6  -4   2   56.29    4.70
  -6   4  -2   77.69    4.10
   6   4   2   69.89    5.00
  -6   4  -2   66.19    3.10
   6   4   2   55.89    5.00
   6   4   2   76.59    4.60
   6   4   2   71.59    5.20
   6   4   2   61.89    5.20
  -6   4  -2   60.19    6.10
   6   4   2   69.29    4.80
   6   4   2   54.89    5.40
  -6   4  -2   69.89    5.10
  -6   4  -2   69.89    4.00
  -7  -4  -2   13.00    2.10
   7  -4   2   12.50    2.80
   7  -4   2    6.50    3.00
  -7  -4  -2    9.00    2.50
  -7  -4  -2    8.20    2.30
   7   4   2   11.70    2.90
  -7   4  -2   11.50    1.90
   7   4   2    7.60    3.00
  -7   4  -2   12.30    2.60
  -7   4  -2    8.30    3.10
   8  -4   2   18.60    3.00
  -8  -4  -2   16.80    2.70
  -8  -4  -2   16.90    3.00
   8  -4   2   21.70    3.90
   8   4   2   23.20    3.20
  -8   4  -2   21.50    2.40
  -8   4  -2   27.70    3.60
  -8   4  -2   20.30    3.20
   9  -4   2   12.70    3.10
  -9  -4  -2   10.80    2.40
  -9  -4  -2   12.40    2.60
  -9   4  -2   13.60    3.20
  -9   4  -2   10.90    2.40
  -9   4  -2    8.40    2.00
 -10  -4  -2    0.80    1.70
  10  -4   2   -0.50    2.00
 -10  -4  -2    1.40    1.70
 -10   4  -2    0.00    1.80
 -10   4  -2    0.10    1.70
 -11  -4  -2   -0.60    1.20
 -11  -4  -2    1.60    1.30
 -11   4  -2    1.60    1.50
  10  -5  -2    4.00    2.10
 -10  -5   2    3.30    1.50
 -10  -5   2    1.80    1.80
 -10   5   2    2.10    1.50
  -9  -5   2   -1.10    1.80
   9  -5  -2   -2.00    2.30
  -9  -5   2    0.90    2.00
  -9   5   2   -0.10    1.60
  -9   5   2    1.50    2.50
   8  -5  -2    0.90    2.40
  -8  -5   2   -0.70    2.10
  -8  -5   2    2.90    2.10
   8   5  -2    3.80    2.00
  -8   5   2    1.80    2.20
  -8   5   2    1.10    2.40
  -8   5   2    0.80    1.70
   7  -5  -2   45.90    4.90
  -7  -5   2   44.10    6.20
  -7  -5   2   39.60    3.20
  -7  -5   2   44.90    4.20
  -7  -5   2   47.80    4.30
   7   5  -2   46.40    3.90
  -7   5   2   47.90    4.20
   7   5  -2   43.30    4.00
  -7   5   2   49.40    4.30
  -7   5   2   53.99    3.30
   7   5  -2   48.90    4.60
   6  -5  -2  212.18    8.50
  -6  -5   2  223.98    7.50
  -6  -5   2  228.28    7.60
  -6  -5   2  216.38    6.30
  -6  -5   2  212.38    7.70
   6   5  -2  209.88    8.70
  -6   5   2  205.28    8.20
   6   5  -2  220.38    7.90
  -6   5   2  216.28    5.60
  -6   5   2  213.98    6.80
   6   5  -2  231.28    7.40
  -6   5   2  222.68    6.80
   6   5  -2  217.68    6.80
   6   5  -2  202.28    7.60
   5  -5  -2  429.46   11.50
  -5  -5   2  403.36   10.80
   5   5  -2  398.06    9.70
  -5   5   2  411.56    8.90
  -5   5   2  422.96    9.20
  -5   5   2  404.16   10.70
   5   5  -2  408.26   13.50
   5   5  -2  409.46   10.40
  -5   5   2  409.06   13.20
   5   5  -2  436.26   12.00
   5   5  -2  430.36   10.30
   5   5  -2  426.36    9.60
   5   5  -2  405.76   10.80
   5   5  -2  400.76   10.90
   4  -5  -2   31.40    3.40
  -4  -5   2   43.60    3.90
   4   5  -2   37.70    2.90
   4   5  -2   33.60    4.70
  -4   5   2   40.60    3.20
   4   5  -2   39.30    3.30
  -4   5   2   47.80    5.10
   4   5  -2   43.00    3.00
   4   5  -2   40.70    3.50
   4   5  -2   36.20    4.00
  -4   5   2   41.30    2.60
   3  -5  -2   24.30    3.70
  -3  -5   2   26.70    3.00
   3  -5  -2   28.80    3.00
   3   5  -2   28.10    2.60
  -3   5   2   28.20    3.80
   3   5  -2   25.90    3.70
   3   5  -2   28.50    2.40
   3   5  -2   29.00    3.30
   3   5  -2   28.20    2.30
  -3   5   2   29.40    1.60
   3   5  -2   28.30    2.50
  -3   5   2   29.60    2.40
   2  -5  -2   23.00    2.90
   2  -5  -2   21.70    2.80
   2  -5  -2   20.60    2.30
  -2  -5   2   17.90    2.50
  -2  -5   2   14.40    2.40
   2  -5  -2   23.00    2.40
   2  -5  -2   24.60    3.00
   2   5  -2   22.90    3.40
   2   5  -2   19.90    1.90
   2   5  -2   18.00    2.70
   2   5  -2   21.80    1.80
   2   5  -2   19.50    2.00
   1  -5  -2   66.99    3.90
   1  -5  -2   67.49    3.20
  -1  -5   2   62.99    3.70
  -1  -5   2   62.19    3.50
   1  -5  -2   67.39    4.20
   1  -5  -2   70.99    3.70
   1  -5  -2   66.59    3.20
   1   5  -2   63.99    2.90
   1   5  -2   65.29    4.30
   1   5  -2   62.09    2.30
   1   5  -2   67.79    3.70
  -1   5   2   62.49    5.90
   0  -5  -2  315.57    8.00
   0  -5   2  328.77    7.90
   0  -5  -2  318.37    8.20
   0  -5   2  318.17    7.70
   0  -5   2  311.57    6.60
   0  -5  -2  320.27    9.10
   0  -5  -2  304.27    7.70
   0   5  -2  305.77    7.60
   0   5   2  301.47    6.20
   0   5  -2  319.77    7.50
   0   5  -2  318.47    8.70
   0   5  -2  299.57    8.60
  -1  -5  -2   57.19    3.60
  -1  -5  -2   49.20    3.40
  -1  -5  -2   53.39    3.70
  -1  -5  -2   58.69    4.40
   1  -5   2   55.69    2.50
   1   5   2   56.09    2.50
  -1   5  -2   55.79    2.70
  -1   5  -2   72.49    6.70
  -1   5  -2   49.10    3.30
  -1   5  -2   64.49    5.00
  -1   5  -2   50.89    3.50
   1   5   2   54.69    2.60
  -2  -5  -2    0.00    1.60
  -2  -5  -2    2.10    1.70
   2  -5   2    1.90    1.50
  -2  -5  -2    0.20    1.40
   2  -5   2    1.70    0.90
  -2  -5  -2    0.90    2.10
   2   5   2    1.00    1.10
  -2   5  -2   -1.90    2.00
   2   5   2    1.50    1.30
   2   5   2    0.20    1.00
  -2   5  -2   -0.50    1.80
   3  -5   2   71.09    4.20
  -3  -5  -2   75.29    4.40
  -3  -5  -2   78.49    4.40
   3   5   2   69.79    3.50
   3   5   2   71.59    3.90
  -3   5  -2   72.89    2.30
  -3   5  -2   67.59    4.90
   3   5   2   71.59    5.30
   3   5   2   69.09    3.60
   3   5   2   69.99    3.40
  -3   5  -2   74.29    3.10
   4  -5   2    4.10    2.10
  -4  -5  -2    3.30    1.80
  -4  -5  -2    6.50    2.20
   4   5   2    2.70    1.50
   4   5   2    4.20    2.30
  -4   5  -2    5.60    1.40
   4   5   2    2.70    1.90
   4   5   2    5.50    2.30
   4   5   2    6.10    2.50
   4   5   2    4.20    2.30
  -4   5  -2    7.30    3.00
  -4   5  -2    3.90    1.70
   4   5   2    5.70    1.90
  -5  -5  -2  128.89    6.10
   5  -5   2  138.19    6.90
   5   5   2  139.89    5.70
   5   5   2  142.99    6.70
  -5   5  -2  138.89    4.70
   5   5   2  121.79    7.80
   5   5   2  145.49    7.00
   5   5   2  139.69    7.00
  -5   5  -2  145.79    8.10
  -5   5  -2  132.99    5.90
  -5   5  -2  139.89    4.60
   5   5   2  143.19    6.10
   5   5   2  138.09    5.70
  -6  -5  -2  137.49    6.00
   6  -5   2  144.69    7.10
  -6  -5  -2  142.59    6.00
   6  -5   2  139.19    6.40
  -6  -5  -2  131.89    5.00
   6   5   2  137.89    7.20
   6   5   2  140.89    6.10
  -6   5  -2  135.69    4.30
  -6   5  -2  149.19    5.50
   6   5   2  149.19    7.60
  -6   5  -2  140.59    6.70
  -6   5  -2  138.19    5.30
   6   5   2  137.39    6.70
   6   5   2  152.78    6.80
   7  -5   2   10.20    2.70
  -7  -5  -2    6.20    2.40
  -7  -5  -2    8.50    2.50
   7  -5   2   14.40    3.40
  -7  -5  -2   11.50    2.10
   7   5   2   11.60    3.20
  -7   5  -2   12.20    1.90
  -7   5  -2   10.30    2.50
  -7   5  -2    9.10    2.70
   7   5   2    7.30    2.90
  -8  -5  -2    9.90    2.30
  -8  -5  -2    6.20    1.80
  -8  -5  -2   11.60    2.60
   8  -5   2   11.80    2.60
   8  -5   2   15.10    3.40
  -8   5  -2   18.00    5.00
  -8   5  -2   14.00    2.00
   8   5   2    6.80    2.40
  -8   5  -2   17.20    3.00
  -9  -5  -2    2.60    1.70
  -9  -5  -2    3.20    2.10
   9  -5   2    1.60    2.30
  -9   5  -2    0.70    2.50
  -9   5  -2   -0.30    1.70
  -9   5  -2   -1.10    1.50
 -10  -5  -2    3.20    1.50
  10  -5   2    3.40    1.80
 -10  -5  -2    1.80    1.40
 -10   5  -2    2.60    1.70
  -9  -6   2    0.50    1.50
  -9  -6   2    4.00    1.60
   9  -6  -2    1.20    2.00
  -9   6   2    3.80    1.80
  -8  -6   2    0.30    2.00
  -8  -6   2    4.50    2.10
   8  -6  -2    1.70    2.50
  -8  -6   2    5.80    1.70
  -8   6   2    4.00    2.60
   8   6  -2    3.40    2.00
  -8   6   2    3.90    1.80
   7  -6  -2   17.60    3.50
  -7  -6   2   11.70    2.70
  -7  -6   2   17.60    2.40
  -7  -6   2   10.00    2.70
  -7  -6   2    9.30    2.50
   7   6  -2   16.90    3.00
  -7   6   2   14.50    2.10
   7   6  -2   12.60    2.60
   7   6  -2   19.10    2.90
  -7   6   2   11.00    2.50
  -6  -6   2   -1.10    1.50
   6  -6  -2    4.30    2.90
  -6  -6   2   -0.80    2.30
  -6  -6   2   -0.40    2.10
  -6  -6   2    1.40    2.10
  -6   6   2   -0.80    1.80
   6   6  -2    1.90    2.60
   6   6  -2    3.20    1.80
  -6   6   2    1.30    1.90
   6   6  -2    2.50    2.30
  -5  -6   2   25.10    3.30
  -5  -6   2   21.40    3.30
  -5  -6   2   22.90    2.70
  -5  -6   2   15.10    2.90
   5  -6  -2   21.80    3.90
  -5   6   2   25.30    2.60
  -5   6   2   21.30    3.20
   5   6  -2   17.80    3.60
   5   6  -2   25.00    3.80
   5   6  -2   21.80    2.70
  -5   6   2   25.30    2.60
   5   6  -2   24.10    3.10
   5   6  -2   24.70    3.30
  -4  -6   2    3.30    2.20
  -4  -6   2    2.40    1.70
  -4  -6   2    0.00    2.00
  -4  -6   2    3.50    2.10
   4  -6  -2    4.50    2.70
   4   6  -2    4.50    1.70
   4   6  -2    0.70    2.50
   4   6  -2    8.50    2.40
   4   6  -2    6.20    1.80
  -4   6   2    2.00    1.80
  -3  -6   2    1.10    1.80
   3  -6  -2    7.70    2.40
   3   6  -2    2.70    1.40
   3   6  -2    5.30    2.00
  -3   6   2    4.60    1.10
  -3   6   2    5.20    2.90
   3   6  -2    1.00    2.40
   3   6  -2    3.40    1.50
   3   6  -2    3.70    1.90
  -3   6   2    0.80    1.30
   3   6  -2    3.60    1.50
   3   6  -2    2.50    2.30
  -2  -6   2   27.50    3.30
   2   6  -2   30.70    2.30
  -2   6   2   32.90    4.00
   2   6  -2   29.60    3.50
   2   6  -2   28.80    4.00
   2   6  -2   36.50    2.90
   2   6  -2   30.80    3.20
   2   6  -2   30.90    2.30
  -1  -6   2  117.99    5.20
   1  -6  -2  107.89    5.10
   1  -6  -2  110.49    5.90
   1  -6  -2  127.19    5.70
   1   6  -2  115.59    3.30
   1   6  -2  122.49    6.30
   1   6  -2  107.29    4.10
   1   6  -2  115.29    5.40
   1   6  -2  120.69    4.90
   0  -6  -2    7.30    2.50
   0  -6  -2    6.70    2.20
   0  -6   2    5.90    2.00
   0  -6  -2    7.00    1.90
   0  -6  -2    6.60    2.10
   0   6  -2    4.30    2.00
   0   6  -2    5.60    1.40
   0   6  -2    7.30    2.00
   0   6  -2   11.40    1.90
   1  -6   2    2.40    1.10
  -1  -6  -2    2.60    2.40
  -1  -6  -2    3.40    1.80
  -1  -6  -2    4.80    2.20
   1   6   2    3.20    1.30
  -1   6  -2    4.40    1.90
   1   6   2    3.30    1.00
  -2  -6  -2    6.20    2.20
  -2  -6  -2    5.90    2.10
   2   6   2    8.00    1.60
  -2   6  -2    4.80    2.10
   2   6   2    7.60    1.50
   2   6   2    6.90    1.80
   2   6   2    9.00    3.00
   3  -6   2   17.20    2.80
  -3  -6  -2   18.30    3.20
  -3  -6  -2   13.60    2.70
   3   6   2   17.80    2.60
  -3   6  -2   17.70    2.10
   3   6   2   18.80    2.60
   3   6   2   18.70    2.40
  -3   6  -2   11.30    2.60
   3   6   2   12.80    3.20
   3   6   2   15.80    2.40
  -3   6  -2   19.10    1.50
  -4  -6  -2  188.48    6.00
   4  -6   2  180.08    7.70
  -4  -6  -2  183.98    7.70
  -4  -6  -2  185.18    7.00
  -4  -6  -2  173.78    6.80
   4   6   2  186.68    7.80
   4   6   2  195.38    6.50
   4   6   2  196.78    7.10
  -4   6  -2  193.78    5.00
   4   6   2  148.69   10.60
   4   6   2  178.28    6.80
  -5  -6  -2   42.00    3.50
  -5  -6  -2   42.10    4.20
  -5  -6  -2   29.90    3.70
   5  -6   2   23.40    3.90
  -5   6  -2   36.10    3.80
   5   6   2   29.70    4.50
   5   6   2   39.30    4.80
   5   6   2   33.80    4.50
  -5   6  -2   36.20    3.00
   5   6   2   29.90    3.70
  -5   6  -2   36.90    3.00
   5   6   2   36.70    3.90
  -6  -6  -2  216.18    6.50
  -6  -6  -2  202.48    7.50
   6  -6   2  198.38    8.60
  -6  -6  -2  201.38    7.50
   6   6   2  223.98    8.00
  -6   6  -2  208.08    6.50
   6   6   2  216.48    8.80
  -6   6  -2  219.58    6.60
   6   6   2  217.68    7.20
   7  -6   2    2.80    2.60
  -7  -6  -2    3.50    2.20
   7  -6   2   -3.40    2.50
  -7  -6  -2   -0.50    1.50
  -7  -6  -2   -0.30    2.10
   7   6   2    3.30    2.80
   7   6   2    2.10    2.30
  -7   6  -2   -2.10    1.90
  -7   6  -2    3.40    1.40
   7   6   2   -3.00    2.20
  -7   6  -2   -0.90    1.80
   8  -6   2    6.60    2.70
  -8  -6  -2    6.80    1.70
  -8  -6  -2    8.10    2.40
  -8   6  -2    8.30    2.10
  -8   6  -2    4.40    1.70
   8   6   2    6.40    2.40
  -9  -6  -2    2.00    1.30
  -9  -6  -2    1.60    1.60
   9  -6   2   -0.30    2.00
  -9   6  -2    1.10    1.50
  -9  -7   2    6.00    1.50
  -9  -7   2    6.00    1.40
   9  -7  -2    8.20    2.20
  -8  -7   2    1.10    1.90
  -8  -7   2    0.60    1.20
   8  -7  -2   -2.10    1.90
  -8  -7   2   -0.60    1.50
  -8  -7   2    3.00    1.70
   8   7  -2   -1.00    1.70
  -8   7   2   -0.20    1.90
   7  -7  -2   32.00    3.90
  -7  -7   2   29.30    2.70
  -7  -7   2   27.90    3.30
  -7  -7   2   24.50    3.00
  -7  -7   2   31.10    3.40
   7   7  -2   29.40    3.20
  -7   7   2   35.60    3.00
   7   7  -2   26.80    3.40
  -7   7   2   33.30    3.50
  -6  -7   2    6.90    2.50
   6  -7  -2    5.70    2.80
  -6  -7   2    9.30    2.60
  -6  -7   2    9.50    2.10
  -6  -7   2   12.60    2.70
   6   7  -2    8.20    2.60
   6   7  -2    9.00    2.80
   6   7  -2    5.10    2.70
  -6   7   2   10.00    2.70
  -6   7   2   10.30    2.40
  -5  -7   2   14.90    2.90
  -5  -7   2   11.70    2.70
   5  -7  -2   15.10    3.40
  -5  -7   2   12.20    2.80
  -5  -7   2   12.10    2.30
  -5   7   2    7.40    2.00
   5   7  -2   13.00    2.90
   5   7  -2   19.40    3.60
   5   7  -2   12.00    2.30
  -5   7   2   11.60    2.30
  -4  -7   2   68.99    4.00
  -4  -7   2   64.79    4.90
   4  -7  -2   74.09    5.50
  -4  -7   2   65.89    4.80
  -4  -7   2   71.89    4.90
   4   7  -2   72.59    3.90
   4   7  -2   74.49    4.60
  -4   7   2   69.69    3.50
  -3  -7   2   35.30    3.80
  -3  -7   2   39.00    3.90
  -3  -7   2   35.90    3.80
  -3  -7   2   35.20    3.30
   3   7  -2   36.30    2.90
   3   7  -2   38.40    3.60
   3   7  -2   38.10    2.80
   3   7  -2   30.90    4.40
  -2  -7   2   19.10    3.10
  -2  -7   2   20.00    2.90
  -2  -7   2   16.10    2.40
   2   7  -2   15.80    1.90
   2   7  -2   16.20    1.90
   2   7  -2   17.60    3.50
  -1  -7   2   38.90    3.20
  -1  -7   2   45.60    4.00
  -1  -7   2   39.90    3.70
   1   7  -2   38.20    2.10
   1   7  -2   42.30    4.40
   0  -7  -2    5.70    2.40
  -1  -7  -2   60.89    4.90
  -1  -7  -2   57.79    4.10
  -1  -7  -2   52.29    4.80
   1   7   2   46.00    2.90
   1   7   2   48.30    2.70
  -2  -7  -2    1.70    1.70
  -2  -7  -2    6.70    2.60
  -2  -7  -2   -1.00    2.10
   2   7   2    3.30    1.60
   2   7   2    3.70    1.70
  -3  -7  -2    5.30    2.20
  -3  -7  -2    3.90    1.90
  -3  -7  -2    3.40    2.20
   3  -7   2    2.10    2.80
  -3  -7  -2   -1.00    2.40
   3   7   2    0.50    1.80
   3   7   2    5.50    2.00
   3   7   2    2.60    2.40
   3   7   2    8.00    2.50
  -4  -7  -2    7.50    2.60
  -4  -7  -2    5.00    2.00
   4  -7   2    5.10    2.90
  -4  -7  -2    6.60    2.50
   4   7   2    6.80    2.80
   4   7   2    9.10    4.30
   4   7   2    7.30    2.20
  -4   7  -2    7.30    1.60
  -5  -7  -2   14.70    2.80
   5  -7   2    9.70    3.30
  -5  -7  -2    9.10    2.70
  -5  -7  -2   15.10    2.30
   5   7   2   12.10    3.60
   5   7   2   10.90    3.30
   5   7   2   12.40    2.70
  -5   7  -2   11.00    2.10
  -5   7  -2   15.80    2.30
   6  -7   2   10.20    3.30
  -6  -7  -2   14.50    2.90
  -6  -7  -2   13.20    2.60
  -6  -7  -2   10.50    2.00
  -6   7  -2   12.60    2.40
   6   7   2   10.00    3.50
   6   7   2   11.60    3.00
  -7  -7  -2    1.00    2.00
  -7  -7  -2    0.10    1.40
   7  -7   2    2.80    2.50
  -7  -7  -2    3.00    2.00
  -7   7  -2    2.80    1.40
  -7   7  -2   -1.00    1.70
   7   7   2    2.40    2.70
   7   7   2   -3.40    2.00
  -8  -7  -2    4.10    3.00
   8  -7   2    0.40    2.10
  -8  -7  -2    0.40    1.20
  -8  -7  -2    3.20    1.60
   8   7   2    2.90    2.00
  -8   7  -2    1.40    1.60
  -9  -7  -2   -2.40    1.20
   9  -7   2   -1.30    1.60
  -8  -8   2   -1.90    1.30
  -8  -8   2    2.50    2.60
  -8  -8   2    2.00    1.20
   8  -8  -2    1.00    1.90
  -7  -8   2   12.60    2.30
  -7  -8   2    9.60    2.00
  -7  -8   2    9.80    1.60
   7  -8  -2    2.70    2.10
   7   8  -2   12.80    2.40
  -7   8   2    6.80    2.20
  -6  -8   2    2.70    2.20
  -6  -8   2    7.90    2.30
  -6  -8   2    7.00    1.80
  -6  -8   2    1.90    1.90
   6  -8  -2    5.10    2.50
  -6   8   2   10.20    3.00
   6   8  -2    4.50    2.30
   6   8  -2    9.30    2.50
  -5  -8   2    9.10    2.60
   5  -8  -2   10.40    3.10
  -5  -8   2   14.20    2.70
  -5  -8   2    6.90    2.00
   5   8  -2   12.30    3.00
   5   8  -2    9.30    2.50
  -4  -8   2    2.40    2.30
  -4  -8   2   -1.10    1.90
  -4  -8   2   -1.00    1.60
   4   8  -2    0.80    1.50
   4   8  -2    4.20    2.10
  -4   8   2   -1.60    2.10
  -3  -8   2   -1.10    2.10
  -3  -8   2    1.90    2.00
  -3  -8   2    1.60    1.70
   3   8  -2    1.00    1.90
   3   8  -2    1.80    1.40
  -2  -8   2   17.30    3.20
  -2  -8   2   17.50    2.50
  -2  -8   2   18.20    3.00
   2   8  -2   19.50    2.00
  -1  -8   2    3.20    2.40
  -1  -8   2    4.80    2.40
  -1  -8   2    5.90    1.90
   1   8  -2    3.80    1.20
  -1  -8  -2   74.59    5.20
   1   8   2   78.89    3.50
  -2  -8  -2   29.80    3.80
  -2  -8  -2   34.50    3.20
   2   8   2   29.70    2.90
  -3  -8  -2    2.50    2.40
   3  -8   2    6.70    3.10
  -3  -8  -2    6.80    2.00
   3   8   2    7.90    2.60
   3   8   2    7.70    2.10
  -4  -8  -2  115.69    4.90
  -4  -8  -2  114.49    5.60
  -4  -8  -2  111.09    5.70
   4  -8   2  125.29    6.50
   4   8   2  112.99    5.10
   4   8   2  120.99    6.20
   4   8   2  115.69    6.80
  -5  -8  -2    2.30    2.10
   5  -8   2   -1.70    2.40
  -5  -8  -2    1.40    2.00
  -5  -8  -2    1.10    1.60
   5   8   2   -0.60    2.50
   5   8   2   -3.50    2.80
  -5   8  -2    3.00    1.70
   6  -8   2   -0.50    2.30
  -6  -8  -2   -0.10    1.90
  -6  -8  -2    1.80    1.80
  -6  -8  -2    0.60    1.50
   6   8   2   -0.50    2.70
   6   8   2    0.70    2.30
  -7  -8  -2    2.40    1.40
  -7  -8  -2    0.10    1.50
   7  -8   2    1.80    2.00
  -7  -8  -2    0.00    1.80
  -7   8  -2    3.50    1.60
   7   8   2    1.70    2.20
  -8  -8  -2    4.80    1.50
   8  -8   2    3.50    1.90
  -6  -9   2   -1.40    1.20
  -6  -9   2   -0.10    1.40
  -6  -9   2    3.70    1.90
   6   9  -2    0.30    1.90
  -5  -9   2    1.90    2.00
  -5  -9   2    0.80    1.40
  -5  -9   2    0.20    1.60
   5   9  -2    2.90    2.10
  -4  -9   2   -2.30    1.70
  -4  -9   2    3.60    1.60
  -4  -9   2   -0.30    2.00
   4   9  -2    0.30    1.80
   4   9  -2    4.40    2.30
  -3  -9   2    0.20    2.00
  -3  -9   2    0.40    1.50
  -3  -9   2    1.30    2.10
   3   9  -2    0.60    1.60
  -2  -9   2    1.50    1.60
  -2  -9   2    7.90    2.30
  -2  -9   2    3.50    2.40
  -1  -9   2   47.50    4.30
  -1  -9   2   41.60    3.30
  -1  -9  -2   24.10    3.30
  -2  -9  -2    2.00    2.30
  -2  -9  -2    0.70    1.60
  -3  -9  -2   17.40    2.40
  -3  -9  -2   19.20    3.00
   3   9   2   12.50    2.60
  -4  -9  -2    7.20    1.90
  -4  -9  -2    5.60    2.20
   4   9   2   11.30    3.50
   4   9   2    0.80    2.90
   5  -9   2    8.10    2.60
  -5  -9  -2    8.30    2.20
  -5  -9  -2    4.70    1.80
  -5  -9  -2    7.70    1.80
   5   9   2    7.40    2.90
   6  -9   2    3.80    2.00
  -6  -9  -2    0.00    1.30
  -6  -9  -2    3.20    1.80
  -6  -9  -2    1.10    1.30
  -4 -10   2    1.10    1.90
  -4 -10   2    0.10    1.30
  -4 -10   2    2.60    1.50
  -3 -10   2    0.30    1.40
  -3 -10   2    0.30    1.90
  -2 -10   2    0.10    1.50
  -2 -10   2   -1.10    1.90
  -2 -10  -2   19.90    2.80
  -3 -10  -2    5.80    2.10
  -3 -10  -2    6.80    1.50
  -4 -10  -2    2.10    1.90
  -4 -10  -2    2.90    1.30
 -11   0   3    1.60    1.80
 -10   0   3    4.80    2.50
  -9   0   3   18.70    3.20
  -8   0   3   -0.70    2.30
   6   0  -3   -2.10    1.30
  -6   0   3    2.40    2.10
   6   0  -3    0.70    2.00
   5   0  -3  136.99    4.70
   5   0  -3  131.49    4.70
   5   0  -3  136.79    5.40
   5   0  -3  130.39    4.00
  -5   0   3  128.59    5.40
   5   0  -3  138.49    5.50
   4   0  -3    2.20    1.60
  -4   0   3    0.40    1.30
   4   0  -3    3.10    1.30
   4   0  -3    3.40    1.80
   4   0  -3    1.20    1.30
  -4   0   3    1.70    1.50
   4   0  -3   -0.50    0.80
  -4   0   3    0.60    1.80
   3   0  -3   49.99    1.70
  -3   0   3   46.50    3.00
  -3   0   3   49.40    3.00
   3   0  -3   49.60    3.20
   3   0  -3   49.80    1.70
   3   0  -3   48.50    2.50
   3   0  -3   50.09    2.90
   3   0  -3   47.10    2.20
   3   0  -3   48.20    2.50
   2   0  -3    7.70    1.50
   2   0  -3    9.00    0.90
   2   0  -3    8.90    0.70
   2   0  -3   10.40    1.30
  -2   0   3   11.00    1.50
   2   0  -3    8.10    1.50
  -2   0   3    9.20    1.40
   2   0  -3   10.50    1.30
   1   0  -3   35.20    1.50
   1   0  -3   36.90    1.70
  -1   0   3   34.80    1.00
   1   0  -3   34.40    1.60
   1   0  -3   35.70    1.80
   1   0  -3   35.00    2.00
   1   0  -3   34.70    2.30
   0   0  -3    2.20    0.80
   0   0  -3    1.10    0.70
   0   0   3    2.40    1.00
   0   0  -3    1.10    1.00
   0   0   3    1.60    0.50
   0   0  -3    1.40    0.80
   0   0  -3    3.10    0.80
   0   0  -3    1.40    0.80
  -1   0  -3 9514.75  134.79
  -1   0  -3 9163.68  134.79
  -1   0  -3 9999.00  135.59
   1   0   3 9319.37  134.89
   1   0   3 9531.55  136.19
  -1   0  -3 9590.04  135.29
  -1   0  -3 9624.34  135.89
  -1   0  -3 9464.35  134.99
  -1   0  -3 9384.46  134.79
  -2   0  -3    0.80    0.70
   2   0   3   -0.20    0.80
  -2   0  -3   -0.30    1.00
  -2   0  -3   -1.00    1.00
  -2   0  -3    0.80    1.30
  -2   0  -3    1.20    0.70
   2   0   3    0.40    1.10
  -2   0  -3   -1.30    1.00
   2   0   3    0.30    0.70
  -3   0  -3 2264.97   34.00
   3   0   3 2356.36   34.90
   3   0   3 2334.27   34.50
  -3   0  -3 2319.27   36.00
  -3   0  -3 2340.67   36.00
   3   0   3 2358.76   35.20
   3   0   3 2396.06   34.60
  -3   0  -3 2373.46   34.60
  -4   0  -3   -1.10    1.10
  -4   0  -3   -0.70    0.80
   4   0   3    1.00    1.20
   4   0   3   -0.30    1.00
   4   0   3   -0.90    1.30
  -4   0  -3   -0.80    1.70
   5   0   3  681.83   12.40
  -5   0  -3  712.33   14.40
   5   0   3  688.13   12.80
   5   0   3  680.33   13.60
   6   0   3    0.50    1.50
  -6   0  -3    2.90    2.10
   7   0   3  137.49    5.30
  -8   0  -3    1.50    2.20
  -8   0  -3    0.60    2.10
  -9   0  -3   10.10    2.70
  -9   0  -3    6.70    2.20
 -10   0  -3    1.60    2.40
 -11   0  -3    6.40    2.20
 -11  -1   3    1.30    1.90
 -11   1   3    1.30    1.80
 -10  -1   3   23.10    3.20
 -10   1   3   26.90    3.30
  -9  -1   3   -4.60    2.20
  -9   1   3    1.00    2.30
  -8  -1   3    0.40    2.40
  -8   1   3    2.50    2.30
   7  -1  -3   26.60    3.20
  -7   1   3   25.60    2.40
  -7   1   3   23.70    3.70
  -7   1   3   29.50    3.50
   6  -1  -3    4.00    2.50
   6  -1  -3    4.40    1.80
   6   1  -3    5.90    2.10
   6   1  -3    5.00    1.60
  -6   1   3    5.40    2.70
   6   1  -3    7.70    2.50
  -6   1   3   12.20    2.70
  -6   1   3    5.80    2.00
   6   1  -3    9.20    2.10
  -6   1   3    5.30    1.90
  -6   1   3    5.30    1.60
   5  -1  -3    4.20    2.20
  -5  -1   3    1.40    1.60
   5  -1  -3    1.90    1.50
   5  -1  -3    5.30    1.60
   5  -1  -3    4.30    1.90
   5   1  -3    6.20    1.40
   5   1  -3    1.80    1.40
   5   1  -3    5.50    2.10
  -5   1   3    7.40    1.80
   5   1  -3    2.00    1.80
   5   1  -3    1.80    1.60
  -5   1   3    6.00    2.40
  -5   1   3    5.30    2.00
  -4  -1   3    5.20    1.50
   4  -1  -3    4.70    1.80
   4  -1  -3    6.50    2.00
   4  -1  -3    5.60    1.50
   4  -1  -3    6.90    1.70
   4  -1  -3    6.10    0.90
   4   1  -3    5.80    1.20
   4   1  -3    5.60    1.60
   4   1  -3    5.00    1.10
   4   1  -3    3.70    1.40
  -4   1   3    4.40    1.40
   4   1  -3    5.50    1.90
   4   1  -3    4.80    1.30
   4   1  -3    3.50    1.70
  -4   1   3    7.60    2.20
   4   1  -3    5.60    1.10
  -4   1   3    2.10    1.60
   3  -1  -3   11.40    1.90
  -3  -1   3   11.50    1.50
   3  -1  -3   10.60    0.90
   3  -1  -3    8.60    1.60
   3  -1  -3   10.10    1.50
   3  -1  -3   10.10    2.00
   3   1  -3   10.60    1.80
  -3   1   3   11.60    1.80
   3   1  -3   11.20    1.40
   3   1  -3   10.30    1.80
   3   1  -3   10.00    1.10
   3   1  -3   13.30    1.30
   3   1  -3   10.60    1.50
   3   1  -3    9.00    1.50
  -3   1   3   11.90    1.50
  -3   1   3    9.60    2.00
   2  -1  -3  183.68    4.50
  -2  -1   3  186.68    3.70
   2  -1  -3  183.78    5.00
   2  -1  -3  183.98    3.50
   2  -1  -3  186.48    4.40
   2  -1  -3  188.08    4.90
   2  -1  -3  185.78    4.40
   2   1  -3  183.88    4.10
   2   1  -3  186.98    3.60
   2   1  -3  188.98    3.90
   2   1  -3  187.58    5.00
   2   1  -3  188.38    4.20
   2   1  -3  177.88    4.40
   2   1  -3  185.98    4.80
  -2   1   3  184.28    4.50
   1  -1  -3 3321.57   48.40
   1  -1  -3 3335.97   48.20
   1  -1  -3 3344.27   47.90
  -1  -1   3 3361.86   47.60
   1  -1  -3 3357.16   48.70
   1  -1  -3 3402.96   49.00
   1  -1  -3 3296.17   48.40
   1   1  -3 3329.67   48.80
   1   1  -3 3370.96   48.90
   1   1  -3 3247.68   48.30
   1   1  -3 3346.67   47.90
  -1   1   3 3340.67   48.30
   1   1  -3 3307.87   48.00
   1   1  -3 3299.17   48.30
   0  -1  -3  794.92   12.90
   0  -1  -3  787.62   12.30
   0  -1  -3  798.92   12.20
   0  -1  -3  790.72   11.90
   0  -1   3  804.92   11.80
   0  -1  -3  783.32   12.50
   0  -1  -3  763.82   12.40
   0   1  -3  781.72   12.40
   0   1  -3  789.02   12.40
   0   1  -3  781.22   11.70
   0   1  -3  785.62   12.10
   0   1  -3  787.92   12.20
   0   1  -3  791.52   12.00
   0   1   3  779.22   12.20
   0   1  -3  780.52   12.90
   0   1   3  782.72   11.60
   0   1   3  788.42   12.40
  -1  -1  -3 2735.83   39.30
  -1  -1  -3 2693.43   40.10
   1  -1   3 2730.23   40.00
  -1  -1  -3 2685.83   40.50
  -1  -1  -3 2689.53   40.00
  -1  -1  -3 2751.52   39.20
  -1  -1  -3 2802.92   40.40
   1  -1   3 2809.32   39.60
  -1   1  -3 2788.72   40.70
  -1   1  -3 2780.22   39.40
  -1   1  -3 2779.52   40.00
   1   1   3 2785.92   39.30
  -1   1  -3 2738.33   40.20
  -1   1  -3 2766.92   40.00
   1   1   3 2698.53   39.60
   1   1   3 2787.32   40.50
   2  -1   3  185.48    4.20
  -2  -1  -3  189.08    4.90
  -2  -1  -3  182.48    4.00
  -2  -1  -3  187.28    4.30
  -2  -1  -3  180.48    4.50
  -2  -1  -3  192.58    3.40
   2  -1   3  190.48    3.90
  -2  -1  -3  180.48    3.20
   2  -1   3  191.28    4.90
   2   1   3  192.88    4.70
  -2   1  -3  185.58    4.00
  -2   1  -3  187.58    4.90
   2   1   3  186.28    4.00
  -2   1  -3  184.28    5.00
  -2   1  -3  186.68    4.60
  -3  -1  -3  162.88    4.00
  -3  -1  -3  163.08    4.20
   3  -1   3  159.98    3.90
  -3  -1  -3  160.98    3.60
  -3  -1  -3  173.88    5.60
   3  -1   3  168.78    5.00
  -3  -1  -3  158.78    3.50
   3  -1   3  160.78    4.20
  -3  -1  -3  162.08    4.50
  -3  -1  -3  162.18    4.90
  -3   1  -3  164.68    4.80
   3   1   3  156.28    3.20
  -3   1  -3  162.08    3.90
   3   1   3  159.78    4.80
  -3   1  -3  159.78    5.10
  -3   1  -3  166.68    3.60
   4  -1   3  599.34   11.00
  -4  -1  -3  582.14   10.40
   4  -1   3  589.44   12.00
   4  -1   3  585.24   10.60
  -4  -1  -3  591.24   11.80
  -4  -1  -3  590.44   10.70
   4   1   3  581.54   10.40
  -4   1  -3  584.14   10.60
   4   1   3  587.34   11.40
   4   1   3  589.04   11.70
   4   1   3  586.04   11.00
  -4   1  -3  586.44   12.10
   4   1   3  582.94   11.00
  -4   1  -3  577.24   11.90
  -5  -1  -3  207.78    5.40
  -5  -1  -3  213.88    6.70
   5  -1   3  213.78    6.90
   5  -1   3  210.48    5.90
   5  -1   3  204.88    5.50
  -5   1  -3  213.08    7.20
  -5   1  -3  216.38    7.10
  -5   1  -3  202.08    5.50
   5   1   3  211.98    5.90
  -5   1  -3  203.68    5.70
   6  -1   3   16.90    2.10
   6  -1   3   17.90    2.40
  -6  -1  -3   19.50    3.00
  -6   1  -3   19.00    1.80
   6   1   3   19.10    2.50
  -6   1  -3   21.20    3.30
  -6   1  -3   18.10    3.20
  -6   1  -3   22.40    2.50
  -6   1  -3   16.20    2.20
   7  -1   3   65.29    3.70
  -7  -1  -3   51.09    4.50
  -7   1  -3   69.39    5.40
  -7   1  -3   66.49    3.10
   7   1   3   64.79    4.10
  -7   1  -3   60.19    5.20
  -8  -1  -3   -0.30    2.00
  -8  -1  -3    2.10    1.90
  -8   1  -3    2.20    1.50
  -8   1  -3   -2.40    1.80
  -9  -1  -3   18.50    2.80
  -9  -1  -3   28.90    3.60
  -9   1  -3   30.60    3.60
 -10  -1  -3   18.20    3.00
 -10  -1  -3   22.60    2.70
 -10   1  -3   19.80    3.20
 -11  -1  -3   -0.70    1.60
 -11   1  -3    4.20    2.00
 -11  -2   3    9.10    2.20
 -11   2   3   10.10    2.00
 -10  -2   3    2.30    2.30
 -10   2   3    2.80    2.10
   9  -2  -3   -2.30    2.40
  -9  -2   3    0.60    2.30
  -9   2   3   -1.10    2.20
  -9   2   3   -0.50    1.80
  -8  -2   3    3.40    2.60
   8  -2  -3    0.40    2.70
  -8   2   3    1.00    2.60
  -8   2   3   -1.10    1.40
  -8   2   3    0.40    2.10
   7  -2  -3    6.40    2.30
   7   2  -3    2.10    2.10
  -7   2   3    1.40    1.40
   7   2  -3    2.50    2.70
  -7   2   3    1.70    3.00
  -7   2   3   -2.50    1.90
  -7   2   3   -3.50    2.30
  -7   2   3   -2.30    1.80
   6  -2  -3   -3.40    1.70
  -6   2   3   -0.10    1.10
  -6   2   3    1.40    1.70
   6   2  -3    0.40    1.70
  -6   2   3    4.30    2.90
  -6   2   3    0.30    1.90
  -6   2   3    1.20    1.40
   6   2  -3    3.70    2.30
   6   2  -3   -0.90    1.70
   6   2  -3    2.60    1.50
   5  -2  -3  283.57    7.60
   5  -2  -3  266.27    8.70
  -5   2   3  271.87    8.70
  -5   2   3  279.57    6.90
  -5   2   3  275.07    8.10
   5   2  -3  280.67    7.70
  -5   2   3  262.07    6.80
   5   2  -3  277.87    6.40
   5   2  -3  276.87    6.30
   5   2  -3  273.87    6.50
   5   2  -3  272.87    8.50
   5   2  -3  275.27    6.50
   4  -2  -3   10.10    1.90
   4  -2  -3    6.60    1.80
   4  -2  -3   10.10    2.30
  -4  -2   3   10.60    1.70
   4  -2  -3    9.20    1.50
  -4   2   3    7.20    1.80
   4   2  -3    8.40    1.90
  -4   2   3    7.80    2.40
   4   2  -3    8.30    1.50
   4   2  -3    6.00    2.10
  -4   2   3    7.90    1.50
   4   2  -3    8.50    1.40
   4   2  -3    7.40    1.30
   4   2  -3    8.70    1.80
  -4   2   3    6.10    1.50
   4   2  -3    9.50    1.60
   4   2  -3    8.30    1.60
   4   2  -3    6.10    1.40
  -3  -2   3  224.78    5.30
   3  -2  -3  212.68    6.50
  -3  -2   3  217.58    4.50
   3  -2  -3  220.28    6.00
   3  -2  -3  211.48    5.20
   3  -2  -3  220.48    5.60
   3   2  -3  206.88    4.70
   3   2  -3  211.28    5.00
  -3   2   3  216.58    5.60
   3   2  -3  215.98    5.70
   3   2  -3  216.68    5.20
   3   2  -3  206.38    5.70
  -3   2   3  212.38    6.10
   3   2  -3  222.28    6.60
   3   2  -3  214.68    4.60
   2  -2  -3 1922.81   29.40
   2  -2  -3 1880.81   29.20
   2  -2  -3 1946.71   29.80
   2  -2  -3 1928.01   30.30
   2  -2  -3 1871.31   28.10
  -2  -2   3 1958.90   29.40
  -2  -2   3 1926.31   28.50
   2  -2  -3 1982.40   30.10
   2   2  -3 1936.71   28.90
   2   2  -3 1927.41   30.60
   2   2  -3 1925.11   28.40
   2   2  -3 1923.61   29.00
   2   2  -3 1953.30   29.80
   2   2  -3 1977.40   29.80
   2   2  -3 1940.81   28.60
  -2   2   3 1890.31   28.20
  -2   2   3 1936.11   29.10
   1  -2  -3 5544.65   80.89
   1  -2  -3 5505.45   79.59
   1  -2  -3 5573.04   80.49
  -1  -2   3 5711.53   79.39
   1  -2  -3 5401.26   80.09
   1  -2  -3 5566.04   79.89
   1  -2  -3 5656.43   80.49
  -1  -2   3 5580.84   80.09
   1   2  -3 5599.74   81.09
  -1   2   3 5619.84   79.49
   1   2  -3 5531.15   80.29
   1   2  -3 5699.93   79.39
   1   2  -3 5425.26   80.59
   1   2  -3 5518.35   79.89
   1   2  -3 5552.84   79.99
   0  -2  -3   43.00    2.10
   0  -2  -3   46.10    2.30
   0  -2  -3   44.50    2.70
   0  -2  -3   46.80    2.70
   0  -2   3   48.90    1.70
   0  -2  -3   47.70    1.70
   0  -2  -3   48.00    2.10
   0   2  -3   49.99    2.30
   0   2  -3   46.50    1.40
   0   2  -3   52.69    1.80
   0   2   3   45.70    1.80
   0   2  -3   46.80    2.90
   0   2  -3   48.70    2.00
   0   2  -3   46.50    2.00
   0   2  -3   46.20    2.30
   0   2   3   44.00    1.30
   0   2   3   45.70    2.00
   1  -2   3  398.46    6.80
  -1  -2  -3  395.36    7.60
  -1  -2  -3  402.36    7.90
  -1  -2  -3  387.16    8.10
   1  -2   3  406.66    7.50
  -1  -2  -3  399.16    7.60
  -1   2  -3  402.66    6.60
  -1   2  -3  405.36    7.70
  -1   2  -3  392.36    6.60
  -1   2  -3  401.36    6.90
  -1   2  -3  401.26    8.30
   1   2   3  401.26    6.70
  -1   2  -3  403.76    7.00
   1   2   3  402.16    7.50
  -2  -2  -3   14.20    1.90
  -2  -2  -3   13.60    1.90
   2  -2   3   15.30    1.60
   2  -2   3   18.20    2.20
  -2  -2  -3   14.70    1.60
  -2  -2  -3   13.30    1.60
   2  -2   3   19.60    1.40
   2   2   3   16.90    1.70
   2   2   3   12.30    1.20
  -2   2  -3   14.60    1.10
  -2   2  -3   17.40    1.30
   2   2   3   16.00    1.80
  -2   2  -3   14.20    2.00
  -2   2  -3   16.80    2.20
  -2   2  -3   15.90    1.50
  -3  -2  -3  354.16    8.10
  -3  -2  -3  368.76    7.60
   3  -2   3  362.06    8.60
  -3  -2  -3  368.16    8.30
   3  -2   3  357.16    6.80
  -3  -2  -3  353.66    7.60
   3  -2   3  356.76    7.60
   3   2   3  358.56    7.10
  -3   2  -3  367.26    7.70
   3   2   3  352.96    7.50
  -3   2  -3  368.36    8.70
   3   2   3  363.36    8.00
  -3   2  -3  361.96    6.70
  -3   2  -3  360.76    6.60
   4  -2   3  499.45   11.30
  -4  -2  -3  523.05   10.10
   4  -2   3  504.15   10.20
  -4  -2  -3  503.45   10.80
   4  -2   3  501.75    9.30
  -4  -2  -3  485.55    9.80
  -4   2  -3  508.35   10.80
   4   2   3  495.65   10.80
   4   2   3  511.75    9.80
   4   2   3  480.55   10.00
   4   2   3  496.25   11.00
  -4   2  -3  512.65    9.30
  -4   2  -3  490.95    9.20
  -4   2  -3  482.05   11.40
   5  -2   3    7.30    1.90
  -5  -2  -3    9.40    2.20
   5  -2   3    9.30    1.50
  -5  -2  -3    8.80    1.70
   5  -2   3    7.90    2.30
   5   2   3    9.40    2.10
  -5   2  -3    7.10    2.10
   5   2   3    6.50    1.80
  -5   2  -3    7.50    1.60
   5   2   3    9.50    2.10
   5   2   3    7.40    1.90
  -5   2  -3    5.60    2.40
   5   2   3    8.10    2.30
   5   2   3   12.10    2.40
  -5   2  -3    8.80    1.60
  -6  -2  -3   12.00    2.50
   6  -2   3   12.00    1.90
   6  -2   3   13.70    2.40
   6   2   3   18.90    3.10
   6   2   3   14.90    2.40
  -6   2  -3   11.70    2.10
  -6   2  -3   14.20    1.70
  -6   2  -3    9.50    3.00
  -6   2  -3    8.80    2.80
  -6   2  -3    9.90    2.10
  -7  -2  -3   34.90    4.00
  -7   2  -3   39.20    7.40
   7   2   3   28.50    3.30
  -7   2  -3   25.80    3.10
  -7   2  -3   31.60    2.50
  -7   2  -3   49.50    6.50
   8  -2   3   81.89    5.60
  -8  -2  -3   81.19    4.90
  -8  -2  -3   82.99    5.20
  -8   2  -3   82.39    3.70
  -8   2  -3   76.29    5.00
  -8   2  -3   83.39    5.20
  -9  -2  -3    8.00    2.40
  -9  -2  -3    5.10    2.20
  -9   2  -3    2.00    1.60
  -9   2  -3    5.40    2.40
 -10  -2  -3    5.20    2.20
 -10  -2  -3    3.80    2.00
 -10   2  -3    6.80    2.50
 -11  -2  -3    2.50    1.50
 -11  -2  -3    3.70    1.70
 -11   2  -3    0.80    1.80
 -11  -3   3    1.10    1.70
  10  -3  -3   10.90    2.90
 -10  -3   3   13.20    2.80
  -9  -3   3   -0.30    2.30
   9  -3  -3    2.40    2.60
  -9   3   3    1.20    1.80
   8  -3  -3    7.70    3.10
  -8  -3   3   11.60    2.80
  -8  -3   3    2.20    2.40
  -8   3   3    2.30    2.60
  -8   3   3    2.10    1.80
  -8   3   3    6.30    2.80
  -7  -3   3    4.00    2.50
  -7  -3   3    5.70    2.50
   7  -3  -3    2.20    3.10
  -7   3   3    5.70    1.70
   7   3  -3    8.40    2.20
  -7   3   3    4.40    2.30
   7   3  -3    7.50    2.90
  -7   3   3    4.10    2.40
  -7   3   3    6.20    2.90
   6  -3  -3   30.10    3.40
  -6   3   3   27.20    2.30
   6   3  -3   23.90    2.50
   6   3  -3   28.90    4.20
  -6   3   3   25.70    2.80
   6   3  -3   30.00    2.80
  -6   3   3   28.10    4.30
   6   3  -3   30.70    3.00
  -6   3   3   21.60    2.70
   6   3  -3   27.80    2.70
   6   3  -3   31.90    3.60
  -6   3   3   25.20    3.60
   5  -3  -3    0.70    2.50
  -5  -3   3    1.50    1.50
   5  -3  -3    4.80    2.00
  -5   3   3    3.10    1.50
  -5   3   3    2.70    2.60
   5   3  -3    2.80    1.60
  -5   3   3    2.10    1.90
   5   3  -3    4.10    1.50
  -5   3   3    3.20    1.50
   5   3  -3    4.60    1.50
   5   3  -3    3.90    2.30
   5   3  -3    3.80    1.50
   5   3  -3    3.00    1.60
   5   3  -3    3.60    2.00
   4  -3  -3    2.40    1.70
  -4  -3   3    1.90    1.40
   4  -3  -3    3.70    2.20
   4   3  -3    3.70    1.80
   4   3  -3    1.40    2.00
   4   3  -3    1.60    1.20
   4   3  -3    1.60    1.40
  -4   3   3    3.30    1.30
  -4   3   3    3.10    1.60
   4   3  -3    2.90    1.20
  -4   3   3    4.80    2.30
   4   3  -3    4.70    1.30
   3  -3  -3  230.98    6.50
  -3  -3   3  235.08    6.10
   3  -3  -3  238.38    6.10
   3  -3  -3  236.38    5.70
   3  -3  -3  230.48    6.30
   3  -3  -3  236.88    7.30
  -3   3   3  234.88    7.00
  -3   3   3  227.68    5.80
   3   3  -3  222.88    5.10
   3   3  -3  237.88    5.30
   3   3  -3  226.28    6.60
   3   3  -3  225.98    5.40
  -3   3   3  223.18    4.80
   3   3  -3  231.08    5.70
   3   3  -3  229.68    6.10
   3   3  -3  235.48    7.30
   2  -3  -3  146.29    4.30
   2  -3  -3  149.99    5.00
   2  -3  -3  149.79    4.30
  -2  -3   3  148.49    4.50
   2  -3  -3  146.19    5.10
   2  -3  -3  148.09    4.90
   2  -3  -3  145.59    3.40
   2   3  -3  155.28    3.80
  -2   3   3  149.88    3.80
   2   3  -3  146.29    3.80
   2   3  -3  152.88    4.80
   2   3  -3  149.39    3.60
   2   3  -3  154.58    5.50
   2   3  -3  149.88    4.80
   2   3  -3  149.39    4.10
  -2   3   3  145.99    3.00
   1  -3  -3   -0.30    1.40
  -1  -3   3    1.70    1.20
   1  -3  -3   -0.10    1.40
   1  -3  -3    1.20    1.00
  -1  -3   3    3.70    0.70
   1  -3  -3    4.90    1.10
  -1  -3   3    2.60    0.90
   1  -3  -3    2.70    1.40
   1  -3  -3    3.40    1.30
  -1   3   3    3.00    0.70
   1   3  -3    2.00    1.20
   1   3  -3    1.00    1.20
   1   3  -3    0.70    1.50
  -1   3   3    2.80    0.80
  -1   3   3    3.30    0.60
   1   3  -3    2.10    0.70
   1   3  -3    2.10    1.40
   1   3  -3    0.90    1.00
   1   3  -3    2.50    0.70
   0  -3  -3   63.79    2.60
   0  -3  -3   67.59    3.40
   0  -3   3   64.39    2.20
   0  -3  -3   66.29    3.40
   0  -3  -3   67.49    2.80
   0  -3  -3   67.19    2.90
   0  -3  -3   68.39    2.20
   0   3  -3   64.99    2.90
   0   3  -3   65.99    2.40
   0   3  -3   68.89    3.00
   0   3  -3   67.99    3.60
   0   3  -3   66.59    2.00
   0   3   3   63.69    2.20
   0   3  -3   63.49    2.60
   0   3   3   64.89    1.90
   0   3  -3   63.09    2.50
   0   3   3   66.49    2.10
  -1  -3  -3  117.39    4.20
  -1  -3  -3  116.29    3.90
   1  -3   3  122.29    3.10
  -1  -3  -3  119.29    4.60
  -1  -3  -3  118.49    3.90
  -1  -3  -3  118.79    2.40
   1  -3   3  120.89    3.80
  -1   3  -3  123.99    3.30
   1   3   3  116.89    2.80
   1   3   3  121.79    3.00
  -1   3  -3  122.29    3.60
  -1   3  -3  116.59    3.90
  -1   3  -3  120.19    3.20
   1   3   3  121.59    3.50
  -1   3  -3  118.79    4.90
  -2  -3  -3  258.87    6.30
  -2  -3  -3  256.37    6.60
   2  -3   3  256.17    6.20
   2  -3   3  255.77    5.20
  -2  -3  -3  251.47    7.10
  -2  -3  -3  267.77    6.40
   2   3   3  257.47    5.60
  -2   3  -3  259.67    6.80
  -2   3  -3  259.97    5.30
  -2   3  -3  256.77    4.30
   2   3   3  259.67    5.40
  -2   3  -3  252.87    5.30
  -2   3  -3  256.57    7.40
   2   3   3  261.47    6.20
  -3  -3  -3  262.97    7.50
  -3  -3  -3  265.97    6.70
   3  -3   3  266.77    7.80
  -3  -3  -3  265.77    6.70
   3  -3   3  267.07    6.70
  -3  -3  -3  267.17    7.10
   3  -3   3  253.77    5.50
  -3   3  -3  263.57    6.30
   3   3   3  255.17    6.30
   3   3   3  276.47    6.40
   3   3   3  264.47    6.90
  -3   3  -3  273.37    8.00
   3   3   3  270.17    6.00
  -3   3  -3  259.17    5.20
  -3   3  -3  258.87    7.60
   4  -3   3    2.90    2.20
  -4  -3  -3    4.60    1.60
  -4  -3  -3    3.80    1.50
   4  -3   3    4.50    1.70
   4  -3   3    5.00    1.10
  -4  -3  -3    3.10    1.90
  -4   3  -3    2.90    2.10
   4   3   3    4.30    1.70
   4   3   3    3.70    1.60
   4   3   3    3.70    2.00
  -4   3  -3    4.60    1.20
  -4   3  -3    6.10    2.40
   4   3   3    6.00    1.50
   4   3   3    4.80    1.90
  -4   3  -3    6.20    1.40
  -4   3  -3    4.20    1.50
  -5  -3  -3    5.20    2.20
  -5  -3  -3    7.10    1.80
  -5  -3  -3    4.40    1.70
   5  -3   3    4.70    1.90
   5  -3   3    4.80    1.30
   5  -3   3    6.50    3.40
   5   3   3    1.80    1.50
   5   3   3    6.30    2.40
   5   3   3    5.70    2.60
   5   3   3    7.20    2.00
  -5   3  -3    4.40    1.50
  -5   3  -3    5.60    2.00
  -5   3  -3    6.10    1.60
  -5   3  -3    5.00    2.60
   5   3   3    6.40    2.10
   5   3   3    2.20    2.30
   5   3   3    5.00    1.90
  -6  -3  -3   14.70    2.50
   6  -3   3   15.50    2.70
  -6  -3  -3   17.70    3.10
   6   3   3   14.50    2.90
  -6   3  -3   14.50    2.40
  -6   3  -3   13.40    3.20
   6   3   3    7.70    2.20
   6   3   3   14.90    3.10
  -6   3  -3   19.50    3.30
   6   3   3   19.20    3.00
  -6   3  -3   14.40    2.30
  -6   3  -3   17.20    1.90
   7  -3   3   56.09    5.10
  -7  -3  -3   57.29    4.10
  -7  -3  -3   53.09    4.40
   7  -3   3   45.30    4.20
  -7   3  -3   53.79    5.30
  -7   3  -3   51.19    3.00
  -7   3  -3   57.59    4.20
  -7   3  -3   52.59    4.00
   7   3   3   47.90    4.30
   8  -3   3   65.89    5.10
  -8  -3  -3   63.19    4.40
  -8  -3  -3   60.19    4.70
   8  -3   3   70.29    5.60
  -8   3  -3   67.69    5.10
  -8   3  -3   66.19    3.40
  -8   3  -3   59.79    4.60
  -9  -3  -3   -0.60    2.00
  -9  -3  -3    2.00    1.90
  -9   3  -3    0.50    2.00
  -9   3  -3    0.00    1.50
 -10  -3  -3    2.80    1.70
 -10  -3  -3    0.00    1.70
 -10   3  -3    2.30    2.00
 -11  -3  -3   -0.60    1.40
 -11  -3  -3   -0.90    1.30
 -11   3  -3    0.40    1.70
 -11  -4   3   -0.20    1.70
  11  -4  -3   -1.30    1.70
 -11   4   3    2.80    1.70
  10  -4  -3    1.00    2.40
 -10  -4   3   -0.40    2.00
 -10   4   3   -1.20    1.60
  -9  -4   3    1.60    2.00
   9  -4  -3   -1.40    2.40
  -9  -4   3   -1.70    2.10
  -9   4   3   -3.00    2.50
  -9   4   3   -3.40    1.60
   8  -4  -3    8.40    3.10
  -8  -4   3   12.70    2.70
  -8  -4   3    4.00    2.60
  -8   4   3    4.30    1.80
  -8   4   3    8.60    2.80
   8   4  -3    6.60    2.00
  -8   4   3    6.30    2.60
  -7  -4   3  162.18    6.80
   7  -4  -3  161.38    7.70
  -7  -4   3  162.18    6.60
  -7   4   3  146.39    7.70
  -7   4   3  157.58    5.20
   7   4  -3  152.88    6.00
  -7   4   3  163.98    6.50
   7   4  -3  161.78    7.90
   7   4  -3  157.58    5.70
   6  -4  -3   68.19    5.80
   6  -4  -3   96.09   10.10
  -6   4   3   79.29    3.30
   6   4  -3   81.99    5.70
  -6   4   3   78.79    5.40
   6   4  -3   78.99    4.20
   6   4  -3   75.99    4.10
   6   4  -3   79.89    6.40
   6   4  -3   74.59    4.60
   6   4  -3   79.49    5.30
  -6   4   3   86.69    4.60
   6   4  -3   85.89    4.80
  -6   4   3   68.19    9.00
   6   4  -3   76.69    4.40
  -6   4   3   88.99    4.50
  -5  -4   3  152.68    5.80
   5  -4  -3  149.69    6.30
   5   4  -3  143.09    5.50
   5   4  -3  142.09    7.30
  -5   4   3  149.99    7.70
  -5   4   3  152.98    6.20
  -5   4   3  148.09    4.90
   5   4  -3  141.99    6.00
   5   4  -3  151.58    5.40
   5   4  -3  134.29    5.40
   5   4  -3  151.48    5.00
   5   4  -3  151.38    5.10
  -5   4   3  156.88    5.10
   5   4  -3  155.78    6.50
   4  -4  -3    7.80    2.00
   4  -4  -3    4.50    2.30
  -4  -4   3    8.70    1.90
   4   4  -3    8.70    1.60
   4   4  -3    6.20    1.60
   4   4  -3    7.90    2.20
  -4   4   3   10.30    2.70
   4   4  -3    8.30    1.60
  -4   4   3    1.40    1.70
   4   4  -3   11.00    2.70
   4   4  -3    5.30    1.60
  -4   4   3    4.00    1.30
   3  -4  -3  650.23   12.90
   3  -4  -3  657.83   13.40
   3  -4  -3  650.13   13.60
  -3  -4   3  662.93   13.10
   3  -4  -3  655.83   14.40
   3  -4  -3  650.73   12.30
   3   4  -3  659.83   12.20
   3   4  -3  644.94   12.10
   3   4  -3  659.23   11.60
  -3   4   3  652.53   14.10
   3   4  -3  639.94   14.90
  -3   4   3  645.54   10.80
  -3   4   3  634.44   12.10
   3   4  -3  664.93   11.80
   3   4  -3  637.44   13.60
   2  -4  -3  162.58    5.60
  -2  -4   3  154.98    5.10
   2  -4  -3  159.48    5.60
   2  -4  -3  157.48    4.80
   2  -4  -3  163.58    5.80
   2  -4  -3  150.88    4.80
   2   4  -3  154.28    5.30
   2   4  -3  158.78    4.30
   2   4  -3  155.68    3.80
   2   4  -3  156.48    5.40
  -2   4   3  158.28    4.00
   2   4  -3  159.48    4.10
   2   4  -3  153.68    6.10
   2   4  -3  149.59    4.50
   1  -4  -3  112.49    4.30
   1  -4  -3  112.19    3.60
   1  -4  -3  116.39    4.60
  -1  -4   3  115.49    3.40
   1  -4  -3  111.19    4.10
   1  -4  -3  115.19    4.90
   1  -4  -3  115.09    3.70
  -1  -4   3  110.29    4.10
   1   4  -3  114.89    2.90
   1   4  -3  104.69    3.80
   1   4  -3  111.09    4.80
   1   4  -3  110.99    4.80
   1   4  -3  118.29    4.00
   1   4  -3  114.19    4.20
   0  -4  -3  796.82   15.40
   0  -4  -3  764.32   13.40
   0  -4   3  764.82   12.90
   0  -4  -3  763.22   13.90
   0  -4  -3  771.52   12.70
   0  -4  -3  779.92   14.60
   0  -4  -3  777.82   14.20
   0  -4   3  775.62   13.80
   0   4  -3  740.73   13.70
   0   4   3  781.12   12.40
   0   4   3  766.02   12.40
   0   4  -3  769.22   13.90
   0   4  -3  797.32   15.20
   0   4  -3  789.62   14.80
   0   4  -3  772.92   13.60
   1  -4   3  275.97    5.70
  -1  -4  -3  270.57    7.00
  -1  -4  -3  263.87    6.70
   1  -4   3  272.87    6.50
  -1  -4  -3  264.87    7.80
  -1  -4  -3  252.27    6.70
   1   4   3  268.87    4.90
  -1   4  -3  258.17    6.50
  -1   4  -3  269.87    6.70
   1   4   3  275.27    6.00
  -1   4  -3  261.77    5.90
  -1   4  -3  265.77    6.60
   1   4   3  253.67    5.40
  -1   4  -3  258.57    7.80
  -1   4  -3  263.27    5.90
  -2  -4  -3  312.87    7.70
   2  -4   3  294.57    7.30
  -2  -4  -3  288.67    7.70
  -2  -4  -3  305.87    7.70
  -2  -4  -3  298.47    8.60
   2  -4   3  298.67    6.20
  -2   4  -3  296.47    7.90
  -2   4  -3  311.77    5.90
   2   4   3  295.47    6.30
  -2   4  -3  299.67    6.30
   2   4   3  288.07    6.30
   2   4   3  304.37    7.10
  -2   4  -3  294.27    8.80
   3  -4   3    8.70    1.30
   3  -4   3    5.40    1.80
  -3  -4  -3    5.70    1.80
  -3  -4  -3    9.30    2.40
  -3  -4  -3    7.80    2.20
  -3  -4  -3    8.40    1.90
   3   4   3    8.10    1.50
  -3   4  -3    9.50    2.60
  -3   4  -3    7.90    1.50
   3   4   3    6.60    1.70
  -3   4  -3    8.10    1.10
   3   4   3    6.00    1.70
   3   4   3    7.20    1.80
  -3   4  -3    5.00    2.30
  -4  -4  -3  491.95   11.90
  -4  -4  -3  527.55   11.80
  -4  -4  -3  523.25   11.70
   4  -4   3  529.65   11.80
   4  -4   3  509.35    9.80
  -4   4  -3  522.05   11.10
   4   4   3  517.25   11.90
   4   4   3  518.45   11.20
   4   4   3  498.65   10.40
  -4   4  -3  519.75   13.00
  -4   4  -3  520.55    9.60
  -4   4  -3  519.35    9.60
   4   4   3  531.75   13.70
   4   4   3  516.35   11.00
  -5  -4  -3  265.47    8.00
  -5  -4  -3  274.57    8.20
   5  -4   3  263.77    8.20
  -5  -4  -3  268.07    8.70
   5   4   3  252.67    8.60
   5   4   3  272.17    8.40
  -5   4  -3  274.77    8.20
  -5   4  -3  265.47    6.60
   5   4   3  264.77    8.50
   5   4   3  265.47    7.80
  -5   4  -3  269.67    9.60
   5   4   3  268.37    7.30
  -5   4  -3  272.47    6.70
   5   4   3  258.67    8.30
   5   4   3  275.17    9.80
  -6  -4  -3   14.40    2.60
   6  -4   3   16.60    3.20
   6  -4   3   13.70    3.20
  -6  -4  -3   11.80    2.50
  -6  -4  -3   16.70    2.60
   6   4   3   13.00    2.80
  -6   4  -3   15.30    1.90
  -6   4  -3   18.60    3.40
   6   4   3   14.60    3.10
   6   4   3    9.60    3.30
   6   4   3   11.50    3.50
  -6   4  -3   14.90    2.60
  -6   4  -3   13.60    2.30
   6   4   3   12.00    3.20
   6   4   3   15.40    2.90
  -7  -4  -3   31.70    3.40
  -7  -4  -3   38.60    3.80
  -7  -4  -3   38.20    3.00
   7  -4   3   49.50    5.00
   7  -4   3   41.30    4.00
   7   4   3   44.60    4.60
  -7   4  -3   36.60    3.60
  -7   4  -3   41.20    2.80
   7   4   3   41.60    4.20
  -7   4  -3   38.30    5.00
  -7   4  -3   39.30    3.70
  -8  -4  -3    1.20    1.90
  -8  -4  -3    0.30    1.90
   8  -4   3   -2.30    1.90
   8  -4   3    0.10    2.60
  -8  -4  -3    2.30    1.70
  -8   4  -3    0.90    2.30
  -8   4  -3    3.40    2.50
  -8   4  -3   -1.00    1.30
  -9  -4  -3   27.00    3.10
  -9  -4  -3   21.50    2.70
   9  -4   3   22.60    3.60
  -9   4  -3   30.80    3.80
  -9   4  -3   25.80    2.50
  -9   4  -3   34.10    3.30
 -10  -4  -3    1.90    1.70
 -10  -4  -3   -0.20    1.50
 -10   4  -3    2.00    2.40
 -10   4  -3    0.10    1.70
 -10  -5   3    0.40    1.70
  10  -5  -3   -0.90    1.90
 -10  -5   3    1.60    1.50
 -10   5   3    2.40    2.20
  -9  -5   3    4.60    2.20
   9  -5  -3    2.00    2.30
  -9  -5   3    2.00    1.80
  -9   5   3    0.50    2.60
  -9   5   3   -3.40    1.70
  -8  -5   3   13.10    2.70
  -8  -5   3   12.80    2.80
   8  -5  -3    9.60    3.20
   8   5  -3    9.90    2.20
  -8   5   3   14.30    3.10
  -8   5   3   11.90    3.40
  -8   5   3    7.20    2.00
  -7  -5   3   32.80    3.60
  -7  -5   3   38.00    4.10
   7  -5  -3   32.20    4.40
  -7  -5   3   31.60    2.90
  -7  -5   3   34.70    3.80
  -7   5   3   41.60    3.20
  -7   5   3   33.60    3.60
   7   5  -3   35.80    3.70
   7   5  -3   42.90    3.70
  -6  -5   3   19.80    3.20
  -6  -5   3   21.80    2.50
   6  -5  -3   21.20    3.90
  -6  -5   3   23.30    3.20
  -6  -5   3   23.10    3.40
   6   5  -3   25.50    4.10
   6   5  -3   19.80    3.20
  -6   5   3   25.00    3.10
   6   5  -3   15.00    2.70
   6   5  -3   21.40    3.20
  -6   5   3   21.00    2.90
   6   5  -3   20.50    2.70
  -6   5   3   22.70    3.60
  -6   5   3   23.90    2.30
   5  -5  -3    6.50    2.40
   5   5  -3    2.40    1.70
  -5   5   3   -2.40    4.40
  -5   5   3    2.00    1.60
  -5   5   3   -0.60    1.80
  -5   5   3    2.00    1.60
   5   5  -3    1.70    1.80
   5   5  -3    1.20    1.90
   5   5  -3    6.10    2.70
   5   5  -3    3.80    2.00
   5   5  -3    3.60    2.60
   5   5  -3    4.30    2.60
   5   5  -3   -1.60    3.20
   4  -5  -3   78.29    4.70
  -4  -5   3   71.29    4.40
  -4   5   3   73.49    3.10
   4   5  -3   80.29    5.30
   4   5  -3   77.79    4.00
   4   5  -3   78.39    6.00
  -4   5   3   78.19    3.30
   4   5  -3   81.49    3.80
   4   5  -3   74.39    4.00
   4   5  -3   79.09    4.50
  -4   5   3   80.09    4.30
   4   5  -3   77.99    3.60
   4   5  -3   81.39    5.10
  -4   5   3   84.99    6.00
   3  -5  -3   16.10    3.10
  -3  -5   3   18.80    2.70
   3  -5  -3   16.00    2.50
   3   5  -3   19.40    2.40
  -3   5   3   15.50    2.00
   3   5  -3   17.90    3.40
   3   5  -3   21.40    2.70
   3   5  -3   19.60    2.20
   3   5  -3   21.20    2.10
   3   5  -3   16.90    2.80
  -3   5   3   19.10    3.40
  -3   5   3   16.70    1.50
   3   5  -3   17.90    1.90
   2  -5  -3    3.40    1.90
   2  -5  -3    4.30    1.70
   2  -5  -3    5.80    2.00
   2  -5  -3    5.60    2.30
  -2  -5   3    4.00    1.80
   2  -5  -3    5.30    1.60
   2   5  -3    2.80    1.60
  -2   5   3    5.20    1.20
   2   5  -3    4.60    1.80
   2   5  -3    4.90    1.30
   2   5  -3    4.20    2.00
   2   5  -3    2.70    1.20
   2   5  -3    4.90    1.10
   1  -5  -3   14.30    2.20
   1  -5  -3   12.70    1.80
   1  -5  -3   17.50    2.70
  -1  -5   3   11.30    1.50
   1  -5  -3   12.60    2.50
   1   5  -3   15.40    2.60
   1   5  -3   13.00    1.30
   1   5  -3   15.10    2.10
   1   5  -3   12.70    2.10
   1   5  -3   10.80    1.60
   1   5  -3   11.50    2.10
   0  -5   3   65.59    2.80
   0  -5  -3   73.29    4.60
   0  -5  -3   63.39    3.80
   0  -5  -3   66.09    3.50
   0  -5  -3   72.59    4.10
   0   5  -3   70.99    4.00
   0   5  -3   71.29    3.60
   0   5  -3   67.49    4.60
   0   5  -3   63.49    3.60
   0   5  -3   67.29    3.30
  -1  -5  -3    4.30    2.30
  -1  -5  -3    5.10    2.00
  -1  -5  -3    9.10    2.00
  -1  -5  -3    8.30    1.90
   1  -5   3    8.20    1.40
   1   5   3    6.70    1.10
   1   5   3    7.60    1.50
  -1   5  -3    8.80    1.40
  -1   5  -3    7.40    1.80
  -1   5  -3   10.20    2.60
   1   5   3    7.80    1.30
  -2  -5  -3    4.20    1.90
   2  -5   3    6.00    1.70
  -2  -5  -3    2.60    2.10
   2  -5   3    5.30    1.20
  -2  -5  -3    5.00    1.80
  -2  -5  -3    4.30    2.00
  -2   5  -3    5.20    1.10
  -2   5  -3    4.10    1.80
   2   5   3    8.40    1.70
  -2   5  -3    2.80    2.40
   2   5   3    5.50    1.30
   2   5   3    6.10    1.50
  -2   5  -3    4.90    2.60
   3  -5   3   45.00    3.70
  -3  -5  -3   49.30    4.20
  -3  -5  -3   42.90    3.80
  -3  -5  -3   44.70    4.40
  -3  -5  -3   46.00    3.60
   3  -5   3   43.30    2.40
   3   5   3   50.59    3.60
   3   5   3   43.90    4.70
   3   5   3   49.40    2.90
   3   5   3   47.10    3.30
  -3   5  -3   48.30    2.00
  -3   5  -3   46.70    2.80
  -3   5  -3   44.40    4.40
   3   5   3   45.30    3.10
  -4  -5  -3   19.50    2.80
   4  -5   3   24.30    3.20
  -4  -5  -3   28.90    3.50
   4   5   3   30.30    3.40
   4   5   3   32.20    3.50
  -4   5  -3   31.00    2.30
   4   5   3   31.70    4.50
  -4   5  -3   28.10    2.20
  -4   5  -3   29.60    4.40
  -4   5  -3   24.80    2.80
   4   5   3   28.10    3.10
   4   5   3   27.70    3.40
   4   5   3   29.20    2.80
   5  -5   3   68.89    5.60
  -5  -5  -3   49.40    5.40
  -5  -5  -3   61.49    4.60
  -5  -5  -3   61.59    3.60
  -5  -5  -3   58.69    4.70
   5   5   3   65.79    5.30
   5   5   3   73.49    5.70
  -5   5  -3   67.09    3.50
  -5   5  -3   59.19    3.50
   5   5   3   57.39    7.10
  -5   5  -3   67.89    6.20
   5   5   3   57.09    4.60
   5   5   3   67.19    4.60
   5   5   3   65.89    5.20
  -6  -5  -3   34.50    3.10
   6  -5   3   42.20    4.60
  -6  -5  -3   38.80    3.70
  -6  -5  -3   41.20    3.90
   6  -5   3   33.50    3.70
   6   5   3   40.50    4.80
  -6   5  -3   37.00    2.60
   6   5   3   40.70    4.60
   6   5   3   44.30    4.90
  -6   5  -3   35.20    3.40
  -6   5  -3   36.70    3.30
   6   5   3   39.20    4.50
   6   5   3   40.10    4.10
  -6   5  -3   33.50    4.30
   7  -5   3    1.60    2.60
  -7  -5  -3    3.40    2.10
  -7  -5  -3    2.80    1.50
   7  -5   3   -2.00    1.90
  -7   5  -3    0.80    1.90
   7   5   3    3.20    2.60
   7   5   3   -0.70    2.90
  -7   5  -3    5.10    2.30
  -7   5  -3    1.50    1.40
  -8  -5  -3   17.20    2.70
   8  -5   3   15.00    2.90
   8  -5   3   17.40    3.50
  -8  -5  -3   17.20    2.30
  -8  -5  -3   15.20    2.70
  -8   5  -3   18.40    3.00
  -8   5  -3   17.20    2.10
   8   5   3   19.70    3.00
  -9  -5  -3    7.60    1.90
   9  -5   3    4.00    2.50
  -9  -5  -3    6.50    2.10
  -9   5  -3    1.40    3.40
  -9   5  -3    6.90    2.10
  -9   5  -3    4.50    1.70
 -10  -5  -3   10.30    1.80
  10  -5   3   10.00    2.10
 -10  -5  -3   10.90    1.70
 -10   5  -3   15.20    2.10
  -9  -6   3    2.20    1.60
   9  -6  -3    3.30    2.20
  -9  -6   3    5.10    1.90
  -8  -6   3   11.50    2.40
  -8  -6   3    7.80    2.20
  -8  -6   3    8.00    1.80
   8  -6  -3    4.00    2.60
  -8   6   3    9.50    2.20
  -8   6   3    8.20    2.80
   8   6  -3   10.40    2.20
  -7  -6   3   14.20    2.90
  -7  -6   3   11.80    2.60
   7  -6  -3   12.40    3.30
  -7  -6   3   10.50    2.80
  -7  -6   3   11.70    2.20
   7   6  -3   14.30    2.90
  -7   6   3   11.70    2.70
   7   6  -3    5.20    2.10
   7   6  -3   12.10    2.50
  -7   6   3   12.90    3.10
  -7   6   3   11.10    2.10
  -6  -6   3    2.80    1.70
  -6  -6   3   -0.80    2.10
   6  -6  -3   -6.00    2.40
  -6  -6   3    3.20    2.20
  -6  -6   3   -2.50    2.00
   6   6  -3    1.10    2.10
  -6   6   3    3.90    2.10
   6   6  -3    2.80    2.40
  -6   6   3   -0.60    1.80
   6   6  -3    1.30    1.80
   5  -6  -3   42.30    4.70
  -5  -6   3   35.90    3.80
  -5  -6   3   44.50    4.00
  -5  -6   3   38.90    3.20
  -5  -6   3   39.40    3.90
  -5   6   3   33.30    3.00
   5   6  -3   36.00    4.20
  -5   6   3   31.80    3.60
   5   6  -3   37.30    3.20
  -5   6   3   37.60    3.20
   5   6  -3   36.80    3.70
   5   6  -3   29.50    4.30
   5   6  -3   41.10    3.90
  -4  -6   3   54.29    3.50
  -4  -6   3   52.89    4.50
   4  -6  -3   65.29    5.40
  -4  -6   3   50.09    4.20
  -4  -6   3   51.79    4.20
   4   6  -3   61.39    3.50
  -4   6   3   54.89    3.80
   4   6  -3   52.19    5.30
   4   6  -3   58.59    3.80
   4   6  -3   57.09    4.10
  -4   6   3   53.99    3.10
   3  -6  -3   20.10    3.00
  -3   6   3   21.80    4.10
   3   6  -3   19.50    2.10
   3   6  -3   16.60    2.50
   3   6  -3   17.20    2.20
   3   6  -3   15.90    3.50
   3   6  -3   20.10    2.50
   3   6  -3   21.40    3.50
   3   6  -3   16.00    2.70
  -3   6   3   15.90    2.10
  -3   6   3   17.90    1.70
   2  -6  -3    2.30    2.10
   2   6  -3    1.00    1.60
   2   6  -3    6.60    2.50
   2   6  -3    5.00    1.30
   2   6  -3    6.70    2.40
   2   6  -3    6.40    1.30
   2   6  -3    2.90    1.40
  -2   6   3    3.20    2.60
   1  -6  -3    1.80    2.20
   1  -6  -3    1.20    2.10
   1  -6  -3   -0.30    1.70
   1   6  -3    2.10    1.20
   1   6  -3    2.20    0.90
   1   6  -3    2.00    1.70
   1   6  -3    1.50    0.80
   1   6  -3    1.60    2.00
   1   6  -3   -1.20    1.30
   0  -6  -3    6.60    1.90
   0  -6  -3   12.30    2.60
   0  -6   3    7.90    1.50
   0  -6  -3   10.30    2.30
   0  -6  -3    8.30    2.80
   0   6  -3    6.50    1.50
   0   6  -3   10.30    2.20
   0   6  -3    8.90    1.70
  -1  -6  -3  114.69    5.20
  -1  -6  -3  113.69    5.60
  -1  -6  -3  121.99    5.70
  -1  -6  -3  125.79    6.70
   1  -6   3  114.29    4.00
  -1   6  -3  114.39    5.40
   1   6   3  110.59    4.20
   1   6   3  115.69    3.60
  -2  -6  -3   -1.20    1.90
  -2  -6  -3    0.90    1.60
   2  -6   3    0.90    1.10
  -2  -6  -3    0.30    2.30
   2   6   3    0.10    1.20
   2   6   3   -0.20    1.30
   2   6   3    0.70    1.40
  -2   6  -3   -1.50    1.80
   2   6   3    0.00    2.20
  -3  -6  -3  137.99    6.20
  -3  -6  -3  138.49    6.60
  -3   6  -3  139.29    4.60
   3   6   3  123.19    7.60
   3   6   3  131.79    5.70
   3   6   3  135.89    5.30
  -3   6  -3  140.49    6.40
   3   6   3  144.59    5.20
   3   6   3  152.38    5.40
  -3   6  -3  146.59    3.70
  -4  -6  -3    2.00    1.60
  -4  -6  -3    5.30    2.20
   4  -6   3    1.20    2.50
  -4  -6  -3    1.40    2.30
   4  -6   3   -1.70    2.00
  -4  -6  -3   -0.80    2.00
   4   6   3    3.90    2.60
   4   6   3   -0.50    1.90
  -4   6  -3   -0.90    1.50
   4   6   3   -1.80    2.20
   4   6   3   -1.60    2.10
   4   6   3    4.00    2.10
  -4   6  -3    0.80    1.20
  -5  -6  -3  181.88    7.00
  -5  -6  -3  178.78    7.00
  -5  -6  -3  196.28    6.10
   5  -6   3  183.78    7.90
   5  -6   3  179.78    7.20
   5   6   3  180.18    8.10
   5   6   3  182.38    7.80
  -5   6  -3  195.28    5.70
  -5   6  -3  170.38    6.90
   5   6   3  187.88    7.00
  -5   6  -3  191.78    5.70
   5   6   3  158.08    7.00
   5   6   3  189.08    8.60
   6  -6   3   93.09    5.60
  -6  -6  -3   86.49    4.40
  -6  -6  -3   95.89    5.40
   6  -6   3   89.99    6.40
  -6  -6  -3  102.99    5.50
  -6   6  -3   87.09    4.60
  -6   6  -3   96.79    4.90
   6   6   3  100.79    5.40
  -6   6  -3  103.09    4.70
   6   6   3  113.39    6.90
   6   6   3   96.39    6.10
   7  -6   3    8.50    3.20
  -7  -6  -3    3.20    2.30
  -7  -6  -3    0.90    1.50
  -7  -6  -3    0.50    2.10
   7  -6   3    5.00    2.50
  -7   6  -3    3.70    2.10
   7   6   3    0.30    2.40
   7   6   3   -3.00    2.80
  -7   6  -3    4.20    1.60
  -7   6  -3    2.40    2.10
  -8  -6  -3    1.40    1.80
  -8  -6  -3    0.60    1.40
   8  -6   3    0.90    1.90
   8  -6   3   -0.90    2.30
  -8   6  -3    2.60    2.10
  -8   6  -3    1.40    1.40
   8   6   3    1.90    2.20
  -9  -6  -3   -1.10    1.10
  -9  -6  -3   -1.20    1.40
   9  -6   3    0.30    1.80
  -9   6  -3    1.20    1.70
  -9   6  -3   -2.50    1.40
  -9  -7   3   -1.70    1.20
  -9  -7   3   -0.20    1.30
   9  -7  -3   -1.70    1.70
   8  -7  -3    2.30    2.10
  -8  -7   3    6.80    2.10
  -8  -7   3    4.30    1.80
  -8  -7   3    5.20    2.00
  -8  -7   3    6.70    1.50
  -8   7   3    4.20    2.00
   8   7  -3    6.80    1.90
   7  -7  -3    2.40    2.40
  -7  -7   3    2.80    2.00
  -7  -7   3    2.20    1.60
  -7  -7   3    6.70    2.40
  -7  -7   3    5.10    2.10
   7   7  -3    7.40    2.20
  -7   7   3    3.30    2.50
  -7   7   3    7.70    2.00
   7   7  -3    4.90    2.40
   6  -7  -3   22.00    3.80
  -6  -7   3   24.20    3.30
  -6  -7   3   24.40    2.80
  -6  -7   3   19.10    3.10
  -6  -7   3   24.60    3.30
   6   7  -3   22.20    3.10
  -6   7   3   25.00    3.30
   6   7  -3   25.00    3.40
  -5  -7   3   -0.70    2.10
  -5  -7   3    2.80    1.70
   5  -7  -3   -0.50    2.60
  -5  -7   3    3.30    2.20
  -5  -7   3    1.90    2.20
   5   7  -3   -0.80    1.60
  -5   7   3    0.70    1.70
  -5   7   3    0.60    1.80
   5   7  -3   -0.90    2.50
   5   7  -3    0.70    2.00
   4  -7  -3    2.80    2.70
  -4  -7   3   -3.50    2.00
  -4  -7   3   -0.80    1.60
  -4  -7   3    1.20    2.20
  -4  -7   3    2.80    2.20
   4   7  -3    0.20    1.90
   4   7  -3    2.00    1.60
  -4   7   3    2.70    1.60
  -3  -7   3    7.70    2.10
  -3  -7   3    5.10    2.40
  -3  -7   3    4.50    2.30
  -3  -7   3    4.80    2.20
   3   7  -3    5.50    1.60
   3   7  -3    5.90    2.10
  -3   7   3    6.40    1.50
   3   7  -3    7.50    2.80
   3   7  -3    5.50    1.60
  -3   7   3    7.00    1.80
  -2  -7   3    4.00    2.10
  -2  -7   3   -1.50    1.90
  -2  -7   3    0.10    1.90
  -2  -7   3    1.80    1.70
   2   7  -3    3.00    2.30
   2   7  -3    2.20    1.30
   2   7  -3    2.20    1.20
  -1  -7   3   15.70    2.90
  -1  -7   3   19.80    3.10
  -1  -7   3   20.80    2.60
  -1  -7   3   20.70    3.10
   1   7  -3   16.30    3.20
   1   7  -3   17.80    1.50
   1   7  -3   19.10    1.80
   0  -7   3    4.60    1.70
   0  -7   3    5.70    2.30
   0  -7  -3    2.40    2.30
  -1  -7  -3   11.40    2.90
  -1  -7  -3   19.40    3.30
   1   7   3   13.40    1.90
   1   7   3   16.70    2.20
   2  -7   3   28.80    4.00
  -2  -7  -3   19.60    3.30
  -2  -7  -3   20.30    3.80
  -2  -7  -3   20.70    2.80
   2   7   3   22.90    2.50
   2   7   3   22.30    2.80
   3  -7   3   93.79    6.00
  -3  -7  -3   95.59    6.10
  -3  -7  -3   92.49    5.50
  -3  -7  -3   99.09    4.60
   3   7   3   84.99    4.80
  -3   7  -3   97.19    3.30
   3   7   3   95.39    6.30
   3   7   3  102.69    4.80
   3   7   3   91.89    5.00
   4  -7   3   85.59    5.80
  -4  -7  -3   89.19    5.20
  -4  -7  -3   87.99    5.40
  -4  -7  -3   89.29    4.40
   4   7   3   89.29    5.10
  -4   7  -3   94.79    3.70
   4   7   3   76.69    6.10
   4   7   3   91.59    5.80
  -5  -7  -3    6.00    2.00
  -5  -7  -3   10.90    2.70
   5  -7   3    9.40    3.10
  -5  -7  -3   12.80    2.70
  -5   7  -3    7.90    1.90
   5   7   3   11.20    2.80
   5   7   3   12.50    3.80
   5   7   3   11.40    3.30
  -5   7  -3   10.70    2.10
  -6  -7  -3    6.50    2.50
  -6  -7  -3    5.70    2.30
   6  -7   3    5.50    2.90
  -6  -7  -3    7.50    1.90
  -6   7  -3    6.80    2.10
   6   7   3    5.30    3.20
   6   7   3    4.00    2.80
  -7  -7  -3   -2.40    1.60
  -7  -7  -3    0.20    2.00
   7  -7   3   -0.50    2.30
  -7  -7  -3    0.80    1.40
   7   7   3   -0.50    2.10
  -7   7  -3    1.20    1.70
  -7   7  -3   -1.60    1.40
   7   7   3   -0.50    2.60
  -8  -7  -3    3.10    1.70
   8  -7   3    5.90    2.40
  -8  -7  -3    6.30    1.50
  -8   7  -3    5.30    1.70
   8   7   3    5.20    2.20
  -8  -8   3   -0.60    1.30
   8  -8  -3    1.70    2.00
  -8  -8   3    3.30    1.20
  -7  -8   3    8.50    1.80
  -7  -8   3    9.10    1.60
   7  -8  -3    3.10    2.20
  -7  -8   3    7.50    2.10
  -7  -8   3    5.90    1.70
  -7   8   3    6.90    2.00
   7   8  -3    7.70    2.20
   6  -8  -3    0.40    2.10
  -6  -8   3    3.50    1.90
  -6  -8   3    1.80    1.80
  -6  -8   3   -0.40    1.90
  -6  -8   3    0.90    1.50
   6   8  -3    1.90    2.00
   6   8  -3   -1.00    2.10
  -5  -8   3   31.00    3.30
  -5  -8   3   27.70    2.80
  -5  -8   3   30.80    3.30
   5  -8  -3   31.40    3.90
  -5  -8   3   30.10    3.50
  -5   8   3   32.70    3.10
   5   8  -3   40.30    3.50
   5   8  -3   36.60    3.70
  -4  -8   3    6.30    2.40
  -4  -8   3    5.80    2.40
  -4  -8   3    7.60    2.00
  -4  -8   3    8.70    2.60
   4   8  -3    7.40    1.90
   4   8  -3    4.70    2.60
   4   8  -3    8.80    2.30
  -3  -8   3    4.10    2.20
  -3  -8   3   -0.50    1.50
  -3  -8   3    1.30    2.10
  -3  -8   3    0.60    2.20
   3   8  -3   -0.10    1.30
   3   8  -3    0.90    1.80
  -2  -8   3   54.89    3.70
  -2  -8   3   58.69    4.80
  -2  -8   3   61.49    4.60
   2   8  -3   55.99    2.80
  -1  -8   3   78.29    5.00
  -1  -8   3   77.19    4.10
  -1  -8   3   77.49    5.00
   1   8  -3   82.09    2.80
   0  -8   3    1.40    3.00
  -1  -8  -3    4.00    2.40
   1   8   3    3.60    1.70
  -2  -8  -3   43.00    4.30
  -2  -8  -3   52.99    3.70
   2   8   3   47.80    4.00
   2   8   3   45.20    3.50
   3  -8   3  119.79    6.40
  -3  -8  -3  109.39    4.80
  -3  -8  -3  124.49    6.00
   3   8   3  111.19    5.10
   4  -8   3   16.70    3.60
  -4  -8  -3   14.00    2.80
  -4  -8  -3   13.60    2.80
  -4  -8  -3   15.30    2.40
   4   8   3    9.20    4.20
   4   8   3   17.30    3.80
   4   8   3   11.00    3.30
  -5  -8  -3   19.90    2.80
  -5  -8  -3   17.00    2.50
   5  -8   3   17.50    3.60
  -5  -8  -3   20.40    3.10
   5   8   3   17.10    3.70
  -5   8  -3   18.80    2.30
   5   8   3   14.30    3.30
  -6  -8  -3   -1.30    1.30
  -6  -8  -3   -1.60    1.60
  -6  -8  -3    2.20    2.00
   6  -8   3   -0.10    2.20
   6   8   3    3.10    3.00
   6   8   3    0.80    3.10
  -7  -8  -3   -0.60    1.70
  -7  -8  -3   -1.10    1.20
   7  -8   3    2.50    2.10
  -7  -8  -3    0.20    1.50
   7   8   3    2.50    2.20
  -7   8  -3    1.30    1.50
  -6  -9   3    1.20    1.30
  -6  -9   3   -0.60    1.70
  -6  -9   3    0.30    1.50
  -5  -9   3    2.80    2.00
  -5  -9   3   -0.10    1.60
  -5  -9   3    0.60    1.30
   5   9  -3    1.00    1.90
  -4  -9   3   10.60    2.60
  -4  -9   3   11.50    2.00
  -4  -9   3   12.00    2.40
   4   9  -3   12.50    2.50
  -3  -9   3    9.80    2.70
  -3  -9   3   13.80    2.20
  -3  -9   3   15.20    2.70
   3   9  -3   12.20    2.00
  -2  -9   3    5.40    1.80
  -2  -9   3    1.40    2.30
  -2  -9   3    5.10    2.20
  -1  -9   3    8.20    2.80
  -1  -9   3    5.70    1.90
  -1  -9   3    6.20    2.30
  -1  -9  -3   13.40    2.80
  -2  -9  -3   39.70    3.90
  -2  -9  -3   43.80    3.30
  -3  -9  -3   11.10    2.10
  -3  -9  -3   13.30    2.60
   3   9   3    5.40    2.60
  -4  -9  -3    5.90    1.80
  -4  -9  -3    4.50    2.10
   4  -9   3    1.70    2.40
   4   9   3    5.80    3.10
  -5  -9  -3    2.40    1.90
  -5  -9  -3    0.90    1.50
   5  -9   3   -0.70    2.00
   5   9   3   -2.70    2.40
  -6  -9  -3    0.60    1.30
  -6  -9  -3   -1.40    1.60
   6  -9   3   -2.10    1.70
  -6  -9  -3    0.40    1.30
  -4 -10   3   -0.70    1.40
  -4 -10   3    1.40    1.40
  -4 -10   3   -0.80    1.70
  -3 -10   3    8.10    1.80
  -3 -10   3   11.60    2.40
  -3 -10   3   11.90    1.80
  -2 -10   3    3.70    1.60
  -2 -10   3    2.40    2.10
  -2 -10  -3   11.00    2.50
  -3 -10  -3   28.40    3.00
  -4 -10  -3    2.60    1.20
  -4 -10  -3    0.40    1.80
 -11   0   4    3.20    1.80
 -10   0   4   19.70    2.90
  -9   0   4    2.30    2.30
  -8   0   4   48.60    4.40
   7   0  -4    0.30    2.00
   6   0  -4   20.70    2.50
   6   0  -4   24.70    3.40
   6   0  -4   20.70    2.80
  -6   0   4   21.20    2.90
   6   0  -4   24.70    3.30
  -5   0   4    0.50    1.80
   5   0  -4    0.70    2.00
   5   0  -4   -1.10    1.70
   5   0  -4   -0.20    1.40
   5   0  -4   -0.20    1.40
   4   0  -4   95.79    3.90
   4   0  -4  104.59    4.60
  -4   0   4   98.69    3.80
  -4   0   4  101.29    4.40
   4   0  -4   95.59    3.80
   4   0  -4  104.99    4.60
   4   0  -4   93.69    2.70
  -4   0   4  103.49    4.40
   3   0  -4   -1.40    1.00
  -3   0   4   -1.10    1.30
  -3   0   4    0.80    1.40
   3   0  -4    0.40    0.80
   3   0  -4   -1.80    1.30
   3   0  -4   -1.80    1.50
   3   0  -4   -0.80    0.70
   3   0  -4    0.70    0.60
   3   0  -4    2.30    1.30
   2   0  -4   24.70    1.70
   2   0  -4   21.40    1.50
   2   0  -4   21.50    1.70
   2   0  -4   20.80    1.70
   2   0  -4   23.40    2.10
   2   0  -4   19.30    2.10
  -2   0   4   19.60    1.60
  -2   0   4   19.30    1.90
   2   0  -4   17.90    1.60
   2   0  -4   20.30    1.00
  -1   0   4    3.90    0.50
   1   0  -4    3.10    0.90
  -1   0   4    3.00    1.10
   1   0  -4    7.40    1.20
   1   0  -4    3.50    1.20
   1   0  -4    3.40    1.10
   1   0  -4    3.90    1.00
   1   0  -4    4.20    1.50
   0   0   4  504.85    7.60
   0   0  -4  496.05    8.60
   0   0  -4  494.45    8.30
   0   0  -4  489.65    8.10
   0   0  -4  480.15    8.70
   0   0  -4  482.45    8.30
   0   0  -4  512.15    9.90
   0   0  -4  503.25    8.80
  -1   0  -4    4.90    0.90
  -1   0  -4    6.00    0.90
   1   0   4    5.50    1.30
   1   0   4    5.00    0.90
  -1   0  -4    6.90    1.20
  -1   0  -4    5.80    1.30
  -1   0  -4    5.20    1.30
  -1   0  -4    4.70    0.90
  -1   0  -4    5.50    1.20
  -2   0  -4  470.35    8.90
  -2   0  -4  454.15    7.50
  -2   0  -4  462.95    7.90
   2   0   4  457.35    8.00
  -2   0  -4  467.55    8.50
  -2   0  -4  463.65    8.80
  -2   0  -4  454.95    8.20
  -2   0  -4  458.65    7.80
   2   0   4  477.95    8.80
  -3   0  -4    0.40    1.50
   3   0   4   -0.60    1.00
  -3   0  -4    1.70    1.30
   3   0   4    0.10    0.90
  -3   0  -4    1.50    0.90
  -3   0  -4   -0.20    0.70
   3   0   4    0.40    0.90
   3   0   4    1.10    0.80
  -3   0  -4    1.40    1.30
   4   0   4   29.60    2.10
  -4   0  -4   33.30    2.00
  -4   0  -4   30.70    2.80
   4   0   4   31.40    2.30
  -4   0  -4   32.20    2.50
  -4   0  -4   32.70    3.10
  -4   0  -4   27.00    2.40
   4   0   4   30.90    2.50
  -5   0  -4    5.30    1.90
  -5   0  -4    5.60    2.00
   5   0   4    5.50    1.60
   6   0   4   39.00    3.10
  -6   0  -4   39.00    3.90
   7   0   4   -0.30    1.50
  -7   0  -4    4.50    2.50
  -8   0  -4    6.40    2.40
  -8   0  -4    5.90    2.20
  -9   0  -4    1.70    2.30
  -9   0  -4    0.20    1.80
 -10   0  -4    4.30    2.50
 -10   0  -4    3.80    1.80
 -11   0  -4    1.90    1.90
 -11  -1   4   -0.90    1.70
 -11   1   4   -0.40    1.60
 -10  -1   4   -1.30    2.00
 -10   1   4   -0.70    2.00
  -9  -1   4   14.10    3.00
  -9   1   4   11.50    2.90
   8  -1  -4   12.30    3.60
  -8  -1   4   18.30    3.30
  -8   1   4   17.10    3.10
  -8   1   4   18.90    3.10
   7  -1  -4   16.00    2.80
  -7   1   4   22.60    3.70
  -7   1   4   12.90    2.10
   6  -1  -4   25.30    3.00
   6   1  -4   24.80    2.60
  -6   1   4   25.90    3.60
   6   1  -4   24.60    2.90
  -6   1   4   27.80    3.00
  -6   1   4   25.50    2.90
   6   1  -4   27.40    3.80
  -6   1   4   25.40    3.60
  -6   1   4   24.70    2.30
   5  -1  -4    9.20    2.00
   5  -1  -4    6.30    2.00
   5  -1  -4    6.10    2.20
   5  -1  -4    4.50    2.10
   5   1  -4    6.10    2.30
  -5   1   4    5.90    2.50
   5   1  -4    6.50    1.90
  -5   1   4    1.70    1.80
  -5   1   4    7.40    1.80
   5   1  -4    5.00    1.60
   5   1  -4    4.60    1.30
  -5   1   4    6.50    1.80
   5   1  -4    6.20    2.10
  -4  -1   4   54.09    2.80
   4  -1  -4   52.69    3.20
   4  -1  -4   54.39    4.00
   4  -1  -4   50.29    3.70
   4  -1  -4   51.89    3.20
   4   1  -4   49.20    2.20
  -4   1   4   49.99    3.50
   4   1  -4   47.70    3.60
   4   1  -4   53.29    2.40
  -4   1   4   53.89    3.00
   4   1  -4   53.79    3.20
   4   1  -4   54.29    2.40
   4   1  -4   48.60    2.90
   4   1  -4   51.29    3.50
  -4   1   4   44.90    3.50
   4   1  -4   50.19    2.70
   3  -1  -4   38.10    1.60
   3  -1  -4   36.30    2.50
   3  -1  -4   33.90    2.80
   3  -1  -4   32.70    2.50
  -3  -1   4   35.90    2.10
   3  -1  -4   41.80    3.20
  -3   1   4   30.40    2.60
  -3   1   4   33.40    2.40
  -3   1   4   39.50    2.90
   3   1  -4   42.60    2.60
   3   1  -4   38.00    2.20
   3   1  -4   39.30    3.10
   3   1  -4   30.90    2.70
   3   1  -4   34.30    1.70
   3   1  -4   35.70    1.90
   3   1  -4   32.90    2.30
   3   1  -4   39.50    2.00
   2  -1  -4 1151.78   17.40
  -2  -1   4 1155.08   17.00
   2  -1  -4 1154.48   18.10
   2  -1  -4 1153.18   18.90
   2  -1  -4 1152.48   19.00
   2  -1  -4 1078.29   18.00
  -2  -1   4 1115.59   17.00
   2  -1  -4 1128.49   18.20
   2   1  -4 1126.59   18.70
   2   1  -4 1160.88   17.80
   2   1  -4 1140.79   17.60
   2   1  -4 1111.29   18.80
   2   1  -4 1142.29   18.00
   2   1  -4 1128.19   17.00
  -2   1   4 1149.89   18.40
   2   1  -4 1131.99   18.20
   1  -1  -4  953.60   15.40
   1  -1  -4  923.11   15.00
   1  -1  -4  935.11   15.00
   1  -1  -4  944.61   14.70
   1  -1  -4  928.71   15.60
  -1  -1   4  935.21   14.00
   1  -1  -4  944.51   14.80
   1   1  -4  939.71   15.60
   1   1  -4  897.31   14.80
   1   1  -4  927.71   14.90
  -1   1   4  960.50   15.20
   1   1  -4  929.71   14.50
   1   1  -4  937.21   14.70
   1   1  -4  941.51   15.40
   0  -1   4  164.48    3.20
   0  -1  -4  166.18    3.50
   0  -1  -4  161.38    3.90
   0  -1  -4  163.08    4.00
   0  -1  -4  165.58    4.30
   0  -1  -4  170.78    3.90
   0  -1  -4  164.28    3.90
   0   1  -4  165.88    3.20
   0   1  -4  164.68    3.50
   0   1  -4  162.88    3.50
   0   1  -4  170.38    4.60
   0   1   4  163.68    3.00
   0   1   4  161.58    4.00
   0   1  -4  167.68    3.90
   0   1   4  161.28    3.90
   0   1  -4  157.28    3.80
   0   1  -4  166.88    3.70
  -1  -1  -4 2214.78   32.30
  -1  -1  -4 2173.48   33.30
  -1  -1  -4 2242.18   33.20
   1  -1   4 2254.67   32.30
  -1  -1  -4 2177.28   32.70
  -1  -1  -4 2226.58   33.00
  -1  -1  -4 2155.98   32.00
  -1   1  -4 2220.38   32.90
   1   1   4 2197.88   32.30
  -1   1  -4 2228.78   32.30
  -1   1  -4 2257.57   33.60
  -1   1  -4 2210.78   32.80
   1   1   4 2259.47   33.40
  -1   1  -4 2203.08   32.80
  -1   1  -4 2205.68   32.80
   1   1   4 2209.58   32.20
  -2  -1  -4 1395.36   21.20
  -2  -1  -4 1409.66   21.90
  -2  -1  -4 1433.36   21.30
  -2  -1  -4 1440.86   22.90
   2  -1   4 1473.15   22.10
  -2  -1  -4 1422.66   21.00
  -2  -1  -4 1443.06   22.50
  -2  -1  -4 1442.46   22.30
   2  -1   4 1456.45   21.70
  -2   1  -4 1436.66   22.70
  -2   1  -4 1424.26   22.60
   2   1   4 1434.76   22.00
  -2   1  -4 1455.15   23.00
  -2   1  -4 1466.55   22.20
  -2   1  -4 1448.96   21.60
   2   1   4 1442.46   22.90
   3  -1   4   75.29    2.70
   3  -1   4   80.09    3.70
  -3  -1  -4   79.69    3.00
  -3  -1  -4   78.19    2.00
   3  -1   4   80.39    3.00
  -3  -1  -4   80.29    3.80
  -3  -1  -4   76.59    3.10
  -3  -1  -4   74.39    2.70
  -3  -1  -4   77.39    2.40
  -3   1  -4   74.29    2.70
  -3   1  -4   78.29    2.60
  -3   1  -4   82.19    3.80
  -3   1  -4   77.69    3.50
  -3   1  -4   85.89    3.90
   3   1   4   80.29    3.50
   3   1   4   79.99    3.40
   3   1   4   73.49    3.00
   4  -1   4  270.97    6.40
   4  -1   4  277.47    7.30
  -4  -1  -4  265.67    6.20
  -4  -1  -4  258.87    7.20
  -4  -1  -4  267.97    5.80
   4  -1   4  275.67    6.10
   4   1   4  268.87    6.60
  -4   1  -4  275.87    7.50
  -4   1  -4  274.07    6.60
  -4   1  -4  267.97    6.10
   4   1   4  256.67    6.30
   4   1   4  264.97    7.10
  -4   1  -4  266.37    7.30
   4   1   4  263.37    6.50
  -4   1  -4  278.67    7.40
   5  -1   4  157.78    6.00
  -5  -1  -4  160.18    6.10
   5  -1   4  162.58    4.90
  -5  -1  -4  164.88    4.80
   5  -1   4  157.08    5.10
  -5   1  -4  165.28    5.00
  -5   1  -4  173.98    6.20
  -5   1  -4  150.78    4.80
   5   1   4  163.78    5.30
  -5   1  -4  163.38    6.30
  -6  -1  -4    2.60    1.90
   6  -1   4    3.30    1.40
  -6   1  -4    2.10    1.50
   6   1   4    3.80    1.80
  -6   1  -4    2.50    2.30
  -6   1  -4    1.90    1.10
  -6   1  -4    2.60    1.60
  -7  -1  -4    9.70    3.20
   7  -1   4    9.10    2.00
  -7   1  -4   10.90    3.10
  -7   1  -4   11.70    1.60
   7   1   4    8.60    2.30
  -8  -1  -4    5.40    2.10
  -8  -1  -4    7.30    2.20
  -8   1  -4    5.70    2.20
  -8   1  -4    4.70    2.30
  -9  -1  -4   25.00    3.30
  -9  -1  -4   23.50    3.00
  -9   1  -4   28.60    3.50
 -10  -1  -4    2.50    1.80
 -10  -1  -4    3.00    2.20
 -10   1  -4    3.20    2.30
 -11  -1  -4    4.50    1.80
 -11   1  -4    4.50    2.10
 -11  -2   4    0.30    1.90
  10  -2  -4    5.30    3.00
 -10  -2   4    8.70    2.40
   9  -2  -4   11.60    3.20
  -9  -2   4   18.90    3.10
  -9   2   4   15.70    3.10
  -8  -2   4   83.19    5.40
   8  -2  -4   79.59    5.70
  -8   2   4   72.89    6.10
   7  -2  -4    0.80    2.20
  -7   2   4    2.50    2.20
  -7   2   4    4.80    3.10
  -7   2   4    2.10    1.60
   7   2  -4    1.40    3.00
  -7   2   4    4.70    2.50
   7   2  -4    5.30    2.70
   6  -2  -4    3.10    2.00
  -6   2   4    4.40    1.90
  -6   2   4   -0.50    1.70
   6   2  -4   -0.80    2.20
  -6   2   4   -1.30    1.90
   6   2  -4   -0.40    1.30
  -6   2   4   -1.40    2.50
  -6   2   4   -0.10    1.20
   6   2  -4    0.40    2.00
   6   2  -4    1.40    1.60
   5  -2  -4   68.49    4.00
   5  -2  -4   70.29    5.10
  -5   2   4   69.39    5.00
   5   2  -4   65.59    3.10
   5   2  -4   69.69    3.10
   5   2  -4   68.29    4.60
  -5   2   4   67.29    3.50
   5   2  -4   69.49    3.10
   5   2  -4   62.99    4.40
   5   2  -4   73.89    3.40
   5   2  -4   65.89    3.20
   5   2  -4   71.59    4.10
   5   2  -4   67.29    3.60
  -5   2   4   74.09    3.70
  -5   2   4   70.39    4.40
   4  -2  -4   96.99    4.10
   4  -2  -4   91.49    3.90
   4  -2  -4   93.09    4.40
   4  -2  -4   89.19    5.00
   4   2  -4   94.99    4.20
  -4   2   4   94.69    3.60
  -4   2   4   91.89    4.80
  -4   2   4   87.09    3.50
   4   2  -4   91.29    3.70
   4   2  -4   91.39    3.40
   4   2  -4   88.79    4.30
   4   2  -4   94.79    3.10
   4   2  -4   88.49    3.20
   4   2  -4   82.89    4.70
   4   2  -4   88.89    3.30
   4   2  -4   90.29    3.60
  -4   2   4   90.59    4.30
   3  -2  -4   83.99    3.80
   3  -2  -4   83.89    4.30
   3  -2  -4   74.59    3.30
   3  -2  -4   83.09    3.60
   3  -2  -4   81.59    4.00
  -3   2   4   78.09    2.90
   3   2  -4   74.49    3.90
   3   2  -4   79.39    3.00
  -3   2   4   74.79    4.10
   3   2  -4   81.59    4.20
   3   2  -4   78.39    2.70
   3   2  -4   78.39    3.20
   3   2  -4   77.69    3.10
   3   2  -4   83.39    3.70
  -3   2   4   76.29    3.60
   3   2  -4   82.79    2.70
   2  -2  -4  174.88    4.90
   2  -2  -4  176.78    5.20
   2  -2  -4  177.98    5.40
   2  -2  -4  174.68    4.70
   2  -2  -4  177.38    4.60
  -2  -2   4  172.88    3.80
   2  -2  -4  168.18    3.60
   2   2  -4  170.08    3.70
   2   2  -4  179.88    5.30
   2   2  -4  169.28    4.50
   2   2  -4  175.38    5.50
  -2   2   4  169.78    4.50
  -2   2   4  167.38    3.80
   2   2  -4  168.08    4.80
   2   2  -4  170.28    4.30
   2   2  -4  176.88    4.20
   1  -2  -4  314.97    6.80
   1  -2  -4  317.07    6.00
   1  -2  -4  313.97    6.80
   1  -2  -4  305.97    6.40
   1  -2  -4  306.97    7.10
   1  -2  -4  315.77    6.20
  -1  -2   4  317.77    5.70
   1   2  -4  320.97    6.50
   1   2  -4  307.97    5.40
   1   2  -4  319.27    7.20
   1   2  -4  321.17    6.30
   1   2  -4  317.57    7.20
   1   2  -4  302.37    6.40
  -1   2   4  315.87    6.20
   1   2  -4  322.97    5.80
   0  -2  -4  469.75    7.80
   0  -2  -4  467.65    9.00
   0  -2   4  477.75    7.90
   0  -2  -4  472.35    8.30
   0  -2  -4  471.45    8.70
   0  -2  -4  467.85    8.50
   0  -2  -4  469.05    9.30
   0   2  -4  460.25    8.60
   0   2   4  465.15    8.40
   0   2  -4  461.45    7.60
   0   2  -4  474.55    8.40
   0   2  -4  486.85    8.80
   0   2   4  470.85    7.40
   0   2  -4  472.15    8.30
   0   2  -4  479.35    7.80
   0   2  -4  466.75    9.40
  -1  -2  -4  354.76    7.10
  -1  -2  -4  353.06    5.60
  -1  -2  -4  348.37    7.10
  -1  -2  -4  352.76    7.50
   1  -2   4  368.06    6.40
  -1  -2  -4  355.26    7.70
  -1   2  -4  357.36    8.00
   1   2   4  365.96    7.30
  -1   2  -4  367.36    6.80
   1   2   4  358.36    6.20
   1   2   4  347.57    6.60
  -1   2  -4  355.76    6.20
  -1   2  -4  373.26    6.40
  -1   2  -4  352.16    7.10
  -1   2  -4  369.06    7.10
  -1   2  -4  368.26    6.50
  -2  -2  -4    4.20    1.50
   2  -2   4    4.70    1.20
   2  -2   4    5.40    1.00
  -2  -2  -4    4.70    1.70
  -2  -2  -4    4.10    1.30
  -2  -2  -4    4.90    1.40
  -2   2  -4    3.40    1.00
  -2   2  -4    2.50    1.80
  -2   2  -4    3.30    1.60
  -2   2  -4    5.00    1.20
   2   2   4    5.60    1.10
   2   2   4    5.40    1.30
   2   2   4    3.60    1.30
  -2   2  -4    5.70    0.90
   3  -2   4   10.00    2.20
  -3  -2  -4    7.00    1.40
   3  -2   4    7.90    1.50
  -3  -2  -4    6.10    1.80
   3  -2   4    7.30    1.20
  -3  -2  -4    6.70    1.70
  -3  -2  -4    7.60    1.50
  -3   2  -4    7.70    1.20
  -3   2  -4    9.60    2.20
   3   2   4    5.40    1.60
   3   2   4    5.50    1.30
  -3   2  -4    8.00    2.10
  -3   2  -4    9.30    1.70
  -3   2  -4    6.90    1.20
   3   2   4    8.50    1.70
   4  -2   4  100.99    4.90
  -4  -2  -4  103.29    4.00
  -4  -2  -4  108.59    4.70
   4  -2   4  100.29    4.00
   4  -2   4  100.99    3.40
  -4  -2  -4   92.59    3.70
  -4   2  -4  100.79    4.40
   4   2   4   98.99    4.10
   4   2   4  103.09    4.00
   4   2   4   95.19    4.40
  -4   2  -4  107.49    5.10
  -4   2  -4  103.89    3.60
   4   2   4  101.99    4.60
  -4   2  -4  101.19    3.50
  -4   2  -4  102.49    5.00
  -5  -2  -4   37.70    2.80
   5  -2   4   45.00    3.20
   5  -2   4   39.10    3.90
  -5  -2  -4   36.40    3.50
   5  -2   4   36.80    2.50
  -5  -2  -4   40.70    2.90
  -5   2  -4   40.10    3.70
   5   2   4   37.80    3.10
   5   2   4   48.30    3.50
   5   2   4   39.50    3.60
   5   2   4   37.70    5.00
  -5   2  -4   41.90    4.00
  -5   2  -4   36.70    3.60
   5   2   4   41.40    3.00
  -5   2  -4   42.80    2.90
  -5   2  -4   39.90    2.80
   5   2   4   43.50    3.80
  -6  -2  -4    3.70    2.20
   6  -2   4    5.60    1.50
   6  -2   4    7.60    2.10
  -6   2  -4    5.70    1.40
  -6   2  -4    8.20    2.90
  -6   2  -4    5.80    1.80
   6   2   4    6.40    2.10
  -6   2  -4   10.20    2.00
  -6   2  -4    9.90    2.80
   6   2   4    3.60    2.50
  -7  -2  -4   13.90    3.00
   7  -2   4    5.90    2.50
  -7  -2  -4    7.60    2.20
  -7  -2  -4   12.60    4.50
  -7   2  -4   15.30    2.70
  -7   2  -4   12.50    1.90
  -7   2  -4    9.20    2.20
  -8  -2  -4    1.10    1.90
   8  -2   4   -0.10    2.10
  -8  -2  -4    0.20    2.00
  -8   2  -4    4.00    1.50
  -9  -2  -4   19.00    2.90
  -9  -2  -4   18.50    2.80
  -9   2  -4   20.10    3.10
 -10  -2  -4    2.80    1.80
 -10  -2  -4    2.40    1.90
 -10   2  -4    2.20    2.10
 -11  -2  -4   -1.60    1.40
 -11  -2  -4    1.60    1.40
 -11   2  -4   -0.70    1.60
 -11  -3   4   -0.90    1.60
 -10  -3   4   -0.60    2.20
  10  -3  -4    2.80    2.50
   9  -3  -4   10.70    3.30
  -9  -3   4    7.30    2.50
  -9   3   4    4.10    1.90
   8  -3  -4   10.90    3.40
  -8  -3   4   12.20    3.10
  -8   3   4   10.40    2.90
  -8   3   4    8.80    2.90
  -8   3   4    9.60    2.20
   7  -3  -4   54.09    5.40
  -7  -3   4   64.29    4.70
  -7  -3   4   67.59    5.10
  -7   3   4   62.99    3.70
  -7   3   4   45.60    3.90
  -7   3   4   43.30    4.80
  -7   3   4   61.49    4.60
   7   3  -4   60.49    3.70
   7   3  -4   60.59    5.30
   6  -3  -4    7.00    2.30
   6   3  -4    5.90    2.80
  -6   3   4    6.10    1.60
   6   3  -4    5.70    2.60
   6   3  -4    9.60    1.90
  -6   3   4    7.50    2.10
  -6   3   4   11.30    2.90
   6   3  -4    5.40    1.70
  -6   3   4    3.70    3.20
   6   3  -4    8.00    2.10
   6   3  -4    8.80    1.80
   5  -3  -4   40.80    3.60
  -5   3   4   51.09    3.30
  -5   3   4   48.20    3.30
  -5   3   4   46.00    4.60
   5   3  -4   51.59    3.20
   5   3  -4   54.59    4.20
  -5   3   4   53.29    4.10
   5   3  -4   50.09    3.20
   5   3  -4   54.99    3.10
   5   3  -4   45.50    3.50
   5   3  -4   53.39    3.00
   5   3  -4   47.30    4.70
   5   3  -4   45.50    3.20
   4  -3  -4    2.90    1.60
   4  -3  -4    7.30    1.60
   4  -3  -4    3.90    1.90
   4  -3  -4    7.20    2.40
   4   3  -4    3.20    1.30
  -4   3   4    4.70    1.40
   4   3  -4    5.90    1.50
  -4   3   4    6.10    1.80
   4   3  -4    4.80    1.50
  -4   3   4    4.20    1.40
   4   3  -4    5.30    1.40
   4   3  -4    5.20    2.20
  -4   3   4    2.30    2.30
   4   3  -4    7.10    1.70
   4   3  -4    4.60    1.30
   4   3  -4    3.80    1.70
   3  -3  -4 2289.77   37.10
   3  -3  -4 2328.17   35.70
   3  -3  -4 2297.57   36.40
   3  -3  -4 2270.37   35.20
   3  -3  -4 2288.77   36.10
   3   3  -4 2162.98   34.30
   3   3  -4 2325.77   37.70
   3   3  -4 2298.27   36.10
  -3   3   4 2297.47   35.40
   3   3  -4 2287.57   34.80
  -3   3   4 2212.68   33.90
   3   3  -4 2260.37   35.10
   3   3  -4 2267.47   35.80
   3   3  -4 2285.47   34.20
   3   3  -4 2252.07   34.00
   3   3  -4 2262.17   34.70
   2  -3  -4  575.84   10.90
   2  -3  -4  567.84   11.80
   2  -3  -4  573.04   10.80
  -2  -3   4  581.34    9.90
   2  -3  -4  567.24   11.70
   2  -3  -4  546.35    9.70
   2  -3  -4  569.54   11.50
   2   3  -4  580.94   10.10
   2   3  -4  581.14   10.70
   2   3  -4  557.54   12.10
   2   3  -4  580.54   10.60
   2   3  -4  573.44    9.60
  -2   3   4  556.44    9.40
   2   3  -4  580.84   11.30
   2   3  -4  593.64   11.60
  -2   3   4  586.44   10.40
   1  -3  -4  108.99    3.40
   1  -3  -4  107.79    3.40
  -1  -3   4  110.49    3.10
   1  -3  -4  112.09    4.30
   1  -3  -4  113.69    4.60
   1  -3  -4  105.79    3.80
   1  -3  -4  115.29    4.00
  -1   3   4  114.49    3.20
   1   3  -4  111.49    4.30
   1   3  -4  108.89    3.80
  -1   3   4  110.69    2.20
   1   3  -4  112.19    3.70
   1   3  -4  110.09    4.50
   1   3  -4  111.69    3.60
  -1   3   4  105.79    2.50
   1   3  -4  109.09    2.50
   1   3  -4  117.59    2.90
   0  -3  -4   99.79    4.20
   0  -3  -4   94.69    3.90
   0  -3  -4  103.99    3.20
   0  -3  -4   97.69    2.70
   0  -3   4  102.69    2.90
   0  -3  -4   95.99    3.60
   0  -3  -4  100.59    3.50
   0   3   4  101.99    3.10
   0   3  -4   98.19    2.00
   0   3  -4   96.89    2.90
   0   3   4   99.19    2.30
   0   3  -4  100.39    3.30
   0   3   4   94.79    2.40
   0   3  -4  100.89    3.70
   0   3  -4   99.29    3.20
   0   3  -4  100.69    2.50
   0   3  -4   97.59    3.60
   0   3  -4   96.49    4.30
  -1  -3  -4  113.09    4.40
  -1  -3  -4  112.29    3.90
  -1  -3  -4  110.69    3.90
   1  -3   4  112.49    3.10
  -1  -3  -4  108.49    4.60
  -1   3  -4  113.59    3.90
  -1   3  -4  115.29    4.90
  -1   3  -4  112.99    3.50
  -1   3  -4  107.09    3.00
   1   3   4  120.19    3.00
   1   3   4  111.79    3.10
  -1   3  -4  116.19    3.40
  -1   3  -4  113.39    2.10
  -1   3  -4  116.39    2.80
  -1   3  -4  118.59    3.90
   1   3   4  111.49    3.70
  -2  -3  -4  977.10   18.00
   2  -3   4  970.70   15.60
  -2  -3  -4  974.00   16.90
  -2  -3  -4 1000.40   17.10
   2  -3   4  943.51   16.70
  -2  -3  -4  977.20   17.40
  -2   3  -4  993.00   18.30
   2   3   4  989.00   15.70
  -2   3  -4  975.00   15.90
   2   3   4  970.90   16.10
  -2   3  -4  973.80   15.90
  -2   3  -4  978.70   14.70
  -2   3  -4  957.50   17.20
   2   3   4  969.40   16.90
  -3  -3  -4  407.66    9.90
  -3  -3  -4  395.56    9.50
   3  -3   4  420.36    7.90
  -3  -3  -4  399.46    9.00
   3  -3   4  402.76    9.00
  -3  -3  -4  408.06    8.90
   3   3   4  409.56    8.10
  -3   3  -4  399.96    8.60
   3   3   4  407.76    8.60
  -3   3  -4  395.46    9.80
  -3   3  -4  410.56    7.40
  -3   3  -4  415.66   10.60
   3   3   4  403.96    9.20
   3   3   4  393.26    8.50
  -4  -3  -4  123.19    4.60
   4  -3   4  116.19    4.80
  -4  -3  -4  120.49    5.30
  -4  -3  -4  115.39    5.20
   4  -3   4  113.39    3.70
  -4  -3  -4  125.29    4.80
  -4   3  -4  114.69    4.70
   4   3   4  115.09    4.60
  -4   3  -4  124.59    5.80
   4   3   4  119.89    5.10
   4   3   4  118.19    4.90
  -4   3  -4  116.39    3.90
  -4   3  -4  120.09    3.80
   4   3   4  116.39    4.20
  -4   3  -4  123.89    6.00
   4   3   4  123.79    5.70
   5  -3   4   70.39    3.30
  -5  -3  -4   70.39    3.80
   5  -3   4   81.59    4.40
  -5  -3  -4   75.89    4.10
  -5  -3  -4   73.09    4.70
   5   3   4   70.99    5.10
   5   3   4   75.69    4.30
  -5   3  -4   74.79    5.20
   5   3   4   72.79    4.10
  -5   3  -4   82.49    4.60
  -5   3  -4   72.29    3.60
   5   3   4   69.29    4.60
  -5   3  -4   75.39    3.60
   5   3   4   66.69    4.60
   5   3   4   69.39    4.00
   5   3   4   71.89    4.80
   6  -3   4    8.70    1.80
  -6  -3  -4    7.80    2.20
   6  -3   4   14.40    2.70
  -6  -3  -4   12.50    3.00
   6   3   4    3.30    2.80
  -6   3  -4    5.20    2.70
   6   3   4    9.80    2.70
  -6   3  -4    8.30    2.80
   6   3   4    5.30    2.00
  -6   3  -4   10.80    2.30
  -6   3  -4    9.30    1.50
  -6   3  -4   11.00    2.10
   7  -3   4  248.28    8.40
  -7  -3  -4  237.98    7.50
   7  -3   4  234.38    8.80
  -7  -3  -4  225.38    7.70
  -7  -3  -4  243.48    6.40
  -7   3  -4  252.37    7.70
  -7   3  -4  234.08    6.00
   7   3   4  230.98    7.80
  -7   3  -4  241.68    7.60
  -7   3  -4  233.38    9.50
   8  -3   4   -1.80    2.60
   8  -3   4    1.10    2.20
  -8  -3  -4   -3.00    1.70
  -8  -3  -4    4.80    2.10
  -8   3  -4    1.40    2.30
  -8   3  -4    2.30    1.40
  -9  -3  -4   11.90    2.50
  -9  -3  -4   12.40    2.40
  -9   3  -4   12.30    1.90
  -9   3  -4    9.60    2.60
 -10  -3  -4   -0.60    1.50
 -10  -3  -4    1.30    1.60
 -10   3  -4    2.60    2.00
 -11  -3  -4    0.00    1.30
 -11  -3  -4   -1.50    1.30
 -11   3  -4    2.40    1.70
 -11  -4   4    0.70    1.70
  11  -4  -4    0.20    1.70
 -11   4   4    3.10    1.70
  10  -4  -4    1.20    2.30
 -10  -4   4    2.90    2.10
 -10   4   4   -0.30    2.60
   9  -4  -4    0.50    2.40
  -9  -4   4    4.00    2.50
  -9  -4   4    2.70    2.10
  -9   4   4    1.10    2.70
  -8  -4   4   -1.50    2.30
  -8  -4   4   -0.50    2.10
   8  -4  -4   -2.30    2.60
  -8   4   4    2.70    2.50
  -8   4   4    0.50    2.40
   8   4  -4    1.50    1.70
  -8   4   4   -0.10    1.70
  -7  -4   4  120.99    5.80
  -7  -4   4  106.59    6.20
   7  -4  -4  119.19    6.70
  -7   4   4  119.29    5.70
   7   4  -4  110.09    6.60
   7   4  -4  114.49    5.00
   7   4  -4  113.29    5.10
  -7   4   4  117.89    6.90
  -7   4   4  105.89    5.70
  -7   4   4  112.79    4.60
  -6  -4   4   99.59    7.30
  -6  -4   4  111.29    6.10
   6  -4  -4  103.19    6.30
   6   4  -4  100.59    4.50
   6   4  -4  115.59    6.40
   6   4  -4  109.69    5.00
  -6   4   4  116.29    5.10
   6   4  -4  114.99    4.80
  -6   4   4  108.59    5.10
   6   4  -4  105.29    5.40
  -6   4   4  112.49    4.10
  -6   4   4  115.59    6.30
   5  -4  -4    5.90    2.10
   5   4  -4    8.60    1.90
   5   4  -4    2.90    1.70
   5   4  -4    4.80    2.50
   5   4  -4    4.00    1.50
   5   4  -4    3.60    1.70
  -5   4   4    7.20    1.90
   5   4  -4    6.10    1.90
  -5   4   4    4.90    1.80
  -5   4   4    3.80    3.00
   5   4  -4    7.80    2.20
  -5   4   4    8.10    2.20
   5   4  -4    7.60    2.50
   4  -4  -4   24.50    3.70
   4  -4  -4   29.70    3.20
   4   4  -4   23.60    3.60
   4   4  -4   22.40    2.30
  -4   4   4   24.00    2.20
  -4   4   4   26.60    2.20
   4   4  -4   29.70    2.90
  -4   4   4   21.40    3.50
   4   4  -4   24.50    2.40
   4   4  -4   24.50    2.30
   4   4  -4   23.30    2.10
   4   4  -4   25.50    3.10
  -4   4   4   26.20    2.80
   3  -4  -4  167.78    6.10
   3  -4  -4  162.58    5.20
   3  -4  -4  165.38    6.60
   3  -4  -4  155.28    5.40
   3  -4  -4  154.48    6.00
  -3   4   4  158.58    4.10
   3   4  -4  156.98    4.30
   3   4  -4  163.88    4.60
   3   4  -4  155.98    4.70
  -3   4   4  154.38    5.00
   3   4  -4  150.48    6.60
   3   4  -4  150.68    4.60
  -3   4   4  155.18    6.30
   3   4  -4  161.58    5.30
   3   4  -4  160.58    5.90
   2  -4  -4 1631.64   27.10
   2  -4  -4 1612.64   27.50
   2  -4  -4 1572.44   27.10
   2  -4  -4 1600.94   25.80
   2  -4  -4 1596.74   26.10
   2   4  -4 1638.94   25.70
   2   4  -4 1588.64   26.00
   2   4  -4 1577.74   26.80
   2   4  -4 1604.24   26.80
   2   4  -4 1565.54   28.00
   2   4  -4 1598.14   24.90
   2   4  -4 1634.74   25.10
  -2   4   4 1605.14   25.10
  -2   4   4 1567.84   23.80
   2   4  -4 1554.54   24.20
  -1  -4   4   80.09    2.90
   1  -4  -4   76.29    4.20
   1  -4  -4   75.79    3.70
   1  -4  -4   80.69    3.70
   1  -4  -4   73.29    4.10
   1  -4  -4   76.39    3.00
   1  -4  -4   69.59    3.10
   1   4  -4   73.79    3.70
  -1   4   4   77.29    2.80
   1   4  -4   77.39    4.20
   1   4  -4   76.89    3.50
   1   4  -4   73.79    2.20
   1   4  -4   75.69    4.30
   1   4  -4   75.19    2.50
   1   4  -4   76.49    3.40
   0  -4  -4   12.00    2.30
   0  -4  -4   11.40    2.30
   0  -4  -4   12.60    1.80
   0  -4  -4   13.90    2.00
   0  -4   4   12.00    1.40
   0   4  -4    9.80    2.40
   0   4  -4   11.70    1.60
   0   4   4    9.70    1.10
   0   4  -4   14.00    1.80
   0   4  -4   10.40    1.70
   0   4   4   12.20    1.00
   0   4  -4   11.60    1.10
   0   4   4   11.40    1.40
   0   4  -4   10.00    1.90
  -1  -4  -4    5.10    1.60
  -1  -4  -4    4.40    1.80
   1  -4   4    5.10    1.10
  -1  -4  -4    6.40    1.60
  -1  -4  -4    6.20    2.10
  -1   4  -4    2.10    1.60
  -1   4  -4    4.00    1.20
   1   4   4    2.70    1.20
  -1   4  -4    4.50    0.80
  -1   4  -4    2.80    1.50
   1   4   4    5.80    1.10
  -1   4  -4    5.10    2.10
   1   4   4    6.20    1.10
  -1   4  -4    1.80    1.20
  -2  -4  -4  171.58    5.60
  -2  -4  -4  150.58    5.70
   2  -4   4  163.78    4.30
   2  -4   4  158.88    5.20
  -2  -4  -4  170.38    5.60
  -2  -4  -4  169.58    6.40
  -2   4  -4  168.98    4.30
   2   4   4  169.08    5.30
  -2   4  -4  167.38    6.80
   2   4   4  166.18    4.40
  -2   4  -4  164.28    5.80
  -2   4  -4  168.08    5.40
  -2   4  -4  172.18    3.20
   2   4   4  163.58    4.60
   2   4   4  160.78    4.30
  -2   4  -4  164.58    4.50
  -3  -4  -4   59.69    4.10
  -3  -4  -4   68.69    4.60
   3  -4   4   66.09    2.80
   3  -4   4   67.39    3.80
  -3  -4  -4   59.29    3.70
  -3  -4  -4   66.19    3.80
   3   4   4   61.89    3.40
  -3   4  -4   60.79    4.80
   3   4   4   66.39    3.10
   3   4   4   67.29    3.40
  -3   4  -4   66.99    2.40
  -3   4  -4   61.79    4.40
   3   4   4   66.39    3.80
  -3   4  -4   70.19    3.30
  -4  -4  -4   16.40    2.90
  -4  -4  -4   14.20    2.40
  -4  -4  -4   13.20    2.40
   4  -4   4   14.10    2.40
   4  -4   4   12.00    1.60
  -4   4  -4   11.00    1.60
  -4   4  -4   12.90    1.80
   4   4   4   12.70    2.60
   4   4   4   10.60    1.80
   4   4   4   13.00    3.00
   4   4   4   15.30    2.60
  -4   4  -4   14.20    3.00
  -4   4  -4   10.90    2.20
   4   4   4   11.00    2.20
   5  -4   4   82.59    3.70
  -5  -4  -4   86.29    5.30
  -5  -4  -4   77.19    4.50
   5  -4   4   80.29    4.80
  -5  -4  -4   81.59    4.60
  -5   4  -4   91.89    4.90
   5   4   4   89.09    5.90
   5   4   4   86.19    5.20
  -5   4  -4   81.09    5.70
  -5   4  -4   78.49    3.70
  -5   4  -4   85.29    3.80
   5   4   4   79.39    5.50
   5   4   4   88.29    5.10
   5   4   4   82.19    5.30
   5   4   4   82.49    4.30
   5   4   4   87.69    4.80
   6  -4   4    4.00    2.20
  -6  -4  -4    2.60    2.00
  -6  -4  -4    0.30    1.40
   6  -4   4    2.20    2.70
   6   4   4    1.40    2.30
  -6   4  -4    1.00    1.20
  -6   4  -4   -0.80    1.60
   6   4   4    1.70    2.20
  -6   4  -4    2.90    2.60
   6   4   4    0.40    2.50
  -6   4  -4    2.50    1.80
   6   4   4    1.80    2.80
  -7  -4  -4   22.40    3.10
   7  -4   4   20.40    3.10
  -7  -4  -4   17.60    2.30
  -7  -4  -4   15.70    2.60
   7  -4   4   18.30    3.80
  -7   4  -4   16.90    2.10
  -7   4  -4   20.80    3.00
   7   4   4   22.10    3.70
  -7   4  -4   20.30    3.90
  -7   4  -4   27.30    3.20
   8  -4   4    4.80    2.80
  -8  -4  -4    2.20    1.90
  -8  -4  -4    5.60    1.70
  -8  -4  -4    9.10    2.50
   8  -4   4    1.00    2.40
  -8   4  -4    6.10    1.70
  -8   4  -4    7.50    2.60
  -8   4  -4    8.90    3.00
  -9  -4  -4   16.30    2.60
  -9  -4  -4   20.20    2.70
   9  -4   4   20.90    3.30
  -9   4  -4   19.20    2.80
  -9   4  -4   16.20    2.10
 -10  -4  -4    6.40    1.70
 -10  -4  -4    4.80    1.80
 -10   4  -4    6.50    2.00
 -10  -5   4    1.90    1.70
  10  -5  -4    1.80    2.00
 -10  -5   4   -0.40    1.60
  -9  -5   4   10.30    2.10
  -9  -5   4   17.40    2.80
   9  -5  -4   12.40    3.10
  -9   5   4   13.50    3.00
   8  -5  -4   15.10    3.40
  -8  -5   4    9.90    2.80
  -8  -5   4   11.70    2.50
   8   5  -4   11.40    2.10
  -8   5   4   14.00    3.10
  -8   5   4    9.40    2.20
  -7  -5   4   14.50    2.20
  -7  -5   4   16.50    3.00
   7  -5  -4   16.50    3.70
  -7  -5   4   24.00    3.30
  -7  -5   4   21.40    3.20
   7   5  -4   21.20    2.90
   7   5  -4   20.80    2.90
  -7   5   4   22.60    3.40
  -7   5   4   18.20    3.20
  -7   5   4   18.70    2.50
  -6  -5   4   24.20    2.70
   6  -5  -4   13.30    3.30
  -6  -5   4   23.80    3.40
  -6  -5   4   21.30    3.20
  -6  -5   4   20.30    3.10
  -6   5   4   25.30    3.70
   6   5  -4   24.10    2.90
   6   5  -4   17.10    2.90
  -6   5   4   23.80    2.30
   6   5  -4   16.50    3.50
   6   5  -4   22.90    3.10
  -6   5   4   22.30    3.00
  -6   5   4   18.90    2.90
   6   5  -4   20.20    2.70
   5  -5  -4  293.27    9.70
  -5  -5   4  295.27    9.10
  -5  -5   4  297.97    8.60
  -5  -5   4  280.27   10.90
  -5  -5   4  295.97    8.60
   5   5  -4  309.67   10.20
  -5   5   4  309.57    7.80
   5   5  -4  310.57    8.80
  -5   5   4  294.97    9.20
   5   5  -4  305.77   12.20
   5   5  -4  316.17    8.20
  -5   5   4  298.47    7.80
   5   5  -4  305.07    7.70
   5   5  -4  295.07    8.60
   4  -5  -4   13.00    2.70
  -4   5   4    7.00    1.70
   4   5  -4    6.10    1.60
   4   5  -4   10.50    2.70
   4   5  -4    8.50    2.00
  -4   5   4    8.00    1.70
   4   5  -4    9.00    1.90
   4   5  -4    7.80    1.80
  -4   5   4    8.00    2.00
   4   5  -4   11.50    2.90
  -4   5   4   11.20    3.30
   4   5  -4    5.80    2.80
   4   5  -4    5.90    2.00
   3  -5  -4   11.10    2.30
   3  -5  -4   12.60    2.80
   3   5  -4   13.70    1.90
   3   5  -4    9.60    2.80
   3   5  -4   19.20    2.60
  -3   5   4   14.10    3.30
  -3   5   4   12.40    1.50
  -3   5   4   14.80    2.10
   3   5  -4   11.40    1.60
   3   5  -4   14.20    2.70
   3   5  -4   12.80    2.00
   3   5  -4   11.70    1.80
   2  -5  -4   49.30    4.10
   2  -5  -4   51.29    4.10
   2  -5  -4   55.29    3.30
   2  -5  -4   52.99    3.60
   2   5  -4   53.59    2.90
   2   5  -4   55.99    4.40
   2   5  -4   57.59    3.60
   2   5  -4   52.49    2.60
   2   5  -4   55.39    2.40
   2   5  -4   50.69    3.80
  -2   5   4   51.99    2.80
   1  -5  -4   86.29    3.70
   1  -5  -4   89.79    5.10
   1  -5  -4   87.79    4.40
   1  -5  -4   86.59    4.70
  -1  -5   4   85.89    3.30
  -1   5   4   88.29    3.20
   1   5  -4   79.39    4.70
   1   5  -4   87.89    4.30
   1   5  -4   93.29    5.00
   1   5  -4   81.79    2.50
   1   5  -4   81.69    3.90
   1   5  -4   87.79    4.10
   1   5  -4   87.59    2.90
   0  -5  -4    4.60    2.20
   0  -5  -4    2.60    1.60
   0  -5  -4    0.50    1.80
   0  -5  -4    0.50    1.30
   0  -5   4    1.40    1.00
   0   5  -4    2.30    1.40
   0   5  -4    0.90    0.70
   0   5  -4    1.70    1.30
   0   5  -4    0.90    2.20
   0   5  -4    0.90    1.20
   0   5  -4    1.10    1.50
   0   5   4    0.00    1.10
  -1  -5  -4    3.60    1.90
  -1  -5  -4    6.70    1.90
  -1  -5  -4    6.80    2.50
  -1  -5  -4    8.60    1.90
   1  -5   4    5.60    1.30
   1   5   4    5.40    1.20
  -1   5  -4    5.50    1.40
  -1   5  -4    4.30    0.90
  -1   5  -4    4.30    2.30
   1   5   4    5.20    1.50
   1   5   4    6.90    1.30
  -1   5  -4    5.40    1.90
   2  -5   4  113.39    3.80
  -2  -5  -4  113.69    5.10
  -2  -5  -4  128.09    5.60
  -2  -5  -4  128.89    5.40
  -2  -5  -4  124.69    6.40
  -2   5  -4  148.19   10.10
   2   5   4  131.09    4.90
  -2   5  -4  132.69    3.80
   2   5   4  121.99    4.10
   2   5   4  123.09    4.20
   2   5   4  116.89    3.90
  -2   5  -4  115.09    5.10
   3  -5   4   58.39    4.00
   3  -5   4   55.89    2.80
  -3  -5  -4   52.29    4.60
  -3  -5  -4   51.39    3.90
  -3  -5  -4   51.09    3.90
  -3  -5  -4   53.59    4.90
  -3   5  -4   57.29    4.40
   3   5   4   47.40    3.50
  -3   5  -4   58.19    2.30
   3   5   4   60.19    3.90
   3   5   4   57.09    3.20
  -3   5  -4   55.59    3.20
   3   5   4   51.59    3.40
  -4  -5  -4   32.70    3.60
  -4  -5  -4   27.90    3.30
   4  -5   4   32.00    3.50
  -4   5  -4   34.80    4.40
   4   5   4   35.50    4.80
  -4   5  -4   35.50    2.50
  -4   5  -4   33.40    2.60
   4   5   4   34.60    3.60
   4   5   4   26.10    3.30
  -4   5  -4   33.20    3.20
   4   5   4   35.30    3.10
   4   5   4   30.50    3.30
   4   5   4   35.20    3.80
  -5  -5  -4  192.68    7.00
   5  -5   4  190.98    7.90
  -5  -5  -4  195.68    7.60
  -5  -5  -4  185.28    6.90
  -5  -5  -4  190.58    5.90
   5  -5   4  186.08    7.50
   5   5   4  191.08    7.10
   5   5   4  200.98    7.80
   5   5   4  194.98    8.00
  -5   5  -4  200.28    5.80
  -5   5  -4  212.38    7.40
   5   5   4  196.48    8.00
   5   5   4  205.28    7.80
  -5   5  -4  190.48    5.80
   6  -5   4   -2.00    2.20
  -6  -5  -4    3.60    1.60
  -6  -5  -4    1.50    2.00
   6  -5   4    2.90    2.20
  -6  -5  -4    1.20    2.10
  -6   5  -4    1.10    1.10
   6   5   4   -0.40    3.10
   6   5   4   -2.50    2.60
  -6   5  -4   -3.20    2.10
   6   5   4    0.80    2.20
   6   5   4    1.90    2.80
  -6   5  -4    1.50    1.80
   6   5   4    0.30    2.10
  -6   5  -4    0.30    1.80
   7  -5   4   30.30    3.80
   7  -5   4   27.30    4.20
  -7  -5  -4   33.30    3.70
  -7  -5  -4   33.10    3.00
  -7   5  -4   34.30    3.50
  -7   5  -4   37.20    2.80
   7   5   4   38.40    4.20
  -7   5  -4   38.70    3.80
   7   5   4   30.70    4.30
  -8  -5  -4    6.70    1.70
   8  -5   4    8.40    3.00
   8  -5   4    8.30    2.60
  -8  -5  -4    6.70    2.30
   8   5   4    9.80    2.50
  -8   5  -4    4.40    2.40
  -8   5  -4    8.80    1.80
  -9  -5  -4   12.50    2.40
   9  -5   4    7.70    2.50
  -9  -5  -4    9.20    2.30
  -9   5  -4   11.30    2.30
  -9   5  -4   10.70    1.90
  10  -5   4    2.30    1.80
 -10  -5  -4    2.30    1.50
 -10   5  -4   -0.30    1.50
  -9  -6   4    9.40    1.90
  -9  -6   4   11.40    2.20
   9  -6  -4    9.30    2.60
  -9   6   4   11.20    2.10
  -8  -6   4   67.49    4.40
  -8  -6   4   61.69    4.00
   8  -6  -4   46.00    4.60
  -8   6   4   48.90    4.40
   8   6  -4   55.89    3.70
  -8   6   4   64.19    4.00
  -7  -6   4    6.00    1.90
  -7  -6   4    7.40    2.40
  -7  -6   4    5.20    2.30
   7  -6  -4    5.80    3.00
  -7  -6   4    6.50    2.60
  -7   6   4    3.00    2.20
   7   6  -4    4.00    2.10
   7   6  -4    4.80    2.20
  -7   6   4    1.90    1.70
  -7   6   4    5.50    2.70
  -6  -6   4    3.40    2.30
  -6  -6   4    5.30    2.20
   6  -6  -4    2.00    2.80
  -6  -6   4    5.60    2.30
  -6  -6   4   -0.10    1.60
  -6   6   4   -0.20    1.50
  -6   6   4    2.00    2.10
   6   6  -4    0.40    2.00
   6   6  -4    0.80    1.80
  -6   6   4    2.10    2.40
   6   6  -4    3.20    2.30
  -5  -6   4   15.00    2.70
   5  -6  -4   22.10    3.90
  -5  -6   4   22.10    2.60
  -5  -6   4   18.20    3.00
  -5  -6   4   20.30    3.00
   5   6  -4   21.80    2.70
   5   6  -4   20.30    2.80
  -5   6   4   18.70    2.60
   5   6  -4   20.20    3.80
  -5   6   4   27.90    2.90
   5   6  -4   17.70    3.20
   5   6  -4   19.80    2.90
  -5   6   4   18.80    3.20
   4  -6  -4   24.80    3.80
  -4  -6   4   23.50    2.70
  -4  -6   4   32.10    3.50
  -4  -6   4   24.00    3.30
  -4  -6   4   28.50    3.60
  -4   6   4   28.40    3.20
  -4   6   4   31.70    2.70
   4   6  -4   24.40    2.90
   4   6  -4   24.50    3.80
   4   6  -4   25.00    2.90
  -4   6   4   27.50    2.60
   4   6  -4   34.70    3.90
   4   6  -4   31.20    2.70
   3   6  -4  117.59    4.60
   3   6  -4  122.89    5.70
   3   6  -4  124.59    4.20
  -3   6   4  117.49    3.90
   3   6  -4  121.39    5.00
   3   6  -4  135.49    6.50
  -3   6   4  120.69    7.20
   3   6  -4  108.19    7.10
   3   6  -4  130.19    4.70
  -3   6   4  118.29    4.60
   2  -6  -4   22.60    3.40
   2  -6  -4   20.30    2.90
   2   6  -4   19.90    2.30
   2   6  -4   17.00    1.70
   2   6  -4   21.70    2.10
   2   6  -4   18.80    3.00
   2   6  -4   22.90    2.90
   2   6  -4   19.30    3.50
  -2   6   4   18.60    2.20
   1  -6  -4   81.49    4.60
   1  -6  -4   75.09    4.90
   1  -6  -4   63.59    5.20
   1   6  -4   65.29    2.40
   1   6  -4   71.39    3.60
   1   6  -4   73.59    4.50
   1   6  -4   70.99    5.20
  -1   6   4   68.49    3.20
   1   6  -4   72.49    2.90
   1   6  -4   74.59    4.10
   0  -6  -4    7.30    2.60
   0  -6   4    4.20    1.40
   0  -6  -4    6.30    2.10
   0  -6  -4    2.40    1.60
   0  -6  -4    0.60    2.10
   0   6  -4    4.00    1.00
   0   6   4    2.00    1.30
   0   6  -4    5.00    1.70
   1  -6   4    8.30    1.60
  -1  -6  -4    6.90    2.40
  -1  -6  -4   10.30    3.00
  -1  -6  -4    8.10    2.10
  -1  -6  -4    6.30    2.50
  -1   6  -4    6.70    2.30
   1   6   4    8.60    1.80
   1   6   4    9.10    1.60
  -2  -6  -4   26.30    6.10
   2  -6   4   34.30    2.70
  -2  -6  -4   26.30    3.30
  -2  -6  -4   45.70    4.30
  -2  -6  -4   35.90    4.60
   2   6   4   39.30    3.00
  -2   6  -4   38.70    2.50
   2   6   4   37.40    3.00
   2   6   4   39.80    3.50
  -2   6  -4   42.20    4.00
  -3  -6  -4    6.90    2.30
  -3  -6  -4    8.60    3.20
  -3  -6  -4    8.50    2.70
   3   6   4    6.30    2.10
  -3   6  -4    9.30    1.40
   3   6   4    9.20    2.10
  -3   6  -4    9.70    2.90
  -3   6  -4    9.80    1.90
   3   6   4   12.30    2.50
   3   6   4    8.50    2.30
  -4  -6  -4   75.49    4.00
  -4  -6  -4   71.29    4.80
  -4  -6  -4   68.29    4.80
   4  -6   4   82.29    5.60
   4  -6   4   67.29    4.90
  -4  -6  -4   69.89    5.10
   4   6   4   68.09    5.10
  -4   6  -4   67.49    4.10
   4   6   4   69.09    5.00
  -4   6  -4   70.79    3.50
   4   6   4   73.09    4.90
  -4   6  -4   81.09    3.40
   4   6   4   76.09    4.70
  -5  -6  -4   35.90    3.90
   5  -6   4   37.20    4.60
  -5  -6  -4   35.70    3.80
   5  -6   4   34.80    3.90
  -5  -6  -4   33.20    3.10
  -5   6  -4   41.40    3.30
   5   6   4   32.80    4.60
  -5   6  -4   35.40    4.00
  -5   6  -4   39.60    3.40
   5   6   4   38.10    4.50
   5   6   4   39.50    5.00
   5   6   4   36.00    4.00
   5   6   4   34.40    4.10
  -6  -6  -4   16.00    3.00
  -6  -6  -4   18.20    3.00
   6  -6   4   24.70    4.00
  -6  -6  -4   21.10    2.60
   6  -6   4   20.90    3.20
   6   6   4   25.20    3.60
   6   6   4   21.20    4.20
  -6   6  -4   20.30    2.10
  -6   6  -4   21.50    2.80
  -6   6  -4   22.80    3.00
   6   6   4   22.90    4.20
  -7  -6  -4    3.70    2.40
  -7  -6  -4    4.50    2.20
  -7  -6  -4    6.90    1.70
   7  -6   4    5.00    2.30
   7  -6   4    5.70    3.00
   7   6   4    1.70    3.00
  -7   6  -4    6.10    1.60
   7   6   4    7.20    2.70
  -7   6  -4    7.90    2.40
   8  -6   4    2.90    2.50
   8  -6   4    0.20    2.00
  -8  -6  -4    2.00    1.90
  -8  -6  -4    2.30    1.50
  -8   6  -4    2.70    2.00
  -8   6  -4   -2.50    1.30
   8   6   4    2.20    2.20
  -9  -6  -4   -0.40    1.40
  -9  -6  -4   -0.20    1.10
   9  -6   4    3.60    2.00
  -9   6  -4   -0.70    1.50
  -9   6  -4    1.40    1.50
   9  -7  -4   -0.30    1.70
  -9  -7   4    1.00    1.30
  -9  -7   4    0.10    1.20
   8  -7  -4    5.30    2.30
  -8  -7   4    7.40    2.20
  -8  -7   4    8.20    2.10
  -8  -7   4   10.40    1.60
  -8  -7   4    7.40    1.80
   8   7  -4    6.80    1.90
  -7  -7   4    3.60    1.60
   7  -7  -4    2.60    2.40
  -7  -7   4    2.80    1.90
  -7  -7   4    8.90    2.30
  -7  -7   4    5.60    2.30
   7   7  -4    1.20    2.00
  -7   7   4    3.00    2.60
   7   7  -4    0.60    1.90
  -7   7   4    0.50    1.90
  -6  -7   4    8.50    2.50
   6  -7  -4    4.40    2.80
  -6  -7   4    2.40    1.70
  -6  -7   4   10.80    2.70
  -6  -7   4    4.00    2.30
   6   7  -4    8.10    2.60
   6   7  -4    4.10    2.10
  -6   7   4    5.40    2.40
   5  -7  -4    1.40    2.90
  -5  -7   4    2.60    2.20
  -5  -7   4   -0.50    2.20
  -5  -7   4    2.20    1.60
  -5  -7   4    3.70    2.40
  -5   7   4    1.10    1.90
   5   7  -4    2.50    2.40
   5   7  -4    2.20    2.10
   5   7  -4    3.10    1.80
  -5   7   4    2.30    2.20
  -4  -7   4   14.10    2.90
  -4  -7   4   15.10    3.00
  -4  -7   4   25.40    3.50
  -4  -7   4   17.70    2.50
  -4   7   4   20.30    2.50
   4   7  -4   16.20    3.30
   4   7  -4   22.70    2.60
   4   7  -4   18.50    2.70
  -3  -7   4   12.10    2.30
  -3  -7   4   13.50    2.70
  -3  -7   4   12.20    2.90
  -3  -7   4   11.70    2.60
   3   7  -4   10.10    2.10
   3   7  -4   11.40    2.20
   3   7  -4    8.10    2.70
  -3   7   4   11.10    1.90
  -3   7   4    8.20    2.00
   3   7  -4   11.80    1.80
  -2  -7   4   16.90    2.90
  -2  -7   4   16.30    2.90
  -2  -7   4   14.90    2.80
  -2  -7   4   17.60    2.40
   2   7  -4   15.60    2.00
   2   7  -4   13.70    2.90
  -2   7   4   15.00    1.70
   2   7  -4   15.30    1.80
  -1  -7   4    6.50    2.40
  -1  -7   4    6.30    2.50
  -1  -7   4    8.30    2.40
   1  -7  -4    4.10    2.40
  -1  -7   4    7.80    2.00
  -1   7   4    4.40    1.60
   1   7  -4    7.40    1.40
   1   7  -4    6.80    1.20
   0  -7  -4  120.69    6.20
   0  -7   4  106.59    6.00
   0  -7   4  109.79    5.30
   0  -7   4  113.99    4.50
   0   7   4  114.69    3.80
   0   7   4  105.29    4.30
   1  -7   4  273.27    8.60
  -1  -7  -4  279.47    8.80
   1  -7   4  283.77    8.10
  -1  -7  -4  281.27    9.50
   1   7   4  285.67    7.00
   1   7   4  265.67    7.40
   2  -7   4   67.49    5.60
  -2  -7  -4   52.59    5.00
  -2  -7  -4   50.99    4.50
  -2  -7  -4   55.89    3.80
   2  -7   4   55.79    4.60
   2   7   4   50.89    3.80
   2   7   4   46.10    3.60
   2   7   4   57.09    3.80
  -3  -7  -4  213.38    8.60
  -3  -7  -4  215.28    7.80
  -3  -7  -4  208.88    6.60
   3  -7   4  223.28    7.70
   3  -7   4  195.08    8.10
   3   7   4  215.08    7.00
  -3   7  -4  218.68    5.30
  -3   7  -4  190.38    5.90
   3   7   4  220.48    7.20
   3   7   4  196.18    7.30
   4  -7   4   47.50    5.20
  -4  -7  -4   35.00    4.10
  -4  -7  -4   41.30    3.50
  -4  -7  -4   42.40    4.00
   4  -7   4   39.10    4.00
  -4   7  -4   40.10    2.90
   4   7   4   37.70    4.70
   4   7   4   42.70    4.50
   4   7   4   37.80    3.90
   5  -7   4    3.40    2.80
  -5  -7  -4    0.30    1.60
   5  -7   4    4.80    2.40
  -5  -7  -4   -0.40    2.20
  -5  -7  -4    2.10    2.10
   5   7   4    2.90    3.10
   5   7   4    2.00    3.30
  -5   7  -4    1.70    1.70
  -5   7  -4    4.10    1.70
   5   7   4    0.70    2.40
  -6  -7  -4    1.60    1.70
   6  -7   4    3.10    2.30
  -6  -7  -4    8.70    2.50
  -6  -7  -4    1.40    2.10
   6  -7   4    0.80    2.60
   6   7   4   -4.20    2.30
  -6   7  -4    1.00    1.70
  -6   7  -4    2.10    2.00
   6   7   4   -0.40    3.00
  -7  -7  -4   15.40    2.60
  -7  -7  -4   14.40    2.00
  -7  -7  -4   11.90    2.20
   7  -7   4   14.00    2.70
   7  -7   4   12.40    3.10
   7   7   4   12.00    3.20
  -7   7  -4   12.90    2.40
   7   7   4   12.40    2.80
  -7   7  -4   13.40    2.00
  -8  -7  -4   12.60    1.80
   8  -7   4   14.20    2.70
  -8  -7  -4   11.30    2.00
  -8   7  -4   12.70    1.90
   8   7   4   11.60    2.40
  -7  -8   4    1.60    1.30
  -7  -8   4    1.60    1.50
  -7  -8   4    0.00    1.80
   7  -8  -4    2.10    2.20
  -7  -8   4   -1.40    1.40
   7   8  -4    0.40    1.70
   6  -8  -4   34.90    3.80
  -6  -8   4   33.70    3.40
  -6  -8   4   32.80    2.70
  -6  -8   4   29.90    3.00
  -6  -8   4   33.60    3.20
   6   8  -4   36.50    4.20
   6   8  -4   42.00    3.50
  -5  -8   4    0.80    1.90
  -5  -8   4    0.60    1.90
   5  -8  -4    4.50    3.20
  -5  -8   4    2.60    1.60
  -5  -8   4   -1.40    2.00
   5   8  -4    1.50    1.70
  -5   8   4    2.20    2.20
   5   8  -4   -1.20    2.00
  -4  -8   4   21.10    3.10
  -4  -8   4   18.10    3.20
  -4  -8   4   22.50    3.20
  -4  -8   4   16.60    2.40
   4   8  -4   13.30    2.40
   4   8  -4   20.60    3.10
  -3  -8   4    8.20    2.60
  -3  -8   4    8.00    1.90
  -3  -8   4    8.30    2.60
  -3  -8   4   12.90    2.80
   3   8  -4   11.20    2.10
  -3   8   4   11.60    1.80
   3   8  -4    5.30    1.60
  -2  -8   4    3.40    2.30
  -2  -8   4    9.20    2.70
  -2  -8   4    8.90    2.70
  -2  -8   4    6.10    1.80
   2   8  -4    7.50    1.50
   2   8  -4   10.50    2.30
  -1  -8   4    5.40    1.90
  -1  -8   4    2.10    2.10
  -1  -8   4   -0.10    2.20
  -1  -8   4   -4.50    2.50
   1   8  -4    2.40    1.10
   0  -8   4    1.80    1.80
   0  -8   4    4.10    2.30
   0  -8   4    3.00    2.50
   0   8   4    2.70    1.70
  -1  -8  -4    0.70    2.30
   1  -8   4    0.60    2.70
   1   8   4   -2.20    1.50
  -2  -8  -4    7.70    2.60
  -2  -8  -4    6.00    2.10
   2   8   4    5.10    2.50
   2   8   4    8.20    2.20
   3  -8   4   21.20    3.80
  -3  -8  -4   19.00    3.30
  -3  -8  -4   22.50    2.70
   3   8   4   19.70    3.50
   3   8   4   23.30    2.90
  -4  -8  -4    2.20    2.20
   4  -8   4    1.90    2.50
  -4  -8  -4    1.50    1.60
   4   8   4    4.30    3.20
   4   8   4   -0.20    2.70
  -5  -8  -4   13.00    2.50
  -5  -8  -4   16.90    2.80
   5  -8   4   14.20    3.10
  -5  -8  -4   16.00    2.20
   5   8   4   11.70    3.30
  -5   8  -4    8.60    2.00
   5   8   4   13.20    3.60
   6  -8   4   12.00    2.90
  -6  -8  -4   13.60    2.30
  -6  -8  -4   14.60    2.60
  -6  -8  -4   10.50    1.90
   6   8   4   13.70    3.50
  -7  -8  -4   -2.90    1.60
  -7  -8  -4   -1.30    1.10
  -7  -8  -4    1.50    1.50
   7  -8   4   -1.80    1.90
   7   8   4    0.00    2.00
  -6  -9   4    0.00    1.30
  -6  -9   4    2.00    1.80
  -6  -9   4   -2.50    1.40
  -5  -9   4    0.60    1.40
  -5  -9   4   -2.60    1.70
  -5  -9   4    0.00    1.60
   5   9  -4   -1.00    1.60
  -4  -9   4    0.80    1.50
  -4  -9   4    1.80    1.90
  -4  -9   4   -1.80    2.00
   4   9  -4   -0.30    1.90
  -3  -9   4    0.80    1.60
  -3  -9   4    5.80    2.20
  -3  -9   4    4.20    2.40
   3   9  -4    4.40    1.50
  -2  -9   4   15.50    3.00
  -2  -9   4   11.30    2.50
  -2  -9   4   11.20    2.20
  -1  -9   4   13.10    2.60
  -1  -9   4   10.90    3.30
  -1  -9   4   10.80    2.10
  -1  -9  -4   54.09    4.40
  -2  -9  -4    1.30    2.20
   2   9   4    2.90    2.50
  -3  -9  -4   36.40    3.60
  -3  -9  -4   40.50    3.00
   3   9   4   22.70    3.30
  -4  -9  -4    1.80    1.60
  -4  -9  -4    3.00    1.90
   4  -9   4    0.10    2.30
   4   9   4    2.40    3.00
  -5  -9  -4    9.40    2.10
  -5  -9  -4    9.30    1.80
   5  -9   4    6.60    2.50
   5   9   4   11.50    3.00
   6  -9   4   -1.70    1.80
  -6  -9  -4    0.70    1.30
  -6  -9  -4    0.20    1.60
  -4 -10   4    3.10    1.40
  -4 -10   4    2.60    1.50
  -4 -10   4   10.40    2.10
  -3 -10   4   -0.50    1.50
  -3 -10   4    0.10    2.00
  -3 -10   4    1.40    1.40
  -2 -10   4    4.00    1.60
  -2 -10   4    7.60    2.30
  -2 -10   4   -0.30    1.70
  -2 -10  -4   -2.40    1.90
  -3 -10  -4    0.50    1.90
  -4 -10  -4    4.70    1.90
  -4 -10  -4    5.90    1.30
 -11   0   5    4.10    1.90
 -10   0   5    0.50    2.10
  -9   0   5   44.30    4.10
  -8   0   5   -0.80    2.30
   7   0  -5   28.10    3.30
   6   0  -5    1.90    1.90
   6   0  -5    0.70    2.20
   6   0  -5   -2.50    3.50
   6   0  -5    2.30    1.80
   5   0  -5   78.69    4.00
  -5   0   5   72.49    4.40
   5   0  -5   74.19    4.90
  -4   0   5    1.00    1.40
   4   0  -5    1.10    1.50
   4   0  -5   -0.30    1.70
   4   0  -5   -1.10    1.80
  -4   0   5    0.80    1.70
  -4   0   5   -1.20    1.30
   4   0  -5    0.60    0.70
   4   0  -5    0.20    1.40
  -3   0   5  117.49    3.90
   3   0  -5  125.89    4.80
  -3   0   5  123.19    4.60
   3   0  -5  120.19    4.10
   3   0  -5  123.49    4.80
   3   0  -5  114.99    2.60
   3   0  -5  121.59    3.30
   3   0  -5  118.59    3.60
   3   0  -5  117.59    4.00
   2   0  -5    0.30    1.10
   2   0  -5    0.60    1.50
  -2   0   5    1.20    1.30
   2   0  -5    4.30    1.20
   2   0  -5    1.80    0.50
   2   0  -5    1.50    1.20
   2   0  -5    0.60    1.50
   2   0  -5    1.60    0.90
   2   0  -5    2.60    1.00
   1   0  -5  381.76    7.80
   1   0  -5  382.06    7.20
   1   0  -5  380.66    7.10
   1   0  -5  386.66    7.90
  -1   0   5  373.26    5.90
   1   0  -5  367.16    7.20
  -1   0   5  368.46    7.60
   1   0  -5  379.76    7.10
   1   0  -5  370.36    6.70
   0   0  -5    0.50    1.00
   0   0  -5    1.90    1.10
   0   0   5    1.10    1.10
   0   0  -5    2.80    1.10
   0   0  -5    3.70    1.00
   0   0   5    1.40    0.60
   0   0  -5   -0.20    1.00
   0   0  -5    1.90    1.50
   0   0  -5    0.60    0.90
  -1   0  -5  339.67    6.90
  -1   0  -5  341.67    6.30
  -1   0  -5  338.17    6.20
  -1   0  -5  344.27    6.80
  -1   0  -5  347.97    7.00
  -1   0  -5  332.97    6.50
   1   0   5  352.66    6.00
   1   0   5  347.77    7.20
  -1   0  -5  347.27    6.90
  -2   0  -5    0.60    0.90
  -2   0  -5   -0.40    1.20
   2   0   5   -0.40    0.90
  -2   0  -5    0.00    1.10
   2   0   5   -1.40    0.90
  -2   0  -5    2.60    1.40
  -2   0  -5    0.80    0.90
  -2   0  -5   -0.80    0.80
  -2   0  -5    0.70    0.70
  -3   0  -5 1264.07   19.70
  -3   0  -5 1276.57   21.40
   3   0   5 1270.57   20.30
  -3   0  -5 1302.27   20.40
  -3   0  -5 1278.27   21.60
  -3   0  -5 1269.37   20.20
  -3   0  -5 1309.87   20.00
  -3   0  -5 1302.97   20.80
  -4   0  -5   -2.20    1.20
   4   0   5    0.50    1.10
  -4   0  -5   -0.70    1.10
  -4   0  -5   -0.50    0.90
  -4   0  -5    0.40    1.60
   4   0   5   -2.00    1.00
  -4   0  -5   -0.30    1.30
   5   0   5   52.49    3.10
  -5   0  -5   46.50    4.10
  -6   0  -5   -0.20    2.10
   6   0   5    1.70    1.50
   7   0   5    0.50    1.60
  -7   0  -5   -0.90    2.40
  -8   0  -5    5.70    2.10
  -8   0  -5    0.70    2.00
  -9   0  -5   61.99    4.00
  -9   0  -5   59.09    4.70
 -10   0  -5    2.60    1.80
 -10   0  -5    1.70    2.20
 -11   0  -5    0.10    1.70
 -11  -1   5   -0.60    1.90
 -10  -1   5    1.30    2.30
 -10   1   5    4.70    2.10
   9  -1  -5   -0.70    3.20
  -9  -1   5    4.60    2.40
  -9   1   5    4.40    2.40
   8  -1  -5    5.30    3.30
  -8  -1   5    7.60    2.80
  -8   1   5    7.70    4.20
   7  -1  -5    1.90    2.30
   6  -1  -5   10.90    2.30
   6   1  -5    9.50    2.80
   6   1  -5    8.20    2.30
  -6   1   5    5.90    2.10
   6   1  -5    5.70    2.70
  -6   1   5    4.40    1.50
  -6   1   5    4.80    2.10
  -6   1   5    1.50    2.50
   6   1  -5    6.20    1.90
   5  -1  -5   19.90    3.10
   5  -1  -5   10.60    2.60
   5  -1  -5   13.50    2.30
   5  -1  -5   15.40    2.50
  -5   1   5    6.40    2.60
   5   1  -5   19.40    3.10
   5   1  -5   11.70    2.20
  -5   1   5   15.20    2.20
   5   1  -5   17.60    2.80
  -5   1   5   16.00    2.70
   5   1  -5   13.40    1.50
   5   1  -5   20.30    2.40
  -5   1   5   17.00    2.40
   4  -1  -5  226.18    7.20
   4  -1  -5  240.08    7.50
   4  -1  -5  239.18    6.40
  -4   1   5  237.58    6.90
  -4   1   5  226.38    6.90
   4   1  -5  235.98    6.10
  -4   1   5  236.88    6.00
   4   1  -5  233.98    5.30
   4   1  -5  246.08    6.20
   4   1  -5  234.48    5.00
   4   1  -5  239.98    6.50
   4   1  -5  242.18    7.30
   4   1  -5  234.68    5.40
  -3  -1   5  621.24   10.70
   3  -1  -5  629.44   11.70
   3  -1  -5  662.73   12.90
   3  -1  -5  616.34   10.60
   3  -1  -5  636.74   11.70
   3  -1  -5  660.43   12.10
   3  -1  -5  647.64   12.90
   3   1  -5  637.14   11.00
  -3   1   5  641.24   12.00
  -3   1   5  630.24   11.30
   3   1  -5  643.54   11.60
   3   1  -5  647.14   10.70
   3   1  -5  648.94   11.90
   3   1  -5  626.64   11.50
   3   1  -5  642.24   12.60
   3   1  -5  643.84   12.80
  -3   1   5  643.84   12.40
   3   1  -5  624.74   10.30
   2  -1  -5 1137.69   18.90
   2  -1  -5 1123.29   19.10
   2  -1  -5 1092.59   18.20
   2  -1  -5 1066.89   17.80
  -2  -1   5 1122.79   16.70
   2  -1  -5 1131.39   17.50
   2   1  -5 1125.19   18.90
   2   1  -5 1127.59   17.60
  -2   1   5 1117.29   17.50
  -2   1   5 1128.09   18.50
   2   1  -5 1090.69   18.00
   2   1  -5 1090.59   17.90
   2   1  -5 1109.89   17.70
   2   1  -5 1093.79   18.80
   1  -1  -5  393.16    7.90
   1  -1  -5  390.56    8.20
   1  -1  -5  389.26    7.30
   1  -1  -5  385.56    7.60
  -1  -1   5  385.86    6.40
   1  -1  -5  387.06    7.50
   1  -1  -5  391.26    7.40
   1   1  -5  385.26    8.20
   1   1  -5  389.76    7.30
   1   1  -5  392.16    7.90
   1   1  -5  391.56    7.50
  -1   1   5  376.46    7.70
   1   1  -5  382.36    7.10
   1   1  -5  380.56    7.30
   0  -1   5  151.68    3.10
   0  -1  -5  152.38    4.10
   0  -1  -5  149.49    3.90
   0  -1  -5  149.69    3.90
   0  -1  -5  152.18    3.60
   0  -1  -5  152.58    4.00
   0  -1  -5  145.89    4.30
   0   1  -5  149.69    4.00
   0   1  -5  148.59    3.70
   0   1  -5  145.69    3.60
   0   1   5  147.59    4.20
   0   1  -5  147.59    3.90
   0   1  -5  142.99    3.90
   0   1  -5  150.58    4.60
   0   1   5  149.49    2.90
   0   1  -5  146.19    3.20
  -1  -1  -5  239.68    5.50
  -1  -1  -5  235.38    5.20
  -1  -1  -5  233.78    5.50
  -1  -1  -5  234.68    4.50
  -1  -1  -5  226.18    5.00
  -1  -1  -5  237.28    4.90
   1  -1   5  234.38    4.50
  -1   1  -5  238.38    5.30
   1   1   5  234.78    4.60
  -1   1  -5  236.28    4.80
   1   1   5  227.18    4.90
  -1   1  -5  232.68    5.00
   1   1   5  233.58    5.70
  -1   1  -5  228.08    4.50
  -1   1  -5  236.68    5.20
  -1   1  -5  231.18    5.20
  -1   1  -5  235.68    5.80
  -2  -1  -5   26.10    1.60
  -2  -1  -5   24.90    1.50
  -2  -1  -5   28.20    2.10
  -2  -1  -5   25.50    1.90
  -2  -1  -5   29.00    1.30
   2  -1   5   23.80    1.60
  -2  -1  -5   27.10    2.40
  -2  -1  -5   25.80    2.10
  -2   1  -5   23.20    2.00
  -2   1  -5   26.00    2.50
   2   1   5   25.20    1.80
  -2   1  -5   29.50    2.30
   2   1   5   22.50    2.10
  -2   1  -5   24.70    1.70
  -2   1  -5   27.70    2.10
  -2   1  -5   24.90    1.10
  -2   1  -5   23.10    1.80
  -3  -1  -5    1.60    1.10
   3  -1   5    1.40    1.20
  -3  -1  -5    1.30    0.80
  -3  -1  -5    2.50    1.70
  -3  -1  -5    0.90    1.10
   3  -1   5    0.80    0.90
  -3  -1  -5    1.30    1.00
  -3   1  -5    0.50    1.50
  -3   1  -5    2.10    1.40
   3   1   5    3.40    1.50
  -3   1  -5    0.20    0.90
  -3   1  -5    2.80    1.70
   3   1   5    1.80    1.30
   3   1   5    1.60    1.20
  -3   1  -5    0.90    1.00
   4  -1   5  264.17    6.30
  -4  -1  -5  257.77    7.40
  -4  -1  -5  261.77    6.40
   4  -1   5  258.07    6.00
   4   1   5  258.87    6.40
  -4   1  -5  266.87    6.20
  -4   1  -5  256.47    7.30
  -4   1  -5  258.77    7.40
  -4   1  -5  251.77    6.00
  -4   1  -5  256.47    7.40
   4   1   5  256.97    6.50
  -4   1  -5  258.57    5.70
  -5  -1  -5    8.30    2.30
   5  -1   5    9.50    1.70
   5  -1   5    7.10    1.70
  -5  -1  -5    6.90    1.60
  -5   1  -5    7.10    2.20
  -5   1  -5    8.60    1.90
  -5   1  -5    9.30    1.70
  -5   1  -5   12.00    2.40
  -5   1  -5    9.70    2.50
   5   1   5    6.40    1.70
   6  -1   5   13.50    2.00
  -6  -1  -5   10.90    2.80
  -6   1  -5   14.10    2.90
  -6   1  -5   15.70    2.30
   6   1   5   14.80    2.30
  -6   1  -5   14.50    1.80
  -7  -1  -5    2.10    1.90
   7  -1   5    2.00    1.40
   7  -1   5    2.10    2.30
  -7   1  -5    1.20    1.20
  -8  -1  -5    0.20    1.90
  -8  -1  -5   -0.30    1.90
   8  -1   5    0.00    2.20
  -8   1  -5    0.90    2.10
  -8   1  -5   -0.10    1.80
  -9  -1  -5    6.00    2.30
  -9  -1  -5    2.80    2.10
  -9   1  -5    4.10    1.90
  -9   1  -5    4.20    2.30
 -10  -1  -5    1.70    1.90
 -10  -1  -5    1.70    1.60
 -10   1  -5    1.10    2.10
 -11  -1  -5    3.50    1.70
 -11  -1  -5    3.00    1.50
 -11   1  -5    1.50    1.80
 -11  -2   5   14.00    2.30
  10  -2  -5    3.80    2.70
 -10  -2   5    7.40    2.40
  -9  -2   5   18.40    3.20
   9  -2  -5   19.80    3.80
  -8  -2   5   10.60    2.80
   8  -2  -5    6.40    3.10
  -7  -2   5   23.50    3.30
   7  -2  -5   17.70    3.80
  -7   2   5    7.40    3.40
   7   2  -5   10.60    3.70
  -7   2   5   15.70    3.10
  -7   2   5   12.40    2.00
  -7   2   5   11.40    2.70
   7   2  -5   17.70    3.30
   6  -2  -5   19.70    3.00
   6   2  -5   19.20    2.10
  -6   2   5   16.30    2.10
   6   2  -5   21.60    3.10
  -6   2   5   18.00    3.20
   6   2  -5   21.20    2.30
  -6   2   5   16.40    2.50
   6   2  -5   21.50    3.70
  -6   2   5   16.00    2.60
  -6   2   5   18.60    3.70
   5  -2  -5    7.00    2.70
   5  -2  -5   10.60    2.50
   5  -2  -5   10.10    2.20
   5  -2  -5    7.60    2.10
   5   2  -5   13.60    2.90
   5   2  -5    9.50    2.00
   5   2  -5    6.80    1.60
   5   2  -5   11.10    1.60
   5   2  -5    9.50    2.30
   5   2  -5    7.80    1.60
   5   2  -5    7.20    2.30
   5   2  -5    9.20    1.60
  -5   2   5   10.90    1.90
  -5   2   5    7.00    2.70
  -5   2   5    8.20    1.90
  -5   2   5   11.00    2.40
   5   2  -5    7.00    1.70
   4  -2  -5   67.09    3.70
   4  -2  -5   65.59    4.60
   4  -2  -5   64.79    4.20
   4  -2  -5   64.29    3.70
  -4   2   5   66.99    4.00
   4   2  -5   62.29    2.70
  -4   2   5   69.69    3.50
   4   2  -5   64.79    3.40
   4   2  -5   60.39    3.20
  -4   2   5   59.39    4.30
   4   2  -5   63.29    2.80
   4   2  -5   60.79    4.10
   4   2  -5   63.89    3.10
   4   2  -5   60.99    4.30
   4   2  -5   63.79    3.80
  -4   2   5   65.19    3.20
   4   2  -5   62.29    2.70
   3  -2  -5   30.60    2.50
   3  -2  -5   32.90    3.10
   3  -2  -5   34.30    2.80
   3  -2  -5   38.10    2.80
   3  -2  -5   36.40    3.20
  -3   2   5   36.40    2.90
   3   2  -5   37.90    2.40
  -3   2   5   38.40    2.40
   3   2  -5   39.70    2.10
   3   2  -5   34.20    2.00
   3   2  -5   45.00    3.10
   3   2  -5   36.00    3.30
   3   2  -5   35.60    2.40
   3   2  -5   39.10    2.80
   3   2  -5   36.20    3.10
   2  -2  -5  562.94   10.50
   2  -2  -5  568.04   11.40
  -2  -2   5  556.34    9.40
   2  -2  -5  550.94   10.60
   2  -2  -5  545.35    9.50
   2  -2  -5  560.84   10.80
   2  -2  -5  569.14   11.50
   2   2  -5  562.74   11.30
   2   2  -5  563.44   10.00
  -2   2   5  580.84   10.70
   2   2  -5  569.74   10.50
   2   2  -5  558.94   10.20
   2   2  -5  556.94    9.40
  -2   2   5  566.04    9.70
   2   2  -5  560.94   10.70
   2   2  -5  575.54   11.50
   1  -2  -5  684.93   13.00
  -1  -2   5  688.03   11.20
   1  -2  -5  697.73   12.50
   1  -2  -5  697.43   12.60
   1  -2  -5  703.33   11.90
   1  -2  -5  690.03   12.30
   1  -2  -5  685.63   11.80
   1   2  -5  697.53   12.00
   1   2  -5  689.13   12.10
   1   2  -5  686.53   12.10
   1   2  -5  716.93   12.80
  -1   2   5  699.43   11.30
   1   2  -5  694.53   10.90
   1   2  -5  690.03   13.00
  -1   2   5  713.03   12.20
   1   2  -5  724.23   11.60
   0  -2  -5  313.47    5.80
   0  -2  -5  302.87    6.60
   0  -2   5  310.57    5.70
   0  -2  -5  300.57    7.10
   0  -2  -5  303.97    6.20
   0  -2  -5  313.97    6.40
   0  -2  -5  305.47    6.90
   0   2   5  310.07    5.90
   0   2  -5  312.77    6.50
   0   2  -5  308.97    7.50
   0   2  -5  304.27    6.50
   0   2  -5  306.77    5.30
   0   2  -5  302.57    5.30
   0   2  -5  314.17    6.30
   0   2   5  309.57    5.30
   0   2  -5  315.17    6.10
   0   2  -5  319.67    5.90
   0   2   5  311.27    6.60
   1  -2   5  167.98    3.70
  -1  -2  -5  156.38    4.90
  -1  -2  -5  159.58    3.30
  -1  -2  -5  154.78    3.10
  -1  -2  -5  167.38    4.90
  -1  -2  -5  157.28    4.30
  -1  -2  -5  161.48    4.40
  -1   2  -5  165.18    4.50
  -1   2  -5  159.78    5.20
   1   2   5  158.08    3.70
   1   2   5  162.18    3.40
  -1   2  -5  165.68    4.20
  -1   2  -5  161.88    3.80
   1   2   5  168.48    4.70
  -1   2  -5  165.78    3.30
   1   2   5  163.18    4.10
  -1   2  -5  163.58    3.50
  -1   2  -5  161.48    4.10
  -1   2  -5  165.78    4.00
  -2  -2  -5   49.20    2.60
   2  -2   5   44.60    2.60
  -2  -2  -5   43.90    3.00
   2  -2   5   46.30    2.10
  -2  -2  -5   50.29    3.30
  -2  -2  -5   49.00    2.70
   2   2   5   49.30    3.00
   2   2   5   46.20    2.80
   2   2   5   55.19    2.50
  -2   2  -5   49.60    2.60
  -2   2  -5   48.10    1.90
  -2   2  -5   45.40    3.40
  -2   2  -5   46.80    2.60
  -2   2  -5   50.29    2.50
  -2   2  -5   48.10    3.00
   3  -2   5 1053.59   17.10
  -3  -2  -5 1026.20   17.60
  -3  -2  -5 1093.29   18.20
  -3  -2  -5 1059.69   18.90
   3  -2   5 1056.29   18.00
  -3  -2  -5 1062.49   18.70
   3   2   5 1023.50   17.60
  -3   2  -5 1069.39   17.00
   3   2   5 1057.09   18.00
  -3   2  -5 1054.59   18.60
  -3   2  -5 1080.89   19.40
  -3   2  -5 1079.39   18.50
  -3   2  -5 1051.99   17.40
   3   2   5 1088.09   18.90
   4  -2   5  188.98    5.00
  -4  -2  -5  184.48    6.40
   4  -2   5  194.18    5.70
  -4  -2  -5  191.28    5.70
  -4  -2  -5  190.58    6.00
  -4  -2  -5  192.18    5.30
  -4   2  -5  194.18    5.10
  -4   2  -5  190.48    6.80
  -4   2  -5  186.18    6.20
   4   2   5  186.28    5.70
   4   2   5  194.18    6.40
   4   2   5  189.68    5.60
  -4   2  -5  185.88    5.10
  -4   2  -5  190.08    6.40
  -5  -2  -5   36.00    3.00
   5  -2   5   34.50    2.50
  -5  -2  -5   31.70    3.40
   5  -2   5   34.80    3.10
  -5   2  -5   36.60    3.90
  -5   2  -5   36.90    3.00
  -5   2  -5   37.90    2.80
   5   2   5   39.00    3.70
   5   2   5   39.70    3.10
  -5   2  -5   42.00    3.90
  -5   2  -5   45.70    4.20
   6  -2   5    8.50    1.80
   6  -2   5   10.00    2.10
  -6  -2  -5    9.60    2.80
  -6   2  -5    8.10    3.00
  -6   2  -5    9.30    2.00
  -6   2  -5   12.10    2.20
  -6   2  -5   11.70    3.10
   6   2   5    8.20    2.20
  -6   2  -5    8.90    1.50
   6   2   5    8.30    2.90
  -7  -2  -5  192.98    6.50
   7  -2   5  179.88    7.30
  -7  -2  -5  187.48    6.80
  -7   2  -5  189.98    6.60
  -7   2  -5  188.38    6.90
  -7   2  -5  189.38    6.50
  -7   2  -5  192.78    5.20
   8  -2   5   97.99    5.80
  -8  -2  -5  105.99    5.10
  -8  -2  -5   98.59    5.30
  -8   2  -5  104.39    5.30
  -8   2  -5  101.69    4.00
  -9  -2  -5    2.10    1.80
  -9  -2  -5    1.60    1.90
  -9   2  -5    3.10    2.20
 -10  -2  -5   12.10    2.20
 -10  -2  -5    8.80    2.10
 -10   2  -5   12.80    2.60
 -11  -2  -5    3.60    1.50
 -11  -2  -5    5.50    1.50
 -11   2  -5    2.30    1.80
 -11  -3   5   -0.50    1.60
 -11   3   5   -1.10    1.60
  10  -3  -5   -0.90    2.50
 -10  -3   5   -1.10    2.00
   9  -3  -5   20.90    3.70
  -9  -3   5   26.00    3.50
  -9   3   5   22.90    2.50
  -8  -3   5   46.20    4.20
   8  -3  -5   47.00    5.10
  -8   3   5   34.30    3.30
  -8   3   5   37.20    4.10
  -7  -3   5   46.70    4.20
   7  -3  -5   34.90    4.50
  -7   3   5   29.80    2.90
   7   3  -5   31.70    4.40
  -7   3   5   36.20    3.90
  -7   3   5   39.80    3.80
   7   3  -5   32.50    2.80
  -7   3   5   26.90    4.00
   6  -3  -5  112.39    5.90
   6   3  -5  111.89    4.60
  -6   3   5  117.19    5.20
   6   3  -5  108.79    6.70
  -6   3   5  106.59    5.10
   6   3  -5  110.29    4.50
  -6   3   5  114.59    4.30
   6   3  -5  118.79    6.10
  -6   3   5  107.49    7.00
  -6   3   5  118.99    6.30
   6   3  -5  107.69    4.50
   5  -3  -5    9.80    2.40
   5   3  -5   11.60    1.90
   5   3  -5    8.70    2.00
  -5   3   5   13.10    2.60
   5   3  -5    9.70    2.50
   5   3  -5   10.10    1.70
   5   3  -5   12.50    2.20
  -5   3   5   10.30    2.30
   5   3  -5   10.60    1.80
   5   3  -5   13.30    3.00
   5   3  -5   13.60    2.10
  -5   3   5   13.30    2.10
  -5   3   5   15.00    3.40
   4  -3  -5  170.78    7.10
   4  -3  -5  166.68    6.40
   4  -3  -5  167.78    5.90
   4  -3  -5  172.48    5.60
   4   3  -5  170.68    6.20
   4   3  -5  172.58    4.70
   4   3  -5  158.18    6.70
   4   3  -5  167.58    5.30
   4   3  -5  166.78    6.10
  -4   3   5  170.78    6.00
  -4   3   5  174.18    6.80
   4   3  -5  167.28    4.80
   4   3  -5  170.18    5.10
  -4   3   5  163.88    4.90
  -4   3   5  172.78    5.00
   4   3  -5  170.58    5.40
   4   3  -5  165.38    4.60
   3  -3  -5   48.60    4.00
   3  -3  -5   49.70    3.80
   3  -3  -5   50.69    3.20
   3  -3  -5   46.50    3.50
   3  -3  -5   51.49    3.20
   3   3  -5   48.10    2.50
   3   3  -5   44.80    2.70
   3   3  -5   49.20    3.70
   3   3  -5   51.59    3.50
   3   3  -5   45.50    2.90
  -3   3   5   40.70    3.00
   3   3  -5   45.80    2.30
   3   3  -5   49.60    3.90
   3   3  -5   43.30    2.50
  -3   3   5   45.70    2.60
   3   3  -5   48.80    2.90
  -3   3   5   44.00    2.50
   2  -3  -5  693.23   13.90
   2  -3  -5  696.23   13.40
   2  -3  -5  673.83   11.70
   2  -3  -5  686.73   12.90
   2  -3  -5  689.63   12.60
   2  -3  -5  704.43   13.80
  -2  -3   5  695.03   11.70
   2   3  -5  700.73   12.10
   2   3  -5  695.73   12.60
   2   3  -5  688.83   12.60
   2   3  -5  695.63   11.40
   2   3  -5  681.63   13.10
   2   3  -5  695.53   14.10
  -2   3   5  672.73   11.50
  -2   3   5  698.03   12.60
   2   3  -5  710.03   13.80
   1  -3  -5  811.32   15.00
   1  -3  -5  812.92   14.50
   1  -3  -5  814.82   14.00
   1  -3  -5  826.02   15.50
   1  -3  -5  808.82   14.50
  -1  -3   5  816.42   13.30
   1  -3  -5  806.92   13.70
   1   3  -5  807.02   15.30
   1   3  -5  830.22   14.20
  -1   3   5  816.72   13.90
   1   3  -5  813.32   15.30
   1   3  -5  811.52   12.70
   1   3  -5  839.42   14.40
  -1   3   5  790.02   12.90
   1   3  -5  818.42   13.30
   1   3  -5  820.12   14.40
   0  -3  -5  749.03   12.60
   0  -3   5  745.23   12.30
   0  -3  -5  751.42   13.50
   0  -3  -5  724.83   13.80
   0  -3  -5  735.13   12.00
   0  -3  -5  754.02   13.30
   0  -3  -5  747.03   14.50
   0   3  -5  738.63   11.40
   0   3  -5  738.13   13.00
   0   3   5  745.73   12.00
   0   3  -5  747.13   12.80
   0   3  -5  745.43   13.50
   0   3  -5  754.02   12.10
   0   3   5  736.73   11.60
   0   3  -5  748.63   13.40
   0   3  -5  741.53   14.50
   0   3   5  755.32   13.00
  -1  -3  -5  158.28    4.90
  -1  -3  -5  158.58    5.30
   1  -3   5  162.08    4.00
  -1  -3  -5  161.78    5.60
  -1  -3  -5  162.18    4.90
   1   3   5  167.48    3.80
   1   3   5  164.88    4.20
  -1   3  -5  164.98    3.20
  -1   3  -5  164.78    3.90
   1   3   5  160.18    4.80
  -1   3  -5  157.98    4.50
  -1   3  -5  171.48    5.90
  -1   3  -5  168.98    4.50
  -1   3  -5  173.68    4.30
  -1   3  -5  166.28    4.00
  -1   3  -5  161.38    5.00
  -2  -3  -5   33.30    3.10
  -2  -3  -5   34.00    2.70
  -2  -3  -5   31.70    2.60
   2  -3   5   35.10    2.00
  -2  -3  -5   35.90    3.20
   2  -3   5   29.40    2.50
  -2   3  -5   38.90    2.40
  -2   3  -5   31.10    2.60
   2   3   5   37.00    2.90
   2   3   5   34.40    2.50
  -2   3  -5   33.30    1.70
  -2   3  -5   38.50    3.00
   2   3   5   34.70    2.20
  -2   3  -5   33.80    2.20
  -2   3  -5   42.40    3.70
   3  -3   5  189.38    4.70
   3  -3   5  175.48    5.60
  -3  -3  -5  177.18    6.20
  -3  -3  -5  186.68    5.60
  -3  -3  -5  195.38    5.80
  -3  -3  -5  180.78    6.30
  -3   3  -5  186.48    7.00
   3   3   5  178.18    5.40
   3   3   5  178.18    5.30
  -3   3  -5  183.68    4.40
  -3   3  -5  183.18    4.40
   3   3   5  174.58    5.90
  -3   3  -5  195.68    6.30
  -3   3  -5  177.98    5.50
   3   3   5  188.08    5.10
  -4  -3  -5  372.16    9.80
   4  -3   5  368.36    9.10
  -4  -3  -5  371.66    8.80
  -4  -3  -5  377.76    9.90
  -4  -3  -5  381.56    9.10
   4  -3   5  378.26    7.90
  -4   3  -5  384.86   10.70
   4   3   5  365.56    9.70
  -4   3  -5  373.36    9.30
   4   3   5  364.16    9.00
  -4   3  -5  381.56    7.80
  -4   3  -5  365.96    7.90
   4   3   5  365.26    8.60
  -4   3  -5  380.96   10.00
   4   3   5  368.66    8.90
   5  -3   5   11.40    1.80
  -5  -3  -5   10.90    2.10
   5  -3   5   14.10    2.50
  -5  -3  -5   11.70    2.70
  -5  -3  -5    8.10    2.00
   5   3   5   12.10    2.90
   5   3   5   10.40    2.70
  -5   3  -5   11.10    1.50
   5   3   5   10.10    2.70
   5   3   5   10.30    2.60
  -5   3  -5    8.60    2.60
   5   3   5    7.40    2.00
  -5   3  -5    9.90    2.40
  -5   3  -5   10.90    1.90
  -5   3  -5   10.20    2.00
   5   3   5   10.70    2.40
  -6  -3  -5    2.80    1.90
   6  -3   5    3.50    1.60
   6  -3   5    3.80    2.10
  -6  -3  -5    4.30    2.60
  -6   3  -5    1.00    1.60
  -6   3  -5    3.30    1.30
  -6   3  -5    2.30    1.80
   6   3   5    1.40    1.90
  -6   3  -5    6.30    2.70
   6   3   5    2.50    2.50
   6   3   5    4.50    2.80
   7  -3   5   30.70    4.10
   7  -3   5   20.30    3.20
  -7  -3  -5   26.50    3.20
  -7  -3  -5   27.20    3.30
  -7  -3  -5   24.00    2.50
  -7   3  -5   24.80    2.40
   7   3   5   25.90    3.60
  -7   3  -5   24.70    3.20
  -7   3  -5   34.20    5.00
  -7   3  -5   27.60    3.30
   8  -3   5   16.80    3.10
  -8  -3  -5   16.80    2.80
  -8  -3  -5   16.40    2.80
  -8   3  -5   20.80    2.30
  -8   3  -5   22.70    3.20
  -9  -3  -5    0.60    1.70
  -9  -3  -5    6.00    2.10
  -9   3  -5    5.50    2.40
  -9   3  -5    4.50    1.60
 -10  -3  -5   -0.40    1.50
 -10  -3  -5    3.00    1.80
 -10   3  -5    2.30    2.10
 -11  -3  -5    2.70    1.40
 -11  -3  -5    2.20    1.30
 -11   3  -5    2.20    1.70
  10  -4  -5    2.00    2.30
 -10  -4   5    1.10    2.00
  -9  -4   5   -0.90    2.20
   9  -4  -5   -0.90    2.60
  -9   4   5   -0.60    1.70
  -9   4   5    4.20    2.60
  -8  -4   5    4.70    2.20
  -8  -4   5    3.40    2.60
   8  -4  -5    3.00    3.00
  -8   4   5   -1.60    2.40
  -8   4   5    4.40    2.80
  -8   4   5    0.80    1.90
   7  -4  -5    7.00    3.20
  -7  -4   5    6.70    2.70
  -7  -4   5    5.80    2.60
   7   4  -5    7.20    2.10
  -7   4   5    4.50    2.60
  -7   4   5    8.50    2.60
  -7   4   5    2.20    3.00
   7   4  -5    4.50    2.00
  -7   4   5    4.80    1.90
   7   4  -5    1.40    2.80
  -6  -4   5   11.70    3.00
   6  -4  -5    7.90    3.10
  -6  -4   5   11.00    2.70
   6   4  -5   11.80    2.80
   6   4  -5   10.30    2.00
  -6   4   5    9.00    2.60
   6   4  -5   12.00    3.30
  -6   4   5   10.20    2.00
  -6   4   5   10.60    2.30
   6   4  -5   12.10    2.50
   6   4  -5    9.90    2.10
  -6   4   5   15.40    3.10
   5  -4  -5   13.30    2.80
  -5   4   5   12.60    2.20
  -5   4   5   15.00    3.70
   5   4  -5   15.60    2.40
   5   4  -5   17.10    2.30
  -5   4   5   13.30    1.90
  -5   4   5   14.60    2.80
   5   4  -5    9.00    3.00
   5   4  -5   15.00    2.20
  -5   4   5   11.40    2.20
   5   4  -5   14.80    2.10
   5   4  -5   13.70    2.40
   5   4  -5   13.00    2.90
   5   4  -5   12.00    2.20
   4  -4  -5    3.20    2.00
  -4   4   5    3.70    1.50
   4   4  -5    4.70    2.10
  -4   4   5    0.90    1.70
   4   4  -5    6.00    2.30
   4   4  -5    2.60    1.50
  -4   4   5    2.60    1.50
   4   4  -5    4.50    1.60
  -4   4   5    8.80    3.00
   4   4  -5    4.70    1.40
   4   4  -5    3.20    2.30
   4   4  -5    5.80    1.40
   4   4  -5    3.20    1.50
   3  -4  -5  410.36   11.20
   3  -4  -5  429.76    9.90
   3  -4  -5  437.56    9.90
   3  -4  -5  437.16   11.00
   3  -4  -5  423.76   10.60
  -3   4   5  418.26    8.10
   3   4  -5  435.76    8.30
   3   4  -5  435.26    9.30
  -3   4   5  430.46    8.40
   3   4  -5  447.66    8.80
   3   4  -5  433.26    9.70
   3   4  -5  411.86    8.60
   3   4  -5  416.16   11.50
  -3   4   5  419.76    9.50
   3   4  -5  433.76   10.40
   3   4  -5  425.86    9.10
  -2  -4   5   64.29    2.70
   2  -4  -5   69.69    3.70
   2  -4  -5   66.89    4.10
   2  -4  -5   63.09    4.20
   2  -4  -5   71.89    4.40
   2  -4  -5   64.69    3.40
   2   4  -5   68.39    3.00
  -2   4   5   69.69    3.20
   2   4  -5   67.39    3.90
   2   4  -5   68.09    2.90
   2   4  -5   61.89    4.20
   2   4  -5   61.29    3.50
  -2   4   5   68.39    2.50
   2   4  -5   60.69    2.70
   2   4  -5   64.49    2.40
   2   4  -5   68.49    3.40
   2   4  -5   67.69    4.40
   1  -4  -5  228.08    6.40
   1  -4  -5  225.38    6.90
   1  -4  -5  224.48    5.80
   1  -4  -5  220.98    6.30
  -1  -4   5  223.78    5.30
   1  -4  -5  236.48    7.40
   1  -4  -5  228.38    5.50
   1   4  -5  220.58    6.10
   1   4  -5  233.48    6.30
   1   4  -5  226.98    7.10
   1   4  -5  227.18    7.10
   1   4  -5  222.08    4.40
  -1   4   5  227.18    4.60
   1   4  -5  221.68    5.00
   1   4  -5  225.18    6.00
  -1   4   5  217.38    5.50
   0  -4  -5   33.30    3.40
   0  -4  -5   36.20    3.40
   0  -4  -5   34.30    2.90
   0  -4  -5   34.60    2.70
   0  -4   5   35.80    2.10
   0   4  -5   40.00    2.60
   0   4   5   33.70    1.90
   0   4  -5   34.70    1.40
   0   4   5   34.30    2.40
   0   4  -5   37.00    3.70
   0   4  -5   32.00    2.90
   0   4  -5   36.90    1.80
   0   4  -5   39.30    2.60
   0   4  -5   39.50    3.20
  -1  -4  -5    4.10    1.50
   1  -4   5    5.50    1.20
  -1  -4  -5    3.70    1.90
  -1  -4  -5    6.10    1.80
  -1  -4  -5    1.90    1.80
   1   4   5    4.80    1.10
  -1   4  -5    4.50    1.00
  -1   4  -5    5.30    1.20
   1   4   5    4.00    1.50
   1   4   5    3.00    1.10
  -1   4  -5    5.60    0.70
  -1   4  -5    6.90    2.30
  -1   4  -5    7.10    1.80
  -2  -4  -5   82.99    4.80
  -2  -4  -5   77.99    3.90
  -2  -4  -5   84.09    4.10
   2  -4   5   75.49    3.00
  -2  -4  -5   86.69    4.70
   2   4   5   83.39    3.90
   2   4   5   80.49    3.30
   2   4   5   79.49    3.10
  -2   4  -5   73.79    3.20
   2   4   5   80.99    3.40
  -2   4  -5   79.49    3.90
  -2   4  -5   81.19    3.20
  -2   4  -5   82.59    4.30
  -2   4  -5   79.99    5.20
  -2   4  -5   79.89    2.30
  -3  -4  -5   11.70    2.60
  -3  -4  -5   10.00    2.10
  -3  -4  -5   16.30    2.70
  -3  -4  -5   12.20    2.20
   3  -4   5   13.10    1.60
   3  -4   5   13.80    2.30
  -3   4  -5   12.50    3.10
  -3   4  -5   10.40    2.10
   3   4   5   14.90    2.20
   3   4   5   10.10    1.60
  -3   4  -5   12.40    2.00
   3   4   5    9.70    2.10
  -3   4  -5   12.00    1.40
  -3   4  -5   11.30    2.60
  -3   4  -5   14.50    1.50
   4  -4   5  100.09    4.90
  -4  -4  -5   92.29    5.40
   4  -4   5   94.39    3.70
  -4  -4  -5   97.49    4.80
  -4  -4  -5   96.19    5.50
  -4  -4  -5   95.79    4.80
  -4   4  -5  104.59    5.60
  -4   4  -5   95.69    4.60
  -4   4  -5   94.19    3.70
   4   4   5   97.29    4.80
   4   4   5   99.89    4.70
  -4   4  -5   98.99    3.70
   4   4   5  101.09    5.10
   4   4   5   96.89    6.00
   4   4   5   99.39    4.30
   4   4   5   86.69    4.70
  -5  -4  -5   31.70    3.40
   5  -4   5   43.60    4.20
   5  -4   5   40.30    2.80
  -5  -4  -5   36.60    3.50
  -5  -4  -5   43.50    4.40
   5   4   5   41.30    3.70
   5   4   5   34.90    4.60
  -5   4  -5   43.50    3.30
   5   4   5   34.30    4.20
  -5   4  -5   43.60    4.10
  -5   4  -5   39.40    4.40
   5   4   5   40.90    4.20
   5   4   5   32.60    3.50
   5   4   5   33.00    4.10
  -5   4  -5   34.00    2.50
  -5   4  -5   36.20    2.90
  -6  -4  -5   16.90    2.70
  -6  -4  -5   10.80    2.00
   6  -4   5    6.90    2.90
   6  -4   5   15.40    3.00
  -6   4  -5   12.50    2.40
  -6   4  -5   12.90    2.50
   6   4   5   10.80    3.40
  -6   4  -5   16.90    1.90
   6   4   5   18.60    3.20
   6   4   5   12.50    3.30
  -7  -4  -5  112.09    4.50
   7  -4   5  101.29    6.00
  -7  -4  -5  110.09    5.20
   7  -4   5  111.29    6.30
  -7   4  -5  101.39    4.00
  -7   4  -5  107.29    5.20
  -7   4  -5  107.19    5.30
   8  -4   5    4.40    2.70
  -8  -4  -5    6.10    1.70
  -8  -4  -5    3.50    2.20
   8  -4   5    0.80    2.30
  -8   4  -5   -0.30    2.60
  -8   4  -5    4.40    2.40
  -8   4  -5    3.80    1.50
  -9  -4  -5   41.20    3.50
   9  -4   5   39.90    3.90
  -9  -4  -5   45.50    3.40
   9  -4   5   36.80    3.90
  -9   4  -5   46.00    3.10
  -9   4  -5   44.90    3.80
 -10  -4  -5   -0.60    1.50
 -10  -4  -5    1.70    1.50
 -10   4  -5    4.10    1.90
  10  -5  -5    3.70    2.10
 -10  -5   5    3.40    1.70
  -9  -5   5    0.60    2.30
   9  -5  -5   -0.50    2.40
  -9  -5   5   -1.90    1.60
  -9   5   5   -1.10    1.70
  -8  -5   5   29.70    3.60
  -8  -5   5   17.90    2.80
   8  -5  -5   15.60    3.40
  -8   5   5   14.10    3.20
   8   5  -5   16.20    2.30
  -8   5   5   21.40    2.70
  -7  -5   5    5.60    2.40
  -7  -5   5    3.90    2.50
   7  -5  -5    3.20    2.70
  -7  -5   5    6.40    2.50
  -7   5   5    4.60    2.50
   7   5  -5    0.10    1.90
   7   5  -5    3.50    2.00
  -7   5   5    4.80    2.00
  -7   5   5   -0.50    2.30
   6  -5  -5   10.60    3.30
  -6  -5   5   11.50    2.80
  -6  -5   5    9.00    2.10
  -6  -5   5    5.10    2.40
  -6  -5   5   12.00    2.80
  -6   5   5    7.70    1.90
  -6   5   5    8.20    2.70
   6   5  -5   12.20    2.30
  -6   5   5   10.20    2.60
   6   5  -5   11.70    3.40
   6   5  -5    6.10    2.40
   6   5  -5   10.50    2.50
   6   5  -5   10.90    2.20
  -6   5   5    7.20    3.10
  -5  -5   5   12.30    2.70
  -5  -5   5    9.50    2.10
  -5  -5   5    7.60    2.50
  -5  -5   5   12.70    2.80
   5  -5  -5   15.40    3.40
   5   5  -5   11.30    2.50
   5   5  -5    8.90    2.00
  -5   5   5   10.20    2.20
  -5   5   5   15.00    3.00
  -5   5   5   16.20    2.50
   5   5  -5    8.80    3.00
   5   5  -5   10.80    2.30
   5   5  -5   12.60    2.30
   4  -5  -5  113.79    5.70
   4   5  -5  101.89    4.60
  -4   5   5  115.39    4.30
  -4   5   5  105.89    4.20
  -4   5   5  110.79    6.90
   4   5  -5   99.69    5.70
  -4   5   5  102.99    5.10
   4   5  -5  108.39    4.10
   4   5  -5  106.79    4.50
   4   5  -5  103.89    4.40
   4   5  -5   99.39    5.20
   4   5  -5  101.89    5.10
   4   5  -5   96.89    6.50
   3  -5  -5    5.90    2.50
   3  -5  -5    1.20    1.80
   3  -5  -5    6.00    2.70
   3  -5  -5    6.00    2.10
  -3   5   5    2.40    1.30
  -3   5   5    6.70    2.90
  -3   5   5    3.10    1.60
   3   5  -5    1.90    1.80
   3   5  -5    3.70    2.40
   3   5  -5    3.50    1.20
   3   5  -5    3.40    1.50
   3   5  -5    3.60    1.50
   3   5  -5    3.50    1.70
   3   5  -5    3.10    1.40
   2  -5  -5   21.70    3.30
   2  -5  -5   24.10    2.60
   2  -5  -5   25.60    3.40
   2  -5  -5   22.80    2.80
  -2   5   5   25.50    1.90
   2   5  -5   27.90    2.50
   2   5  -5   23.50    3.40
   2   5  -5   23.20    2.00
   2   5  -5   25.70    2.20
  -2   5   5   22.40    2.30
   2   5  -5   23.50    2.70
   2   5  -5   26.50    1.90
   2   5  -5   23.10    2.90
  -1  -5   5   57.99    2.80
   1  -5  -5   66.19    4.90
   1  -5  -5   58.99    3.90
   1  -5  -5   62.19    4.70
   1  -5  -5   54.09    3.30
   1   5  -5   60.19    2.60
   1   5  -5   59.29    2.10
   1   5  -5   58.69    3.80
   1   5  -5   59.19    4.40
  -1   5   5   63.99    3.10
   1   5  -5   56.39    3.40
   1   5  -5   60.89    3.70
  -1   5   5   60.09    2.30
   1   5  -5   62.49    4.90
   0  -5  -5  344.97    9.00
   0  -5  -5  348.17    8.70
   0  -5  -5  342.17    9.40
   0  -5   5  334.87    7.50
   0  -5  -5  356.36   10.20
   0   5  -5  343.37    8.30
   0   5  -5  345.17   10.30
   0   5  -5  288.97   12.60
   0   5  -5  348.17    6.90
   0   5   5  358.66    8.00
   0   5  -5  343.07    8.70
   0   5  -5  344.17    6.00
   0   5  -5  356.36    8.50
   0   5   5  346.97    6.70
   1  -5   5   84.39    3.40
  -1  -5  -5   85.39    5.40
  -1  -5  -5   92.19    4.60
  -1  -5  -5   83.59    4.40
  -1  -5  -5   90.19    5.00
  -1   5  -5   87.39    2.20
   1   5   5   86.39    3.30
   1   5   5   81.99    3.90
  -1   5  -5   90.49    4.60
  -1   5  -5   89.29    5.80
  -1   5  -5   89.19    3.80
  -1   5  -5   89.99    3.00
  -2  -5  -5  243.08    7.60
   2  -5   5  229.68    5.90
  -2  -5  -5  238.68    7.90
  -2  -5  -5  240.48    8.80
  -2  -5  -5  247.28    7.70
  -2   5  -5  227.68    7.50
  -2   5  -5  235.08    4.60
   2   5   5  242.48    6.00
   2   5   5  225.98    6.20
   2   5   5  221.08    5.90
  -2   5  -5  231.18    5.90
   2   5   5  233.78    7.00
  -3  -5  -5   25.30    3.80
  -3  -5  -5   27.90    3.30
  -3  -5  -5   29.30    3.80
   3  -5   5   24.70    2.30
  -3  -5  -5   24.50    3.10
   3   5   5   26.80    3.20
  -3   5  -5   29.30    2.00
  -3   5  -5   28.00    2.80
   3   5   5   27.40    2.90
   3   5   5   33.20    3.10
  -3   5  -5   28.50    3.40
   3   5   5   33.40    2.80
  -4  -5  -5    1.10    2.50
  -4  -5  -5    0.70    1.90
   4  -5   5    2.30    1.30
  -4  -5  -5    0.80    1.80
   4   5   5    0.60    1.60
  -4   5  -5    0.20    2.10
   4   5   5   -2.00    1.70
   4   5   5    2.00    2.50
  -4   5  -5    2.10    1.80
   4   5   5   -0.20    1.80
   4   5   5    0.40    2.00
  -4   5  -5   -2.20    1.00
  -4   5  -5    1.80    1.40
   4   5   5    3.20    2.30
  -5  -5  -5    3.50    1.50
   5  -5   5    1.80    2.40
  -5  -5  -5    2.20    2.20
  -5  -5  -5    1.60    2.10
  -5  -5  -5    3.40    2.20
   5  -5   5    2.70    2.40
   5   5   5    2.50    2.10
  -5   5  -5    2.20    1.90
  -5   5  -5    1.90    1.70
   5   5   5    0.30    2.10
  -5   5  -5   -0.50    1.40
   5   5   5    2.30    2.80
   5   5   5    0.30    2.80
   5   5   5   -0.70    2.30
  -6  -5  -5    0.70    2.00
   6  -5   5    2.60    2.30
   6  -5   5    2.80    2.60
  -6  -5  -5    1.40    2.20
  -6  -5  -5    2.10    1.50
   6   5   5    0.90    2.80
   6   5   5   -1.80    2.60
  -6   5  -5    4.10    1.40
   6   5   5    2.50    2.50
   6   5   5    5.10    2.70
  -6   5  -5   -1.90    2.20
  -6   5  -5    5.20    1.90
  -6   5  -5    3.00    1.90
   6   5   5    2.40    3.20
  -7  -5  -5    1.50    1.50
   7  -5   5    3.10    2.30
   7  -5   5   -0.40    2.50
  -7  -5  -5   -1.40    1.80
  -7   5  -5    1.10    1.40
   7   5   5    6.40    3.00
  -7   5  -5   -0.30    2.00
  -7   5  -5    1.50    2.10
   7   5   5    1.30    2.50
  -8  -5  -5    7.00    1.80
   8  -5   5   11.20    2.70
  -8  -5  -5    9.30    2.30
   8  -5   5   10.80    3.00
  -8   5  -5   10.10    2.50
  -8   5  -5   11.10    1.80
  -9  -5  -5    0.20    1.20
  -9  -5  -5   -1.00    1.60
   9  -5   5    5.60    2.30
  -9   5  -5   -0.20    1.40
  -9   5  -5   -0.80    1.80
 -10  -5  -5    0.00    1.30
 -10   5  -5    0.50    1.50
  -9  -6   5    4.10    1.60
  -9  -6   5    2.40    2.00
   9  -6  -5    1.80    2.20
  -9   6   5    4.50    1.80
   8  -6  -5    2.70    2.40
  -8  -6   5    2.50    2.10
  -8  -6   5   -1.20    1.80
  -8   6   5    2.40    2.60
   8   6  -5   -1.30    1.70
  -8   6   5    1.10    1.90
  -7  -6   5   -0.70    1.50
  -7  -6   5   -0.10    1.90
  -7  -6   5   -1.10    1.90
  -7  -6   5    3.10    2.20
   7  -6  -5    2.40    2.70
   7   6  -5   -0.60    1.80
  -7   6   5    1.50    2.50
  -7   6   5   -2.00    1.70
   7   6  -5   -0.10    1.90
   6  -6  -5    5.50    2.90
  -6  -6   5    6.10    1.90
  -6  -6   5    4.90    2.30
  -6  -6   5    4.60    2.30
  -6  -6   5    8.00    2.70
   6   6  -5    2.80    1.80
  -6   6   5    9.80    2.60
  -6   6   5    8.70    2.60
   6   6  -5    4.40    2.00
   6   6  -5    5.20    2.40
  -6   6   5    5.20    1.90
  -5  -6   5    3.40    2.20
  -5  -6   5    0.60    2.10
  -5  -6   5    1.40    1.70
  -5  -6   5    3.00    2.20
   5  -6  -5    3.60    3.00
  -5   6   5    1.50    2.10
   5   6  -5    1.00    1.60
  -5   6   5    2.30    2.50
   5   6  -5    0.50    2.80
   5   6  -5    2.60    1.90
   5   6  -5    4.90    2.30
   5   6  -5    1.80    1.80
  -5   6   5    0.20    1.80
   4  -6  -5   50.49    5.00
  -4  -6   5   47.00    3.60
  -4  -6   5   45.90    4.40
  -4  -6   5   45.10    4.20
  -4  -6   5   44.10    4.20
   4   6  -5   44.70    3.80
  -4   6   5   44.60    4.10
  -4   6   5   45.00    3.40
   4   6  -5   49.20    3.20
   4   6  -5   51.39    4.20
  -4   6   5   48.00    3.40
   4   6  -5   41.40    4.80
   4   6  -5   43.30    3.40
  -3  -6   5   18.40    2.90
  -3  -6   5   21.60    3.40
  -3  -6   5   17.70    2.50
  -3  -6   5   21.00    3.00
  -3   6   5   16.80    2.00
  -3   6   5   17.80    2.50
   3   6  -5   21.40    3.30
   3   6  -5   22.10    6.60
   3   6  -5   20.30    2.30
   3   6  -5   20.10    2.10
   3   6  -5   18.80    2.40
   2  -6  -5   14.70    3.30
   2  -6  -5   11.10    2.90
   2  -6  -5   24.10    3.20
   2   6  -5   17.50    2.90
   2   6  -5   22.10    3.80
  -2   6   5   14.40    2.20
   2   6  -5   17.00    2.10
  -2   6   5   19.50    1.80
   2   6  -5   21.40    2.20
   2   6  -5   19.10    1.80
   2   6  -5   15.50    2.80
   2   6  -5   18.10    2.30
   1  -6  -5    1.10    2.00
   1  -6  -5    4.20    2.40
   1  -6  -5    3.20    2.60
   1   6  -5   -0.20    1.60
  -1   6   5    0.40    1.40
   1   6  -5    4.20    1.00
   1   6  -5    3.20    1.10
   1   6  -5    1.60    1.50
  -1   6   5    4.60    1.20
   1   6  -5    4.40    3.40
   1   6  -5    2.30    1.60
   0  -6  -5   87.19    5.40
   0  -6  -5   90.89    5.10
   0  -6   5   80.59    3.70
   0  -6  -5   98.09    6.20
   0  -6  -5   85.39    4.70
   0   6  -5   86.39    3.10
   0   6   5   84.09    3.30
   0   6  -5   88.49    2.50
   0   6  -5   87.89    4.50
   0   6   5   85.59    4.00
   0   6  -5   87.69    5.00
  -1  -6  -5   22.50    3.50
  -1  -6  -5   24.00    3.90
   1  -6   5   21.70    2.30
  -1  -6  -5   22.70    3.20
  -1  -6  -5   19.40    2.90
  -1   6  -5   24.10    2.00
  -1   6  -5   22.10    3.30
   1   6   5   18.50    2.20
   1   6   5   21.50    2.70
  -1   6  -5   21.60    1.40
  -2  -6  -5    4.20    2.70
  -2  -6  -5    7.60    2.30
  -2  -6  -5    4.90    2.80
   2  -6   5    6.30    1.50
  -2  -6  -5    9.00    2.50
   2   6   5    7.70    1.90
  -2   6  -5    8.50    2.70
   2   6   5    9.40    2.30
  -2   6  -5    9.00    1.80
  -2   6  -5    7.20    1.10
   2   6   5    4.40    1.90
  -3  -6  -5   13.20    3.10
  -3  -6  -5    8.80    2.00
   3  -6   5    4.00    2.80
  -3  -6  -5    8.50    2.70
   3  -6   5    8.30    2.70
   3   6   5   12.60    2.60
  -3   6  -5    7.50    1.50
   3   6   5    8.10    2.50
   3   6   5   11.10    2.40
  -3   6  -5    8.60    1.90
  -4  -6  -5   12.10    2.20
  -4  -6  -5   11.00    2.70
  -4  -6  -5    7.50    2.90
   4  -6   5   10.60    3.10
   4  -6   5    9.20    2.50
  -4  -6  -5   10.90    2.70
  -4   6  -5   10.80    2.00
   4   6   5    9.00    2.90
   4   6   5   13.30    3.10
   4   6   5   15.10    3.00
   4   6   5    6.50    2.80
  -4   6  -5    9.70    2.50
  -4   6  -5   10.90    1.80
   5  -6   5   68.79    5.60
  -5  -6  -5   72.39    4.80
  -5  -6  -5   76.99    5.00
   5  -6   5   63.49    5.20
  -5  -6  -5   69.49    4.00
   5   6   5   76.29    5.20
  -5   6  -5   75.29    4.00
   5   6   5   81.89    6.00
  -5   6  -5   70.79    4.00
   5   6   5   82.99    6.40
  -6  -6  -5   -1.30    1.30
   6  -6   5    0.20    2.00
  -6  -6  -5    0.60    2.00
   6  -6   5    0.60    2.50
  -6  -6  -5    0.60    2.00
   6   6   5    1.60    2.30
  -6   6  -5    0.90    1.70
  -6   6  -5   -0.10    1.10
   6   6   5   -2.60    2.70
  -6   6  -5    0.10    1.80
   6   6   5    1.20    3.10
  -7  -6  -5   11.20    2.60
   7  -6   5   11.70    2.70
   7  -6   5   16.60    3.40
  -7  -6  -5   14.10    2.90
  -7  -6  -5   12.90    2.10
   7   6   5   12.30    3.40
   7   6   5   14.30    3.10
  -7   6  -5   19.60    2.90
  -7   6  -5   16.70    2.10
  -8  -6  -5    1.10    1.40
   8  -6   5    4.20    2.10
   8  -6   5    1.40    2.30
  -8  -6  -5    4.90    2.00
   8   6   5   -0.20    2.10
  -8   6  -5    0.40    1.30
  -8   6  -5    3.20    2.20
  -9  -6  -5   -0.60    1.40
  -9  -6  -5    2.50    1.20
   9  -6   5    3.20    2.00
  -9   6  -5    2.40    1.60
  -9   6  -5    1.20    1.40
   8  -7  -5   10.30    2.60
  -8  -7   5    8.70    1.80
  -8  -7   5   11.20    2.30
  -8  -7   5   10.00    2.10
  -8  -7   5    9.20    1.60
  -8   7   5   12.50    2.20
   8   7  -5   10.30    2.00
  -7  -7   5    1.00    1.70
  -7  -7   5    5.00    1.60
  -7  -7   5   -0.50    1.90
   7  -7  -5    2.50    2.30
  -7  -7   5    0.60    2.10
   7   7  -5    4.00    2.10
  -7   7   5    1.30    1.90
  -7   7   5    1.30    2.60
   7   7  -5    1.30    1.90
  -6  -7   5   50.29    4.50
   6  -7  -5   56.29    5.00
  -6  -7   5   48.20    4.00
  -6  -7   5   58.09    3.50
  -6  -7   5   58.39    4.60
  -6   7   5   57.29    3.80
   6   7  -5   53.39    4.00
  -6   7   5   57.59    4.40
   6   7  -5   61.49    4.30
  -5  -7   5   21.00    2.70
  -5  -7   5   23.70    3.30
  -5  -7   5   24.30    3.50
   5  -7  -5   21.70    3.80
  -5  -7   5   22.90    3.40
  -5   7   5   19.30    2.80
   5   7  -5   27.70    2.80
  -5   7   5   26.60    3.30
   5   7  -5   27.50    3.10
   5   7  -5   21.40    3.10
  -4  -7   5    3.00    2.30
  -4  -7   5    7.60    2.40
  -4  -7   5    5.80    1.90
  -4  -7   5    6.00    2.30
   4   7  -5    2.30    2.30
   4   7  -5    2.10    1.60
  -4   7   5    4.60    1.90
   4   7  -5    2.80    1.90
  -4   7   5    4.00    1.90
  -3  -7   5    8.20    2.10
  -3  -7   5    3.60    2.10
  -3  -7   5    5.70    2.30
  -3  -7   5    9.90    2.70
  -3   7   5    2.90    1.90
   3   7  -5    4.90    1.80
   3   7  -5    6.40    1.60
   3   7  -5    6.20    1.90
  -3   7   5    6.30    1.60
   3   7  -5    5.80    2.90
  -2  -7   5   33.60    3.70
  -2  -7   5   24.20    2.80
  -2  -7   5   26.50    3.40
  -2  -7   5   25.10    3.30
   2   7  -5   26.00    2.20
  -2   7   5   24.30    2.20
   2   7  -5   30.20    2.60
   2   7  -5   26.00    2.50
   2   7  -5   23.40    3.70
  -2   7   5   19.30    2.60
   1  -7  -5    0.80    2.20
  -1  -7   5   -2.00    2.00
  -1  -7   5   -1.40    1.90
  -1  -7   5   -1.00    1.40
  -1  -7   5   -1.50    2.10
   1   7  -5    0.50    1.20
  -1   7   5    0.50    1.50
  -1   7   5   -0.40    1.30
   1   7  -5    0.50    0.90
   0  -7  -5   34.00    4.20
   0  -7  -5   42.10    4.80
   0  -7   5   29.40    3.50
   0  -7   5   29.90    3.80
   0  -7   5   31.10    3.00
   0   7  -5   29.70    2.40
   0   7   5   30.50    2.60
   0   7   5   26.70    3.00
   0   7  -5   29.00    1.80
   1  -7   5    3.80    2.10
  -1  -7  -5    8.20    2.80
  -1  -7  -5    3.40    2.50
   1  -7   5    5.60    2.30
  -1   7  -5    4.40    1.00
  -1   7  -5    3.80    1.40
   1   7   5    3.50    1.80
   1   7   5    2.80    1.70
   2  -7   5   68.09    5.80
   2  -7   5   61.59    4.90
   2  -7   5   60.19    4.40
  -2  -7  -5   57.99    3.90
  -2  -7  -5   68.09    5.50
  -2  -7  -5   64.29    5.00
  -2   7  -5   56.59    3.30
   2   7   5   55.69    4.00
   2   7   5   56.89    3.80
  -2   7  -5   62.39    2.60
   2   7   5   57.59    4.00
   3  -7   5    4.40    2.20
   3  -7   5    6.90    2.80
  -3  -7  -5    0.30    2.10
  -3  -7  -5    3.80    1.80
   3   7   5   -2.30    2.20
   3   7   5   -0.40    2.00
  -3   7  -5    2.00    1.40
  -3   7  -5    2.60    2.10
   4  -7   5   42.70    4.10
  -4  -7  -5   32.20    3.20
   4  -7   5   33.10    4.50
  -4  -7  -5   35.40    4.00
   4   7   5   30.50    4.10
   4   7   5   37.40    4.00
  -4   7  -5   36.40    3.10
  -4   7  -5   39.70    3.00
   4   7   5   33.70    4.30
   5  -7   5   28.10    3.60
  -5  -7  -5   22.00    3.20
  -5  -7  -5   25.00    2.80
  -5  -7  -5   25.70    3.20
   5  -7   5   29.60    4.20
   5   7   5   27.70    4.40
  -5   7  -5   25.50    2.60
   5   7   5   32.70    3.80
  -5   7  -5   25.50    2.80
   5   7   5   29.00    4.60
  -6  -7  -5   15.20    2.70
  -6  -7  -5   12.50    2.10
   6  -7   5    9.20    2.60
   6  -7   5    7.30    3.00
  -6  -7  -5   13.30    2.80
  -6   7  -5   12.90    2.30
   6   7   5   13.20    3.60
  -6   7  -5   12.80    1.90
   6   7   5   12.40    3.20
  -7  -7  -5    9.70    2.30
  -7  -7  -5    6.90    2.00
   7  -7   5    4.40    2.50
  -7  -7  -5   11.00    1.90
   7  -7   5    7.90    2.30
  -7   7  -5   13.50    1.80
  -7   7  -5   10.10    2.20
   7   7   5    9.70    3.00
  -8  -7  -5    2.20    1.50
   8  -7   5    3.80    1.80
  -8  -7  -5    2.80    1.30
   8  -7   5    1.10    1.90
  -8   7  -5    1.70    1.70
  -8   7  -5    0.40    1.40
  -7  -8   5    2.00    1.60
   7  -8  -5    2.10    2.00
  -7  -8   5    3.90    1.50
  -7  -8   5    3.70    2.00
  -7  -8   5    3.10    1.60
  -7   8   5    0.60    1.60
   7   8  -5    1.00    1.70
  -6  -8   5   -0.80    1.70
  -6  -8   5    0.80    2.00
  -6  -8   5    1.00    1.80
  -6  -8   5    0.60    1.40
   6  -8  -5   -0.90    2.10
   6   8  -5    0.50    1.80
  -5  -8   5    0.70    2.00
  -5  -8   5    2.30    2.00
  -5  -8   5    2.00    2.10
  -5  -8   5   -0.20    1.40
  -5   8   5    1.30    2.20
   5   8  -5    2.50    2.00
   5   8  -5    1.50    2.10
  -4  -8   5   13.90    2.80
  -4  -8   5   21.00    2.60
  -4  -8   5   20.00    3.20
  -4  -8   5   22.70    3.20
   4   8  -5   19.40    2.90
  -4   8   5   11.70    4.30
   4   8  -5   21.50    2.60
  -3  -8   5    2.70    2.40
  -3  -8   5    1.00    1.50
  -3  -8   5    4.50    2.30
  -3  -8   5   -0.10    2.00
   3   8  -5    3.60    1.80
   3   8  -5    2.60    1.50
  -3   8   5    4.70    1.70
  -2  -8   5    5.30    2.50
  -2  -8   5    1.10    1.60
  -2  -8   5    3.80    2.40
  -2  -8   5   -2.80    1.80
   2   8  -5    2.90    1.50
  -2   8   5   -1.00    1.50
   2   8  -5    1.50    1.30
  -1  -8   5    0.30    2.50
  -1  -8   5    4.70    1.90
  -1  -8   5    7.70    2.70
  -1  -8   5    4.30    2.30
  -1   8   5    4.80    1.90
   1   8  -5    5.70    1.40
   0  -8   5   26.40    2.90
   0  -8   5   29.80    3.70
   0  -8   5   28.30    3.30
   0   8   5   23.40    2.60
   0   8  -5   25.50    1.90
   1  -8   5   64.69    4.70
  -1  -8  -5   59.79    4.90
   1  -8   5   62.09    5.10
   1   8   5   57.09    3.70
  -2  -8  -5   -0.60    2.20
  -2  -8  -5    0.50    1.60
   2  -8   5    0.80    2.70
   2  -8   5    4.30    2.50
   2   8   5    2.70    2.30
   2   8   5    3.40    2.00
  -3  -8  -5   79.29    5.10
   3  -8   5   82.59    5.40
   3  -8   5   71.99    5.50
  -3  -8  -5   76.19    4.10
   3   8   5   78.79    4.70
   3   8   5   73.99    5.40
  -3   8  -5   69.89    3.30
   4  -8   5   -0.20    2.40
  -4  -8  -5   -0.50    1.90
   4  -8   5    0.50    2.40
  -4  -8  -5    1.80    1.70
   4   8   5   -0.20    2.70
   4   8   5   -4.70    2.90
  -5  -8  -5   62.79    3.60
  -5  -8  -5   67.39    4.50
   5  -8   5   66.69    4.70
   5  -8   5   68.39    5.20
  -5  -8  -5   53.89    3.90
   5   8   5   63.59    5.50
  -5   8  -5   60.39    3.60
   5   8   5   63.49    5.20
   6  -8   5    0.50    2.30
  -6  -8  -5   -0.10    1.80
  -6  -8  -5    1.50    1.50
  -6  -8  -5   -0.70    1.50
   6   8   5    0.60    2.90
  -6   8  -5    0.40    1.40
  -7  -8  -5    0.30    1.20
  -7  -8  -5    0.60    1.40
   7  -8   5    1.70    2.00
  -7  -8  -5    1.50    1.80
   7   8   5    0.50    3.70
  -6  -9   5   21.50    2.30
  -6  -9   5   22.60    2.60
  -6  -9   5   23.10    2.00
  -6  -9   5   22.10    2.10
  -5  -9   5   -0.90    1.60
  -5  -9   5    1.80    1.40
  -5  -9   5   -2.60    1.70
  -5  -9   5    2.50    1.70
   5   9  -5    1.60    1.60
  -4  -9   5    4.10    2.00
  -4  -9   5    7.00    2.10
  -4  -9   5    7.00    2.30
  -4  -9   5    5.90    1.80
   4   9  -5    4.30    1.80
  -3  -9   5    9.60    2.10
  -3  -9   5   13.30    2.70
  -3  -9   5    8.00    2.60
  -3  -9   5    5.90    2.30
   3   9  -5    6.60    1.80
  -2  -9   5   16.30    2.90
  -2  -9   5   10.40    2.10
  -2  -9   5    9.30    2.40
  -2  -9   5   13.90    2.80
   2   9  -5   12.00    1.90
  -1  -9   5   12.00    2.30
  -1  -9   5   10.60    2.50
  -1  -9   5    8.10    2.50
   0  -9   5    5.30    2.30
   0  -9   5    1.30    2.50
  -1  -9  -5    7.10    2.60
  -2  -9  -5   28.60    3.40
   2   9   5   21.40    3.30
  -3  -9  -5    2.40    1.60
  -3  -9  -5   -1.90    1.90
   3   9   5    0.70    2.50
  -4  -9  -5    5.20    1.70
   4  -9   5    6.80    2.70
  -4  -9  -5    4.50    2.10
   4   9   5   10.80    3.20
  -5  -9  -5    0.10    1.30
  -5  -9  -5    2.40    1.80
   5  -9   5   -1.40    2.00
   5   9   5    3.60    2.80
   6  -9   5    7.60    2.20
  -6  -9  -5    6.80    1.40
  -6  -9  -5    8.70    2.00
  -4 -10   5   -0.40    1.30
  -4 -10   5    0.30    1.50
  -4 -10   5    1.80    1.90
  -3 -10   5   -2.30    1.40
  -3 -10   5    1.50    1.40
  -3 -10   5    1.30    1.90
  -2 -10   5    0.10    1.50
  -2 -10   5    0.40    2.00
  -2 -10   5    0.20    1.70
  -1 -10   5   17.30    3.90
  -1 -10   5   15.30    3.10
  -2 -10  -5    1.20    1.80
  -3 -10  -5   56.09    3.40
 -11   0   6   -1.50    1.80
 -10   0   6   11.00    2.60
  -9   0   6    2.40    2.20
  -8   0   6   35.80    3.90
   7   0  -6   -0.80    2.00
   6   0  -6   42.80    3.70
   6   0  -6   52.29    4.20
   6   0  -6   54.39    5.20
   5   0  -6    1.90    1.60
   5   0  -6    1.30    1.70
   5   0  -6   -1.80    2.00
   5   0  -6   -1.20    1.90
  -4   0   6   34.20    3.30
   4   0  -6   29.60    2.70
  -4   0   6   29.60    2.70
   4   0  -6   29.60    3.20
   4   0  -6   32.60    2.90
   4   0  -6   34.10    3.40
   3   0  -6    1.30    0.60
   3   0  -6    1.20    1.70
   3   0  -6    0.40    1.10
   3   0  -6    0.90    1.40
   3   0  -6    0.90    1.40
  -3   0   6   -0.30    1.30
  -3   0   6    2.90    1.40
   3   0  -6    0.90    1.80
  -3   0   6    0.50    1.40
   2   0  -6 1365.26   21.80
   2   0  -6 1369.86   22.00
   2   0  -6 1357.26   22.70
   2   0  -6 1368.06   22.90
   2   0  -6 1361.66   21.60
   2   0  -6 1382.46   21.50
   2   0  -6 1348.57   20.90
  -2   0   6 1369.46   22.50
  -2   0   6 1373.46   20.00
  -1   0   6    0.40    0.60
  -1   0   6    0.40    1.20
   1   0  -6    0.00    1.20
   1   0  -6    0.40    1.10
   1   0  -6    2.10    1.40
   1   0  -6   -1.50    1.10
   1   0  -6   -0.70    1.50
   1   0  -6    0.20    0.90
   1   0  -6   -0.80    1.10
   0   0   6 2177.88   30.90
   0   0  -6 2077.19   32.00
   0   0  -6 2110.19   31.70
   0   0  -6 2127.69   31.90
   0   0  -6 2126.39   32.70
   0   0  -6 2077.29   32.60
   0   0   6 2114.39   32.80
   0   0  -6 2190.88   32.50
   0   0  -6 2165.28   32.50
  -1   0  -6    1.60    1.30
  -1   0  -6    1.30    1.10
  -1   0  -6    0.40    1.40
   1   0   6    1.60    1.20
   1   0   6    0.30    0.80
  -1   0  -6    0.20    0.90
  -1   0  -6   -0.80    1.10
  -1   0  -6    0.60    1.00
  -1   0  -6   -0.50    0.90
  -2   0  -6   26.00    2.30
  -2   0  -6   24.10    2.00
   2   0   6   26.30    2.20
  -2   0  -6   22.60    1.60
   2   0   6   24.20    1.80
  -2   0  -6   22.80    1.70
  -2   0  -6   23.60    1.80
  -2   0  -6   28.30    2.40
  -2   0  -6   24.70    2.20
  -3   0  -6    0.00    0.90
  -3   0  -6    2.70    1.60
  -3   0  -6    0.30    1.20
   3   0   6    3.10    1.20
  -3   0  -6    0.90    1.00
  -3   0  -6    1.10    1.10
  -3   0  -6   -0.80    1.30
  -4   0  -6  167.78    4.40
  -4   0  -6  157.38    5.70
  -4   0  -6  189.98    8.00
  -4   0  -6  170.68    4.80
   4   0   6  159.58    4.80
  -5   0  -6    2.10    1.90
   5   0   6    2.90    1.40
  -6   0  -6  150.08    6.80
  -7   0  -6   -0.90    1.80
  -7   0  -6   -4.60    1.60
   7   0   6   -1.30    2.00
  -8   0  -6   64.49    4.50
  -8   0  -6   59.09    4.30
  -9   0  -6   -1.30    1.80
  -9   0  -6   -1.30    1.80
 -10   0  -6    2.10    2.10
 -10   0  -6    1.50    1.70
 -11   0  -6    0.00    1.60
 -11  -1   6    0.90    1.70
 -10  -1   6    4.50    2.30
  -9  -1   6    8.10    2.50
   9  -1  -6    6.40    3.40
   8  -1  -6   19.80    3.90
  -8  -1   6   26.90    3.40
   7  -1  -6   11.70    2.90
  -7   1   6   11.90    2.10
   7   1  -6   10.10    3.10
   7   1  -6   14.30    3.80
   6  -1  -6    6.50    2.90
   6  -1  -6   11.40    2.50
   6  -1  -6   11.00    2.80
   6   1  -6   15.40    3.40
  -6   1   6   11.90    3.00
   6   1  -6   11.70    2.90
   6   1  -6    6.50    2.00
  -6   1   6    9.90    2.40
   5  -1  -6   28.90    3.80
   5  -1  -6   30.90    3.10
   5  -1  -6   35.10    3.80
   5  -1  -6   38.70    3.50
   5   1  -6   31.00    3.70
  -5   1   6   46.70    3.50
   5   1  -6   42.60    3.30
   5   1  -6   41.30    3.60
  -5   1   6   38.70    3.10
   5   1  -6   33.10    3.60
  -5   1   6   32.60    3.60
  -5   1   6   36.00    3.80
   4  -1  -6   11.40    2.50
   4  -1  -6   11.60    2.00
   4  -1  -6   12.20    2.60
   4  -1  -6   10.80    2.20
   4   1  -6   11.70    1.60
   4   1  -6    6.50    1.80
  -4   1   6   10.90    2.10
  -4   1   6    9.80    2.20
  -4   1   6    8.90    2.10
   4   1  -6   11.40    1.30
   4   1  -6    9.80    2.40
  -4   1   6   12.20    1.90
   4   1  -6    9.60    2.20
   4   1  -6   12.60    2.20
   4   1  -6   18.00    2.80
   3  -1  -6    6.40    1.80
   3  -1  -6    5.70    1.30
   3  -1  -6    6.20    2.20
   3  -1  -6    6.70    2.20
   3  -1  -6    6.50    1.70
   3  -1  -6    4.50    1.60
   3   1  -6    5.00    2.00
   3   1  -6    4.30    2.00
   3   1  -6    3.40    1.30
   3   1  -6    4.30    1.70
   3   1  -6    4.50    1.00
   3   1  -6    4.70    1.60
   3   1  -6    5.70    1.10
  -3   1   6    6.80    1.60
   3   1  -6    5.30    1.30
  -3   1   6    5.40    1.80
   2  -1  -6  273.97    7.20
   2  -1  -6  276.07    7.00
   2  -1  -6  263.47    5.90
  -2  -1   6  267.67    4.90
   2  -1  -6  257.97    6.40
   2  -1  -6  269.37    6.30
   2  -1  -6  266.27    6.10
  -2   1   6  272.67    6.70
   2   1  -6  271.37    7.00
   2   1  -6  269.67    6.00
   2   1  -6  269.87    6.30
   2   1  -6  262.67    6.30
  -2   1   6  265.47    5.80
   2   1  -6  259.77    5.80
   2   1  -6  264.67    5.30
   2   1  -6  271.97    7.20
   1  -1  -6   87.49    3.30
   1  -1  -6   82.89    3.80
  -1  -1   6   90.59    2.30
   1  -1  -6   88.39    3.40
   1  -1  -6   84.69    3.30
   1  -1  -6   92.19    3.20
   1  -1  -6   90.89    3.80
  -1   1   6   89.19    3.60
   1   1  -6   89.19    2.50
   1   1  -6   89.79    3.20
   1   1  -6   88.69    3.00
   1   1  -6   87.39    2.20
  -1   1   6   91.29    3.10
   1   1  -6   89.89    3.80
   1   1  -6   88.79    3.40
   1   1  -6   85.79    4.00
   1   1  -6   85.49    3.10
   0  -1  -6    4.20    1.30
   0  -1  -6    1.60    1.30
   0  -1   6    5.30    0.90
   0  -1  -6    5.20    1.20
   0  -1  -6    3.50    1.30
   0  -1  -6    3.80    1.40
   0  -1  -6    3.20    1.40
   0   1  -6    4.30    1.30
   0   1  -6    2.60    1.30
   0   1   6    4.70    0.70
   0   1   6    3.60    1.40
   0   1  -6    4.10    1.10
   0   1  -6    4.20    0.80
   0   1  -6    3.10    1.20
   0   1  -6    4.40    1.10
   0   1  -6    3.40    1.10
   0   1  -6    2.70    1.70
  -1  -1  -6   91.29    3.60
  -1  -1  -6   85.39    3.00
  -1  -1  -6   89.09    3.20
  -1  -1  -6   86.79    3.40
   1  -1   6   83.69    2.50
  -1  -1  -6   85.59    3.00
  -1  -1  -6   85.59    2.60
  -1   1  -6   87.49    2.90
   1   1   6   94.29    3.70
  -1   1  -6   88.39    2.60
  -1   1  -6   84.09    3.20
  -1   1  -6   87.79    3.10
   1   1   6   85.19    3.60
  -1   1  -6   87.39    3.90
  -1   1  -6   81.69    2.50
   1   1   6   87.09    2.50
  -1   1  -6   83.79    3.30
  -1   1  -6   88.39    3.10
  -2  -1  -6  114.09    3.40
  -2  -1  -6  126.09    3.00
  -2  -1  -6  122.79    4.40
  -2  -1  -6  122.89    3.90
  -2  -1  -6  120.49    3.90
  -2  -1  -6  124.49    3.40
   2  -1   6  125.99    3.30
  -2   1  -6  120.09    3.80
   2   1   6  115.39    4.00
  -2   1  -6  119.29    2.90
  -2   1  -6  132.09    3.50
  -2   1  -6  121.79    4.50
   2   1   6  124.69    3.50
   2   1   6  124.89    4.40
  -2   1  -6  124.89    4.20
  -2   1  -6  126.69    4.10
  -2   1  -6  118.59    4.10
  -3  -1  -6   37.30    3.00
  -3  -1  -6   40.70    2.60
  -3  -1  -6   39.60    2.60
  -3  -1  -6   40.00    2.20
   3  -1   6   37.10    2.20
  -3   1  -6   42.20    3.20
  -3   1  -6   45.50    2.40
   3   1   6   44.00    3.00
  -3   1  -6   45.20    3.30
   3   1   6   42.10    2.60
  -3   1  -6   42.30    2.50
  -3   1  -6   39.70    3.10
  -3   1  -6   43.60    2.50
   3   1   6   39.10    3.00
   4  -1   6  448.16    9.10
  -4  -1  -6  471.35    9.60
   4  -1   6  462.35    9.40
  -4  -1  -6  464.85   10.70
  -4   1  -6  447.86    9.30
   4   1   6  465.85    9.50
  -4   1  -6  458.85    8.90
  -4   1  -6  458.05   10.60
  -4   1  -6  447.36    9.10
  -4   1  -6  464.65   10.60
  -4   1  -6  455.65   10.70
  -4   1  -6  458.35    9.20
  -5  -1  -6  204.58    5.90
   5  -1   6  201.38    5.90
   5  -1   6  202.18    5.80
  -5  -1  -6  202.38    7.20
  -5   1  -6  205.78    7.30
  -5   1  -6  210.68    5.90
  -5   1  -6  220.08    7.30
   5   1   6  214.18    6.10
  -5   1  -6  204.78    5.80
  -5   1  -6  200.68    5.90
  -6  -1  -6    3.10    2.30
   6  -1   6    4.20    1.50
  -6   1  -6    4.00    1.70
  -6   1  -6    1.10    1.20
   6   1   6    3.40    1.70
  -6   1  -6    4.30    2.40
   7  -1   6   53.49    4.60
  -7  -1  -6   56.59    4.20
  -7  -1  -6   60.49    4.10
  -7   1  -6   59.09    2.90
  -7   1  -6   61.39    4.10
  -8  -1  -6   50.69    4.00
  -8  -1  -6   51.79    4.20
   8  -1   6   47.70    4.60
  -8   1  -6   56.29    4.60
  -8   1  -6   60.09    4.00
  -9  -1  -6    4.30    2.20
  -9  -1  -6    1.20    1.90
  -9   1  -6    3.60    2.30
  -9   1  -6    7.10    2.10
 -10  -1  -6    5.40    2.00
 -10  -1  -6    5.20    1.90
 -10   1  -6    4.10    1.70
 -10   1  -6    2.90    2.20
 -11  -1  -6    0.00    1.30
 -11  -1  -6    0.00    1.20
 -11   1  -6   -1.40    1.60
 -11  -2   6    2.40    1.80
 -10  -2   6    6.60    2.40
  10  -2  -6   -1.40    2.30
 -10   2   6    3.70    2.30
  -9  -2   6   15.70    3.10
   9  -2  -6   16.60    3.70
   8  -2  -6    6.20    3.50
  -8  -2   6    7.50    2.50
  -8   2   6    5.00    2.00
   7  -2  -6   28.80    4.30
  -7  -2   6   32.20    3.50
   7   2  -6   31.90    4.10
  -7   2   6   23.40    2.70
  -7   2   6   26.80    3.70
   6  -2  -6   93.09    5.20
   6   2  -6   97.09    6.50
   6   2  -6  101.19    5.60
  -6   2   6   99.09    4.90
  -6   2   6   97.49    5.00
   6   2  -6   95.59    3.90
  -6   2   6   79.59    5.50
   5  -2  -6    1.40    2.00
   5  -2  -6    3.50    2.80
   5  -2  -6    2.80    1.90
   5  -2  -6    4.70    2.40
   5   2  -6    3.70    1.40
  -5   2   6    2.70    2.40
   5   2  -6    3.00    1.40
  -5   2   6    3.00    1.80
   5   2  -6    5.10    1.60
   5   2  -6    0.80    2.10
  -5   2   6    2.70    1.80
   5   2  -6    4.00    1.80
   5   2  -6    2.20    1.90
   5   2  -6    2.00    1.20
   5   2  -6    3.50    2.30
  -5   2   6    4.10    2.10
   4  -2  -6  219.78    6.50
   4  -2  -6  217.98    7.60
   4  -2  -6  224.98    7.40
   4  -2  -6  221.08    6.60
   4   2  -6  210.18    5.20
  -4   2   6  211.78    7.10
   4   2  -6  211.28    5.20
   4   2  -6  208.68    5.70
   4   2  -6  205.88    5.00
   4   2  -6  214.08    6.50
   4   2  -6  204.28    7.10
  -4   2   6  212.58    6.00
   4   2  -6  215.28    7.40
   4   2  -6  204.78    5.90
  -4   2   6  211.78    5.80
  -4   2   6  211.08    6.90
   4   2  -6  206.68    6.00
   3  -2  -6  905.21   17.60
   3  -2  -6  910.61   16.30
   3  -2  -6  929.31   16.40
   3  -2  -6  909.31   16.40
   3  -2  -6  919.01   17.70
  -3   2   6  924.71   15.60
  -3   2   6  899.21   15.60
   3   2  -6  916.31   14.80
   3   2  -6  927.01   15.80
   3   2  -6  907.71   14.90
   3   2  -6  928.81   16.10
   3   2  -6  934.51   16.00
   3   2  -6  932.41   17.30
   3   2  -6  903.91   14.90
  -3   2   6  903.01   16.70
   3   2  -6  912.11   17.60
   2  -2  -6  548.55   11.40
  -2  -2   6  549.25    9.30
   2  -2  -6  565.14   10.80
   2  -2  -6  559.04   10.60
   2  -2  -6  551.74   11.60
   2  -2  -6  547.65   10.90
   2  -2  -6  546.45    9.80
   2   2  -6  549.25   10.30
   2   2  -6  530.65   11.40
  -2   2   6  556.74   11.00
   2   2  -6  542.85   10.60
   2   2  -6  542.75   10.10
   2   2  -6  543.25   11.60
  -2   2   6  532.45    9.80
   2   2  -6  560.24    9.40
   2   2  -6  547.85   10.70
   1  -2  -6  409.06    8.00
   1  -2  -6  398.36    9.20
   1  -2  -6  416.46    8.70
   1  -2  -6  405.96    8.60
  -1  -2   6  422.86    7.30
   1  -2  -6  403.76    8.40
   1  -2  -6  406.76    8.00
   1   2  -6  415.66    7.80
  -1   2   6  407.96    8.50
   1   2  -6  409.26    7.10
   1   2  -6  404.66    8.10
   1   2  -6  406.26    8.30
   1   2  -6  397.56    8.10
  -1   2   6  393.86    7.60
   1   2  -6  416.46    8.80
   1   2  -6  422.16    9.30
   0  -2  -6  541.45   10.60
   0  -2  -6  541.45    9.90
   0  -2   6  542.55    9.20
   0  -2  -6  537.65    9.40
   0  -2  -6  535.85   10.20
   0  -2  -6  553.44   11.10
   0  -2  -6  548.95   10.10
   0   2  -6  538.65   10.20
   0   2  -6  538.85    8.90
   0   2  -6  543.15    9.70
   0   2   6  531.45    9.60
   0   2  -6  556.44    9.70
   0   2  -6  528.25    8.60
   0   2  -6  546.95   10.00
   0   2  -6  553.94   11.30
   0   2   6  552.84   10.60
   0   2   6  537.65    8.60
   0   2  -6  546.15   10.20
  -1  -2  -6  353.16    7.50
  -1  -2  -6  340.47    7.40
  -1  -2  -6  345.37    8.10
  -1  -2  -6  354.86    8.00
   1  -2   6  350.96    6.60
  -1  -2  -6  343.47    6.10
  -1  -2  -6  344.07    6.40
   1   2   6  361.76    8.00
  -1   2  -6  360.26    6.90
  -1   2  -6  343.57    6.40
   1   2   6  350.56    7.20
  -1   2  -6  342.97    6.80
  -1   2  -6  358.46    7.40
  -1   2  -6  338.47    6.20
  -1   2  -6  350.36    7.20
  -1   2  -6  351.06    7.50
   1   2   6  351.26    6.50
  -1   2  -6  356.56    8.50
  -2  -2  -6  139.99    4.90
  -2  -2  -6  139.79    4.50
  -2  -2  -6  143.09    4.40
   2  -2   6  143.89    3.80
  -2  -2  -6  140.59    5.10
  -2   2  -6  138.19    5.40
  -2   2  -6  137.99    4.50
  -2   2  -6  146.19    4.60
   2   2   6  142.79    4.90
  -2   2  -6  141.49    4.50
  -2   2  -6  139.39    3.60
  -2   2  -6  143.09    4.50
   2   2   6  144.89    4.50
   2   2   6  139.59    4.00
  -3  -2  -6  848.82   16.30
  -3  -2  -6  853.21   16.00
   3  -2   6  865.71   14.50
  -3  -2  -6  839.92   14.90
  -3  -2  -6  882.61   15.60
  -3   2  -6  853.61   15.00
   3   2   6  848.72   15.30
   3   2   6  872.11   16.40
  -3   2  -6  872.31   15.90
   3   2   6  863.01   15.40
  -3   2  -6  848.62   15.90
  -3   2  -6  851.01   14.30
   3   2   6  852.11   14.90
  -3   2  -6  847.42   14.50
  -3   2  -6  867.01   15.40
  -3   2  -6  838.62   16.60
  -4  -2  -6  261.17    7.30
  -4  -2  -6  251.37    6.40
   4  -2   6  265.27    7.00
   4  -2   6  254.27    6.20
  -4  -2  -6  268.27    7.00
  -4  -2  -6  254.47    7.70
  -4   2  -6  260.67    6.40
   4   2   6  250.77    7.30
  -4   2  -6  261.47    7.60
   4   2   6  256.37    7.10
   4   2   6  256.97    7.80
  -4   2  -6  256.87    7.70
  -4   2  -6  258.37    6.30
   4   2   6  254.97    6.70
  -4   2  -6  253.07    6.80
  -4   2  -6  261.47    8.20
   5  -2   6    5.60    1.50
  -5  -2  -6    6.00    1.70
   5  -2   6    3.90    1.80
  -5  -2  -6    1.90    2.10
   5   2   6    6.90    3.20
  -5   2  -6    6.40    1.30
  -5   2  -6    4.70    1.70
  -5   2  -6    4.80    1.60
   5   2   6    6.50    2.50
  -5   2  -6    4.30    2.00
  -5   2  -6    6.70    1.80
   5   2   6    5.80    1.80
  -5   2  -6    5.30    2.30
  -5   2  -6    3.30    2.40
   6  -2   6   64.29    4.40
  -6  -2  -6   63.79    5.30
   6  -2   6   60.99    3.50
  -6   2  -6   63.39    3.80
   6   2   6   58.89    4.10
  -6   2  -6   78.99    5.30
  -6   2  -6   67.39    5.50
  -6   2  -6   61.99    3.90
   6   2   6   39.00    5.70
  -6   2  -6   65.59    2.90
   7  -2   6    5.00    2.30
  -7  -2  -6    2.30    1.90
  -7  -2  -6    4.70    2.00
  -7   2  -6    6.00    2.40
  -7   2  -6    6.00    2.20
  -7   2  -6    7.30    1.60
  -8  -2  -6   84.39    4.60
   8  -2   6   90.99    5.60
  -8  -2  -6   78.69    4.90
  -8   2  -6   81.09    3.60
  -8   2  -6   83.09    4.50
  -9  -2  -6   27.50    3.10
  -9  -2  -6   28.50    3.10
  -9   2  -6   28.30    3.40
  -9   2  -6   20.70    2.70
 -10  -2  -6    1.90    1.60
 -10  -2  -6    0.70    1.50
 -10   2  -6    4.50    2.20
 -11  -2  -6    3.70    1.30
 -11  -2  -6    2.20    1.30
 -11   2  -6    5.80    2.00
 -11  -3   6   -0.80    1.60
 -11   3   6   -1.60    1.40
 -10  -3   6    1.90    2.10
  10  -3  -6    1.90    2.50
  -9  -3   6    1.10    2.40
   9  -3  -6    4.30    2.80
  -9   3   6    1.80    1.80
   8  -3  -6   -0.80    2.80
  -8  -3   6   -1.10    2.40
  -8   3   6    6.40    2.70
  -8   3   6    4.70    1.90
   7  -3  -6   -3.70    2.70
  -7  -3   6    5.80    2.60
  -7   3   6   -0.30    2.70
   7   3  -6    0.30    1.60
  -7   3   6    0.90    2.10
   7   3  -6    3.60    2.80
  -7   3   6    0.70    1.80
  -7   3   6    0.30    2.50
   6  -3  -6   23.60    3.60
  -6   3   6   21.10    3.60
  -6   3   6   24.70    2.60
   6   3  -6   23.10    2.50
  -6   3   6   28.70    3.20
   6   3  -6   29.60    3.70
   6   3  -6   21.70    4.10
  -6   3   6   22.90    4.20
   6   3  -6   25.00    2.60
   6   3  -6   28.10    2.70
  -6   3   6   28.90    3.30
   5  -3  -6   82.89    5.00
   5   3  -6   75.49    3.80
   5   3  -6   83.19    3.60
  -5   3   6   83.69    4.20
  -5   3   6   75.69    3.60
   5   3  -6   85.29    5.70
  -5   3   6   83.99    4.20
   5   3  -6   86.89    4.90
  -5   3   6   75.49    5.00
   5   3  -6   77.79    3.60
   5   3  -6   78.99    4.20
   5   3  -6   74.29    4.00
  -5   3   6   67.79    5.50
   5   3  -6   77.09    3.60
   4  -3  -6    4.40    1.80
   4  -3  -6    5.20    2.00
   4  -3  -6    7.00    2.70
   4  -3  -6    6.00    2.40
   4   3  -6    4.30    1.60
   4   3  -6    4.10    2.30
   4   3  -6    5.80    1.80
   4   3  -6    6.60    1.50
   4   3  -6    4.30    2.00
   4   3  -6    3.20    1.20
  -4   3   6    3.60    1.90
  -4   3   6    1.60    2.30
  -4   3   6    3.50    1.60
   4   3  -6    5.60    2.30
   4   3  -6    3.40    1.30
  -4   3   6    4.10    1.60
   4   3  -6    5.90    1.50
   3  -3  -6    8.20    2.40
   3  -3  -6    5.40    1.80
   3  -3  -6    7.60    1.90
   3  -3  -6    7.30    2.50
   3  -3  -6   10.20    2.20
   3   3  -6    5.80    1.20
   3   3  -6   11.20    2.50
   3   3  -6    7.00    1.30
  -3   3   6    5.10    1.50
   3   3  -6    6.70    1.70
  -3   3   6    6.00    1.50
   3   3  -6    3.60    1.80
   3   3  -6    4.50    1.30
   3   3  -6    6.70    1.30
  -3   3   6    6.80    1.80
   3   3  -6    7.40    2.30
   3   3  -6    6.30    1.90
   2  -3  -6   27.70    2.70
   2  -3  -6   25.70    3.00
   2  -3  -6   19.10    2.10
  -2  -3   6   25.00    1.80
   2  -3  -6   25.20    2.90
   2  -3  -6   25.40    3.00
   2  -3  -6   25.60    1.90
   2   3  -6   26.10    3.20
   2   3  -6   23.80    2.00
   2   3  -6   23.70    1.70
   2   3  -6   24.40    1.90
   2   3  -6   20.60    2.30
  -2   3   6   23.20    2.40
  -2   3   6   27.30    2.10
   2   3  -6   21.80    2.80
   2   3  -6   31.30    2.70
   2   3  -6   22.20    2.30
   1  -3  -6  310.67    7.40
   1  -3  -6  303.17    7.40
   1  -3  -6  305.27    8.20
   1  -3  -6  304.97    6.70
   1  -3  -6  303.87    6.90
   1  -3  -6  301.97    7.80
  -1  -3   6  299.67    6.20
   1   3  -6  317.27    7.10
  -1   3   6  313.37    7.10
   1   3  -6  300.37    7.20
   1   3  -6  302.37    8.30
  -1   3   6  302.07    6.10
   1   3  -6  300.97    7.10
   1   3  -6  309.47    7.80
   1   3  -6  303.27    5.70
   1   3  -6  310.17    6.40
   0  -3  -6   16.40    2.10
   0  -3  -6   18.50    1.50
   0  -3  -6   19.30    1.70
   0  -3   6   18.00    1.60
   0  -3  -6   17.70    2.60
   0  -3  -6   18.30    2.40
   0  -3  -6   14.60    1.90
   0   3  -6   18.10    1.30
   0   3  -6   16.60    1.80
   0   3  -6   16.00    1.80
   0   3   6   18.70    2.10
   0   3  -6   16.90    1.60
   0   3  -6   16.10    2.70
   0   3  -6   19.30    2.20
   0   3   6   21.40    2.00
   0   3  -6   17.30    2.00
   0   3   6   17.10    1.60
  -1  -3  -6    3.80    1.50
  -1  -3  -6    3.00    1.50
   1  -3   6    5.70    1.10
  -1  -3  -6    5.20    2.00
  -1  -3  -6    5.50    1.90
  -1   3  -6    5.80    1.60
  -1   3  -6    4.30    0.80
  -1   3  -6    5.30    1.30
  -1   3  -6    2.40    1.60
   1   3   6    4.30    1.10
   1   3   6    5.90    1.60
  -1   3  -6    4.00    2.00
  -1   3  -6    3.60    1.10
   1   3   6    4.10    1.30
   2  -3   6    7.40    1.30
  -2  -3  -6    6.50    1.70
  -2  -3  -6    4.80    1.60
  -2  -3  -6    6.50    2.00
  -2  -3  -6    4.60    2.00
  -2   3  -6    7.60    1.50
  -2   3  -6    6.20    1.10
   2   3   6    7.50    1.40
   2   3   6    3.30    1.60
  -2   3  -6    4.50    2.20
   2   3   6    6.90    1.70
  -2   3  -6    8.70    1.60
  -2   3  -6    5.90    1.80
  -2   3  -6    8.90    1.80
   2   3   6    3.60    1.60
  -3  -3  -6  172.68    5.50
  -3  -3  -6  178.38    6.40
  -3  -3  -6  168.78    6.30
   3  -3   6  172.08    4.70
  -3  -3  -6  180.28    5.80
  -3   3  -6  180.98    5.70
   3   3   6  169.68    6.00
   3   3   6  187.38    5.60
  -3   3  -6  175.48    5.80
   3   3   6  166.18    5.50
  -3   3  -6  181.08    4.50
  -3   3  -6  173.78    4.60
  -3   3  -6  178.78    5.50
   3   3   6  170.78    5.20
  -3   3  -6  188.18    7.10
  -3   3  -6  178.68    5.90
  -4  -3  -6  178.78    6.00
  -4  -3  -6  176.58    5.80
   4  -3   6  175.18    6.00
  -4  -3  -6  170.18    6.70
  -4  -3  -6  169.08    6.40
   4  -3   6  174.68    5.00
  -4   3  -6  181.78    5.30
  -4   3  -6  178.18    5.00
   4   3   6  176.68    5.70
  -4   3  -6  171.38    6.20
   4   3   6  177.58    6.60
  -4   3  -6  174.08    6.50
  -4   3  -6  167.78    7.30
   4   3   6  175.48    6.00
  -4   3  -6  174.98    6.00
   4   3   6  177.68    6.10
   5  -3   6   78.79    3.70
  -5  -3  -6   82.09    5.10
  -5  -3  -6   72.69    4.30
   5  -3   6   86.79    4.70
  -5  -3  -6   80.59    4.10
  -5   3  -6   83.19    3.10
   5   3   6   73.99    5.50
  -5   3  -6   75.99    3.80
  -5   3  -6   90.89    5.10
   5   3   6   86.59    4.40
  -5   3  -6   79.99    3.90
   5   3   6   81.89    4.70
  -5   3  -6   74.49    5.20
  -5   3  -6   84.69    4.60
   5   3   6   89.79    5.30
  -6  -3  -6    1.90    1.90
   6  -3   6    1.70    1.50
  -6  -3  -6    1.40    1.70
   6  -3   6    4.10    2.60
  -6  -3  -6    2.90    2.40
   6  -3   6    2.90    2.10
   6   3   6   -0.40    3.30
   6   3   6    3.00    2.80
  -6   3  -6    2.00    1.70
  -6   3  -6    2.80    1.70
  -6   3  -6    3.80    2.20
  -6   3  -6    3.50    2.80
  -6   3  -6    3.80    1.30
  -6   3  -6    1.60    2.20
  -7  -3  -6   -0.40    1.40
   7  -3   6    5.10    2.80
   7  -3   6    2.70    2.20
  -7  -3  -6    2.20    1.90
  -7   3  -6    2.20    1.90
  -7   3  -6    4.50    3.30
  -7   3  -6    2.10    1.40
  -7   3  -6   -0.40    2.30
  -7   3  -6    4.40    2.10
   8  -3   6    6.10    2.60
  -8  -3  -6    8.40    1.90
  -8  -3  -6   11.70    2.50
  -8  -3  -6    7.50    2.40
  -8   3  -6   10.30    1.80
  -8   3  -6   10.90    2.70
  -9  -3  -6   71.79    4.10
  -9  -3  -6   74.39    4.20
  -9   3  -6   79.69    4.90
  -9   3  -6   74.69    3.50
 -10  -3  -6    2.80    1.70
 -10  -3  -6    1.80    1.50
 -10   3  -6   -1.30    1.80
  10  -4  -6   -3.00    2.00
 -10  -4   6   -0.70    1.90
  -9  -4   6    0.80    2.30
   9  -4  -6    3.60    2.70
  -9   4   6    1.60    1.80
  -8  -4   6    7.70    2.70
  -8  -4   6    7.90    2.70
   8  -4  -6    4.10    2.90
  -8   4   6    3.90    2.80
  -8   4   6   10.40    2.90
   7  -4  -6    4.00    2.80
  -7  -4   6    2.40    2.40
  -7  -4   6   -3.70    2.10
  -7   4   6   -1.70    2.10
   7   4  -6    0.10    1.70
  -7   4   6    1.10    1.70
  -7   4   6    1.80    2.40
  -7   4   6   -1.20    3.10
  -6  -4   6   97.89    5.70
  -6  -4   6   88.59    5.30
  -6  -4   6   96.59    5.20
   6  -4  -6   90.09    6.10
   6   4  -6   97.29    6.20
  -6   4   6   98.19    4.30
  -6   4   6   92.89    5.20
  -6   4   6   99.09    5.20
   6   4  -6   90.29    4.50
   6   4  -6   89.09    4.30
  -6   4   6   86.99    5.90
   6   4  -6   87.09    4.20
   5  -4  -6   44.80    4.10
   5   4  -6   51.29    3.80
   5   4  -6   55.19    4.90
   5   4  -6   51.49    3.80
   5   4  -6   56.29    3.20
  -5   4   6   62.89    4.00
  -5   4   6   58.59    5.80
   5   4  -6   54.79    3.40
  -5   4   6   62.79    3.90
  -5   4   6   49.00    4.60
   5   4  -6   49.30    3.60
   5   4  -6   43.50    4.70
  -5   4   6   54.69    3.30
   5   4  -6   55.39    3.50
   4  -4  -6   27.60    3.20
   4  -4  -6   22.40    3.50
   4  -4  -6   29.10    3.50
   4   4  -6   23.50    2.70
   4   4  -6   26.50    2.50
  -4   4   6   22.50    2.50
  -4   4   6   24.00    2.40
   4   4  -6   28.40    3.00
   4   4  -6   29.20    2.80
   4   4  -6   27.00    2.30
  -4   4   6   22.50    3.80
   4   4  -6   25.00    2.30
  -4   4   6   25.40    3.20
   4   4  -6   27.80    3.50
   4   4  -6   21.90    3.50
   3  -4  -6  189.38    7.40
   3  -4  -6  193.38    7.00
   3  -4  -6  190.98    6.30
   3  -4  -6  189.78    7.30
   3  -4  -6  191.08    6.50
  -3   4   6  198.78    6.30
   3   4  -6  189.58    5.90
   3   4  -6  186.28    7.00
   3   4  -6  190.88    4.90
   3   4  -6  182.08    6.00
   3   4  -6  192.68    7.50
  -3   4   6  179.78    5.10
   3   4  -6  186.18    5.00
   3   4  -6  205.48    6.70
   3   4  -6  185.88    5.60
   3   4  -6  191.28    5.20
  -2  -4   6  334.87    7.10
   2  -4  -6  346.07    9.10
   2  -4  -6  336.67    8.50
   2  -4  -6  342.87    9.70
   2  -4  -6  329.17    7.90
   2  -4  -6  338.87    9.10
  -2   4   6  325.57    6.80
   2   4  -6  338.57    8.60
   2   4  -6  317.87    6.70
  -2   4   6  314.27    6.80
   2   4  -6  326.67    8.10
   2   4  -6  338.17    8.20
   2   4  -6  341.87    9.50
   2   4  -6  338.67    6.60
   2   4  -6  336.37    7.40
  -2   4   6  331.17    8.00
   2   4  -6  332.07    9.30
  -1  -4   6   91.89    3.30
   1  -4  -6   94.29    4.20
   1  -4  -6   83.79    4.60
   1  -4  -6   88.29    5.10
   1  -4  -6   92.09    3.40
   1  -4  -6   88.39    3.70
   1   4  -6   90.29    4.20
   1   4  -6   86.89    5.10
   1   4  -6   86.39    3.90
  -1   4   6   90.59    3.80
   1   4  -6   87.09    2.80
   1   4  -6   86.39    4.50
   1   4  -6   94.19    3.20
  -1   4   6   87.19    3.00
   1   4  -6   89.59    2.60
   1   4  -6   93.29    4.10
   0  -4  -6  349.57    9.60
   0  -4   6  344.17    7.30
   0  -4  -6  346.37    8.30
   0  -4  -6  345.97    9.10
   0  -4  -6  357.66    8.70
   0   4  -6  343.57    8.00
   0   4  -6  352.66    8.50
   0   4   6  346.87    7.00
   0   4  -6  347.07    7.70
   0   4   6  355.56    8.20
   0   4  -6  352.16    6.20
   0   4  -6  357.06    8.60
   0   4  -6  351.86    9.90
   0   4  -6  347.37    7.00
  -1  -4  -6   16.70    2.30
  -1  -4  -6   18.00    2.80
  -1  -4  -6   14.70    2.10
   1  -4   6   16.30    1.70
  -1  -4  -6   20.10    3.00
  -1   4  -6   16.80    2.00
  -1   4  -6   15.50    2.40
   1   4   6   16.70    1.80
   1   4   6   18.40    2.30
  -1   4  -6   17.30    1.70
   1   4   6   14.50    1.80
  -1   4  -6   15.70    1.20
  -1   4  -6   18.60    3.00
  -2  -4  -6  267.47    7.40
  -2  -4  -6  256.57    7.30
  -2  -4  -6  257.97    8.30
   2  -4   6  254.97    6.00
  -2  -4  -6  249.28    7.90
  -2   4  -6  245.88    5.00
   2   4   6  261.07    6.60
  -2   4  -6  256.37    6.60
  -2   4  -6  255.77    5.20
  -2   4  -6  254.97    6.40
  -2   4  -6  265.87    7.50
  -2   4  -6  262.97    8.90
   2   4   6  244.28    6.30
   2   4   6  252.27    7.30
   2   4   6  256.97    6.10
   3  -4   6  283.87    6.80
  -3  -4  -6  300.17    8.30
  -3  -4  -6  291.77    9.20
  -3  -4  -6  308.47    8.30
  -3  -4  -6  289.27    8.90
  -3   4  -6  308.17    9.90
  -3   4  -6  309.67    7.80
   3   4   6  287.17    8.40
  -3   4  -6  291.47    6.30
   3   4   6  288.47    7.60
   3   4   6  289.97    7.60
  -3   4  -6  294.97    8.30
   3   4   6  295.37    7.30
  -3   4  -6  286.37    6.30
  -4  -4  -6   13.80    2.50
  -4  -4  -6   17.20    2.60
  -4  -4  -6   10.70    2.70
   4  -4   6   12.90    1.80
  -4  -4  -6   16.70    3.30
  -4   4  -6   12.00    2.00
   4   4   6   13.30    2.70
  -4   4  -6   15.00    2.80
  -4   4  -6   16.20    2.70
   4   4   6   16.00    2.70
  -4   4  -6   12.10    2.70
   4   4   6    9.60    2.40
   4   4   6   11.60    2.50
  -4   4  -6   12.10    1.90
   4   4   6   12.80    2.30
  -5  -4  -6   35.30    4.20
  -5  -4  -6   33.20    3.50
  -5  -4  -6   29.80    3.40
   5  -4   6   38.40    3.00
   5   4   6   28.60    3.30
  -5   4  -6   33.00    2.90
  -5   4  -6   33.10    3.90
   5   4   6   38.70    3.90
  -5   4  -6   39.50    4.20
  -5   4  -6   31.90    2.50
   5   4   6   37.10    4.20
  -5   4  -6   32.50    4.10
  -5   4  -6   34.00    3.10
   5   4   6   31.80    4.10
   5   4   6   40.70    5.00
   5   4   6   35.00    4.30
   6  -4   6  140.79    7.10
  -6  -4  -6  130.09    5.70
  -6  -4  -6  139.69    4.90
   6  -4   6  138.49    6.60
   6  -4   6  138.99    6.90
   6   4   6  137.39    7.20
  -6   4  -6  146.79    5.50
   6   4   6  138.99    6.90
  -6   4  -6  135.19    4.30
  -6   4  -6  142.79    5.50
  -7  -4  -6    4.70    2.00
  -7  -4  -6    0.00    1.40
   7  -4   6    3.90    2.30
   7  -4   6    6.10    2.80
  -7   4  -6    4.60    2.30
   7   4   6    1.90    2.90
  -7   4  -6    2.70    1.50
  -7   4  -6    0.50    2.10
   8  -4   6   14.80    3.30
   8  -4   6    8.30    2.70
  -8  -4  -6   12.40    2.50
  -8  -4  -6   11.80    1.90
  -8   4  -6   14.60    3.40
  -8   4  -6   10.00    1.80
  -8   4  -6   18.50    3.10
  -9  -4  -6    4.30    2.00
   9  -4   6    2.30    2.20
  -9   4  -6    3.40    2.10
  -9   4  -6    1.10    1.50
 -10  -4  -6    3.50    1.60
 -10   4  -6    6.00    1.80
  10  -5  -6   -1.40    1.80
 -10  -5   6   -1.00    1.60
  -9  -5   6    7.10    2.00
   9  -5  -6    6.10    2.80
  -9  -5   6   10.00    2.50
  -9   5   6    8.80    2.00
   8  -5  -6    1.50    2.70
  -8  -5   6    3.70    2.30
  -8  -5   6    1.30    2.50
   8   5  -6    2.70    1.80
  -8   5   6    2.50    2.50
  -7  -5   6    2.30    2.40
  -7  -5   6    6.80    2.60
  -7  -5   6    0.80    2.20
   7  -5  -6    6.80    3.10
  -7   5   6    2.90    2.60
  -7   5   6    7.40    2.90
   7   5  -6    5.20    2.00
   7   5  -6    4.70    2.00
  -7   5   6    2.60    1.80
  -6  -5   6   21.90    3.20
   6  -5  -6   17.00    3.50
  -6  -5   6   16.70    3.10
  -6  -5   6   13.30    2.20
  -6  -5   6   17.40    3.10
   6   5  -6   21.20    3.70
  -6   5   6   17.80    2.40
  -6   5   6   14.80    3.60
   6   5  -6   15.70    2.50
   6   5  -6   18.30    3.10
  -6   5   6   21.30    3.10
   6   5  -6   17.00    2.70
   6   5  -6   13.50    2.30
  -6   5   6   15.70    3.00
  -5  -5   6    1.50    1.70
  -5  -5   6    1.50    2.30
  -5  -5   6   -1.70    2.00
   5  -5  -6    5.90    2.90
  -5  -5   6    4.80    2.10
  -5   5   6    0.30    1.80
   5   5  -6    5.00    2.00
   5   5  -6    1.20    1.50
   5   5  -6    0.20    2.40
  -5   5   6    4.20    2.10
   5   5  -6    2.80    1.80
  -5   5   6    1.80    2.60
   5   5  -6    2.30    1.90
  -5   5   6    4.50    2.50
   4  -5  -6   15.40    3.00
  -4   5   6   17.00    2.60
   4   5  -6   22.50    2.50
   4   5  -6   15.00    3.70
   4   5  -6   13.90    3.00
   4   5  -6   14.00    2.10
   4   5  -6   13.10    1.90
   4   5  -6   12.60    2.40
  -4   5   6   15.10    2.70
   4   5  -6   15.20    2.40
  -4   5   6   22.40    4.30
   4   5  -6   11.20    2.40
  -4   5   6   13.00    2.20
   3  -5  -6   17.90    2.80
   3  -5  -6   19.80    2.80
   3  -5  -6   18.30    3.40
   3  -5  -6   20.90    3.40
   3   5  -6   13.70    2.60
  -3   5   6   17.00    2.00
   3   5  -6   14.70    1.90
   3   5  -6   18.10    2.30
   3   5  -6   20.60    2.40
  -3   5   6   16.40    2.50
   3   5  -6   11.10    2.40
   3   5  -6   21.20    3.60
   3   5  -6   16.00    1.80
   2  -5  -6   38.00    4.30
   2  -5  -6   39.10    4.00
   2  -5  -6   37.00    3.70
   2   5  -6   37.90    2.70
  -2   5   6   33.50    2.30
   2   5  -6   41.30    3.80
   2   5  -6   34.00    2.10
   2   5  -6   33.90    2.40
   2   5  -6   32.70    3.80
   2   5  -6   33.40    3.40
  -2   5   6   37.10    3.10
   2   5  -6   32.40    3.20
   2   5  -6   31.90    2.70
   1  -5  -6   11.90    2.80
   1  -5  -6   16.80    3.00
   1  -5  -6   17.20    2.60
  -1  -5   6   12.90    1.70
  -1   5   6   12.10    2.00
   1   5  -6   11.90    2.10
   1   5  -6   14.70    2.70
   1   5  -6   15.70    1.80
   1   5  -6   14.00    2.30
  -1   5   6   16.40    1.70
   1   5  -6   15.90    2.60
   1   5  -6   15.50    1.40
   1   5  -6   13.90    3.00
   1   5  -6   12.90    2.00
   0  -5  -6    3.80    1.80
   0  -5  -6    5.10    2.30
   0  -5   6    4.30    1.30
   0  -5  -6    4.50    2.10
   0  -5  -6    3.90    1.60
   0   5  -6    1.10    1.40
   0   5  -6    3.80    1.20
   0   5  -6    3.00    0.80
   0   5  -6    1.10    2.40
   0   5  -6    6.30    2.10
   0   5   6    2.70    1.20
   0   5   6    4.70    1.70
  -1  -5  -6   27.10    3.10
   1  -5   6   25.50    2.30
  -1  -5  -6   28.50    3.60
  -1  -5  -6   27.80    3.80
  -1  -5  -6   24.60    3.00
  -1   5  -6   20.60    2.40
   1   5   6   24.10    2.20
   1   5   6   26.60    2.40
  -1   5  -6   25.70    2.20
   1   5   6   22.70    2.70
  -1   5  -6   24.30    1.50
  -1   5  -6   26.50    3.20
  -2  -5  -6   46.90    4.10
   2  -5   6   51.99    2.90
  -2  -5  -6   56.59    4.80
  -2  -5  -6   54.09    4.00
  -2  -5  -6   55.39    5.20
  -2   5  -6   50.79    3.00
  -2   5  -6   50.89    2.20
  -2   5  -6   51.89    4.30
   2   5   6   51.49    3.30
   2   5   6   55.19    3.40
   2   5   6   50.69    3.80
  -3  -5  -6   -0.30    2.40
  -3  -5  -6   -1.30    2.20
   3  -5   6    2.80    1.30
  -3  -5  -6    3.60    1.90
  -3  -5  -6    1.90    2.00
  -3   5  -6    4.40    2.20
   3   5   6    4.20    1.60
   3   5   6    3.50    1.70
  -3   5  -6    4.20    1.40
   3   5   6    4.60    2.10
   3   5   6    2.30    2.00
   3   5   6    4.50    2.00
  -3   5  -6    1.90    1.60
  -3   5  -6    4.50    1.30
  -4  -5  -6    1.40    2.80
  -4  -5  -6    1.50    1.80
  -4  -5  -6   -1.00    1.90
   4  -5   6    0.50    1.40
  -4  -5  -6   -0.10    2.30
   4   5   6   -0.40    2.40
   4   5   6    2.00    2.00
  -4   5  -6    3.40    2.40
   4   5   6    1.70    2.30
   4   5   6    0.80    2.10
  -4   5  -6    0.90    1.40
   4   5   6    0.40    1.90
  -4   5  -6   -1.10    1.20
  -4   5  -6    0.20    1.60
   4   5   6   -0.20    1.90
  -5  -5  -6    3.50    2.00
   5  -5   6   -2.10    2.30
  -5  -5  -6    2.00    1.50
   5  -5   6   -2.70    2.00
  -5  -5  -6    1.70    2.30
  -5  -5  -6    4.10    2.20
   5   5   6    2.60    2.30
   5   5   6    2.90    2.90
   5   5   6    0.20    2.10
  -5   5  -6    2.20    2.10
  -5   5  -6    3.10    1.70
  -5   5  -6    4.00    1.90
   5   5   6    3.40    3.00
  -5   5  -6    3.50    1.40
  -6  -5  -6    1.20    2.00
  -6  -5  -6    2.10    1.50
   6  -5   6    6.40    3.00
   6  -5   6    5.20    2.50
  -6  -5  -6   -1.50    1.80
   6   5   6    5.00    2.80
  -6   5  -6    3.60    1.90
   6   5   6    6.30    3.40
  -6   5  -6    1.30    1.30
   6   5   6    2.30    2.90
  -6   5  -6    2.90    1.90
   7  -5   6    6.40    2.60
  -7  -5  -6    8.10    1.80
   7  -5   6   11.00    3.20
  -7  -5  -6    8.40    2.60
  -7   5  -6    8.60    1.80
  -7   5  -6   12.20    2.70
  -7   5  -6    6.60    2.40
   7   5   6   11.00    3.20
  -8  -5  -6    5.50    2.10
   8  -5   6    9.30    2.70
   8  -5   6    8.80    2.90
  -8  -5  -6    6.70    1.70
  -8   5  -6    8.80    1.70
  -8   5  -6    8.80    2.40
   9  -5   6    2.40    2.00
  -9  -5  -6    2.30    1.70
   9  -5   6    0.50    2.10
  -9  -5  -6   -0.20    1.20
  -9   5  -6   -0.70    1.80
  -9   5  -6    1.30    1.40
 -10  -5  -6    2.10    1.40
 -10   5  -6    2.50    1.60
   9  -6  -6    0.20    2.00
  -9  -6   6    0.30    1.40
  -9  -6   6   -1.30    1.70
  -9   6   6   -1.20    1.60
  -8  -6   6   14.20    2.30
   8  -6  -6   13.60    3.10
  -8  -6   6   19.90    3.10
  -8   6   6   16.10    2.30
  -8   6   6   19.10    3.00
   8   6  -6   13.60    2.20
  -7  -6   6    2.30    2.10
  -7  -6   6    1.00    2.20
   7  -6  -6    0.70    2.50
  -7  -6   6    2.10    2.40
  -7  -6   6    3.60    1.60
   7   6  -6    3.70    1.90
  -7   6   6    0.90    2.70
  -7   6   6   -1.60    1.80
   7   6  -6    1.20    2.10
  -6  -6   6   28.80    3.80
  -6  -6   6   29.20    3.60
  -6  -6   6   28.70    3.50
  -6  -6   6   30.30    2.80
   6  -6  -6   26.00    3.90
   6   6  -6   24.40    3.00
   6   6  -6   29.30    3.10
   6   6  -6   31.20    3.10
  -6   6   6   26.00    2.90
  -6   6   6   26.50    3.40
  -6   6   6   32.30    3.70
  -5  -6   6    6.50    2.50
  -5  -6   6    3.50    2.30
  -5  -6   6    3.60    1.70
  -5  -6   6    7.70    2.50
   5  -6  -6    6.10    3.10
   5   6  -6    2.30    1.90
   5   6  -6    5.10    1.80
   5   6  -6    5.10    2.20
  -5   6   6    3.30    2.00
  -5   6   6    0.90    2.20
  -4  -6   6  214.48    6.50
  -4  -6   6  202.98    7.50
  -4  -6   6  198.18    7.60
   4  -6  -6  208.68    8.00
  -4  -6   6  208.58    7.30
  -4   6   6  188.58    7.30
  -4   6   6  208.98    6.30
   4   6  -6  214.78    6.20
   4   6  -6  208.28    8.60
   4   6  -6  206.98    6.70
  -4   6   6  211.58    6.40
   4   6  -6  200.08    7.00
   4   6  -6  213.68    6.00
  -3  -6   6   96.49    5.60
  -3  -6   6   98.99    4.60
  -3  -6   6  105.39    5.20
  -3  -6   6  104.59    5.50
   3   6  -6  104.89    6.00
   3   6  -6  100.29    4.60
  -3   6   6  102.79    4.20
   3   6  -6  103.69    3.90
  -3   6   6  104.89    4.20
  -3   6   6   99.09    4.90
   3   6  -6  104.79    4.20
   2  -6  -6   -1.20    2.40
   2  -6  -6    1.30    2.60
   2  -6  -6    0.70    2.00
   2   6  -6   -0.90    0.90
   2   6  -6   -1.70    2.20
   2   6  -6    0.70    1.80
   2   6  -6   -0.40    1.90
   2   6  -6    0.80    1.30
  -2   6   6   -1.40    1.20
  -2   6   6    1.90    1.60
   2   6  -6    0.70    1.20
   2   6  -6    1.10    1.50
   1  -6  -6    8.10    2.80
  -1  -6   6    6.00    1.60
   1  -6  -6    8.60    2.90
   1  -6  -6   10.40    2.60
  -1   6   6    7.70    1.60
  -1   6   6    6.00    2.00
   1   6  -6    7.70    2.60
   1   6  -6    6.70    2.10
   1   6  -6    8.40    1.90
   1   6  -6    6.60    1.20
   1   6  -6    6.00    1.50
   0  -6  -6  156.18    7.20
   0  -6   6  164.88    5.20
   0  -6  -6  143.09    7.40
   0  -6  -6  146.49    6.10
   0  -6  -6  162.58    6.70
   0   6  -6  156.48    6.00
   0   6  -6  152.38    6.50
   0   6   6  157.98    5.70
   0   6  -6  152.48    3.80
   0   6   6  156.98    4.90
   0   6  -6  160.58    4.70
  -1  -6  -6    7.00    2.20
   1  -6   6    7.60    1.70
  -1  -6  -6   14.90    3.20
  -1  -6  -6   13.10    2.80
  -1  -6  -6    6.70    2.90
   1   6   6    8.10    2.20
  -1   6  -6   11.30    2.70
   1   6   6    9.00    2.00
   1   6   6    8.20    1.90
  -1   6  -6    9.70    1.20
  -1   6  -6   10.40    1.70
  -2  -6  -6   19.10    4.10
  -2  -6  -6   14.80    2.80
  -2  -6  -6   27.10    3.80
  -2  -6  -6   26.10    4.20
   2  -6   6   25.30    2.50
  -2   6  -6   23.40    2.60
  -2   6  -6   27.00    2.00
  -2   6  -6   32.30    4.00
   2   6   6   25.90    2.90
   2   6   6   27.70    3.30
   2   6   6   30.30    3.10
   3  -6   6    5.60    2.90
   3  -6   6    3.10    2.30
  -3  -6  -6    4.20    1.70
   3  -6   6    4.30    2.20
  -3  -6  -6    2.90    2.20
  -3  -6  -6    4.40    2.60
  -3   6  -6    0.90    1.60
   3   6   6    4.30    3.00
   3   6   6    4.40    2.20
   3   6   6    3.90    2.20
  -3   6  -6    6.30    1.60
  -3   6  -6    7.50    1.50
   3   6   6    5.20    2.20
  -4  -6  -6  106.89    5.80
   4  -6   6  102.79    6.30
  -4  -6  -6  118.19    6.50
   4  -6   6  109.79    5.80
  -4  -6  -6  114.79    4.70
  -4  -6  -6  106.09    5.70
  -4   6  -6  110.89    4.20
   4   6   6  104.79    6.00
   4   6   6  105.49    5.80
  -4   6  -6  107.59    5.20
  -4   6  -6  106.09    4.50
   4   6   6  110.59    5.70
   4   6   6  107.19    5.80
  -5  -6  -6    1.60    1.50
   5  -6   6    2.00    2.80
  -5  -6  -6    1.00    2.00
   5  -6   6    3.70    2.40
  -5  -6  -6    3.20    2.10
   5   6   6    3.50    3.00
   5   6   6   -2.20    2.20
  -5   6  -6    0.40    1.70
   5   6   6    0.40    3.00
  -5   6  -6    1.90    1.70
  -6  -6  -6   19.80    2.40
   6  -6   6   14.90    3.00
  -6  -6  -6   19.20    2.90
   6  -6   6   19.50    3.70
  -6  -6  -6   21.80    3.20
   6   6   6   23.70    3.70
  -6   6  -6   21.40    2.10
  -6   6  -6   22.50    2.80
   6   6   6   22.80    4.00
   6   6   6   22.50    4.20
  -6   6  -6   24.90    3.00
   7  -6   6    5.90    2.50
  -7  -6  -6    8.10    1.90
  -7  -6  -6    5.30    2.20
  -7  -6  -6    7.80    2.40
   7  -6   6    5.40    2.80
   7   6   6    7.40    3.20
  -7   6  -6    5.40    1.60
   7   6   6   10.90    2.90
  -7   6  -6   10.10    2.40
  -8  -6  -6    3.00    1.40
  -8  -6  -6    4.60    1.90
   8  -6   6    5.20    2.50
   8  -6   6    3.60    2.10
  -8   6  -6    5.70    1.50
  -9  -6  -6    2.50    1.10
  -9  -6  -6    1.90    1.40
   9  -6   6    2.20    1.80
  -9   6  -6    1.10    1.50
  -8  -7   6    0.80    1.80
  -8  -7   6   -0.70    1.90
   8  -7  -6   -0.30    2.00
  -8  -7   6    0.50    1.50
  -8   7   6    1.10    1.70
  -7  -7   6   11.30    2.60
  -7  -7   6    8.60    1.80
   7  -7  -6    8.60    2.80
  -7  -7   6   11.90    2.60
  -7  -7   6    9.30    2.20
  -7   7   6    7.50    2.00
  -7   7   6   14.50    2.90
   7   7  -6   11.80    2.20
  -6  -7   6    7.60    1.90
  -6  -7   6    4.70    2.50
  -6  -7   6    5.40    2.30
  -6  -7   6    9.90    2.50
   6  -7  -6    6.80    2.80
   6   7  -6   10.20    2.30
  -6   7   6    8.30    2.80
  -6   7   6    8.30    2.30
   6   7  -6    7.30    2.20
  -5  -7   6   12.60    2.90
  -5  -7   6   17.20    2.30
  -5  -7   6   10.20    2.70
   5  -7  -6   12.90    3.30
  -5  -7   6   14.20    2.80
   5   7  -6   15.00    2.50
   5   7  -6    9.10    2.10
  -5   7   6    8.40    2.40
   5   7  -6   18.20    2.90
  -5   7   6   13.70    3.00
  -4  -7   6    8.00    2.40
  -4  -7   6   12.10    2.70
  -4  -7   6   10.80    2.10
  -4  -7   6   11.90    2.90
   4   7  -6   11.70    2.60
  -4   7   6    3.90    2.20
   4   7  -6   11.20    2.20
  -4   7   6   10.70    2.40
   4   7  -6   13.20    2.10
  -3  -7   6   17.40    3.20
  -3  -7   6   22.50    3.30
  -3  -7   6   28.50    3.60
  -3  -7   6   22.90    2.80
  -3   7   6   21.20    2.40
   3   7  -6   24.80    2.40
   3   7  -6   24.00    2.60
  -2  -7   6   26.00    3.40
  -2  -7   6   24.20    2.70
  -2  -7   6   19.80    3.20
  -2  -7   6   24.50    3.30
  -2   7   6   27.50    2.60
   2   7  -6   25.40    2.40
   2   7  -6   29.30    2.40
   2   7  -6   24.50    2.60
  -2   7   6   23.80    2.90
   1  -7  -6    3.80    2.60
  -1  -7   6   -3.20    1.90
  -1  -7   6    3.30    2.40
  -1  -7   6    1.10    1.60
  -1  -7   6    2.20    2.30
   1   7  -6    1.30    1.30
  -1   7   6    1.40    1.80
   1   7  -6   -0.10    1.00
  -1   7   6    1.50    1.50
   0  -7  -6    8.60    2.70
   0  -7   6    1.80    1.60
   0  -7   6    1.70    2.00
   0  -7   6    0.60    2.40
   0  -7  -6    5.10    2.70
   0   7   6    3.60    1.70
   0   7  -6    2.00    1.00
   0   7  -6    1.00    1.20
   0   7   6   -0.70    1.70
   1  -7   6   70.09    5.10
  -1  -7  -6   74.59    5.60
   1  -7   6   74.59    5.50
  -1  -7  -6   71.79    5.10
   1  -7   6   72.89    4.10
   1  -7   6   79.79    4.80
  -1   7  -6   65.69    3.50
   1   7   6   73.09    4.00
  -1   7  -6   75.89    2.70
   1   7   6   72.29    4.40
   1   7   6   70.29    4.20
   2  -7   6  100.79    5.80
  -2  -7  -6  103.09    5.90
  -2  -7  -6  110.09    6.50
  -2  -7  -6  106.99    4.90
   2  -7   6  106.89    6.30
   2  -7   6  105.99    5.30
  -2   7  -6   95.49    4.40
   2   7   6  110.29    5.10
   2   7   6  106.69    5.10
   2   7   6   91.19    5.10
  -2   7  -6  107.89    3.60
   3  -7   6   48.50    4.30
   3  -7   6   55.19    4.40
   3  -7   6   58.29    5.50
  -3  -7  -6   48.70    4.60
  -3  -7  -6   45.90    3.60
   3   7   6   48.70    4.30
  -3   7  -6   46.90    3.00
   3   7   6   64.79    5.10
   3   7   6   53.29    5.40
  -4  -7  -6  109.69    4.90
   4  -7   6  110.99    6.10
  -4  -7  -6  114.89    5.90
   4  -7   6  113.39    6.80
   4   7   6  121.39    6.70
  -4   7  -6  116.29    4.80
   4   7   6  114.49    6.60
   4   7   6  128.39    6.10
  -4   7  -6  114.69    4.40
  -5  -7  -6   42.90    3.90
   5  -7   6   43.00    4.90
  -5  -7  -6   38.10    3.30
  -5  -7  -6   41.30    4.20
   5  -7   6   43.20    4.20
   5   7   6   38.10    4.90
  -5   7  -6   40.50    3.30
   5   7   6   48.30    4.40
   5   7   6   38.60    4.80
  -5   7  -6   38.90    3.30
  -6  -7  -6    1.50    2.00
   6  -7   6   -2.20    2.40
   6  -7   6    1.30    2.20
  -6  -7  -6    1.20    1.90
  -6  -7  -6   -2.00    1.30
  -6   7  -6    0.70    1.40
   6   7   6    2.10    2.70
  -6   7  -6    0.10    1.70
   6   7   6    2.80    3.20
  -7  -7  -6    1.20    1.70
   7  -7   6   -0.50    2.20
  -7  -7  -6    0.80    1.90
  -7  -7  -6    0.90    1.40
   7  -7   6    2.50    2.00
  -7   7  -6    2.00    1.40
   7   7   6    1.00    2.60
   8  -7   6   10.40    1.90
   8  -7   6    8.80    2.30
  -8  -7  -6    6.20    1.60
  -8  -7  -6   11.50    1.60
  -8   7  -6   10.00    1.70
  -7  -8   6    4.00    1.70
   7  -8  -6    1.70    2.00
  -7  -8   6    0.60    1.30
  -7  -8   6    0.20    1.40
  -7  -8   6    1.30    1.80
   7   8  -6    2.10    1.80
  -6  -8   6    4.50    1.90
  -6  -8   6    9.70    1.90
  -6  -8   6   10.60    2.40
   6  -8  -6    7.70    2.70
  -6  -8   6    7.20    2.30
   6   8  -6   16.90    2.50
  -6   8   6   11.20    2.10
  -5  -8   6   10.10    2.60
  -5  -8   6    8.10    2.30
  -5  -8   6   11.10    2.50
  -5  -8   6    8.10    1.90
   5   8  -6    9.30    2.20
  -5   8   6   16.10    2.60
   5   8  -6    9.00    2.20
  -4  -8   6    2.20    1.60
  -4  -8   6    1.00    2.20
  -4  -8   6    1.20    2.10
  -4  -8   6   -2.20    2.00
  -4   8   6    5.30    2.00
   4   8  -6    1.70    1.70
   4   8  -6   -2.60    1.80
  -3  -8   6   18.00    2.50
  -3  -8   6   20.90    3.40
  -3  -8   6   17.30    3.10
  -3  -8   6   18.80    3.10
  -3   8   6   11.10    2.90
   3   8  -6   16.40    2.10
   3   8  -6   20.40    2.40
  -2  -8   6   12.30    2.20
  -2  -8   6   17.80    3.20
  -2  -8   6   14.10    3.00
  -2  -8   6   12.30    2.70
  -2   8   6    9.90    2.20
   2   8  -6   16.90    2.00
   2   8  -6   14.70    2.00
  -1  -8   6   14.70    2.90
  -1  -8   6   12.30    2.60
  -1  -8   6   10.50    2.10
  -1  -8   6    8.70    3.00
   1   8  -6   11.80    1.60
  -1   8   6    9.60    2.10
   0  -8   6   64.29    3.90
   0  -8   6   67.39    4.70
   0  -8   6   80.39    5.50
   0   8  -6   64.19    2.80
   0   8   6   59.79    3.90
   1  -8   6    5.10    2.30
  -1  -8  -6    1.90    2.40
   1  -8   6    0.20    2.30
  -1   8  -6    0.80    1.20
   1   8   6    2.40    2.30
   1   8   6    4.60    1.90
   2  -8   6  105.49    6.00
   2  -8   6  109.29    6.10
  -2  -8  -6  113.09    4.70
  -2  -8  -6  120.79    5.90
   2  -8   6  118.39    5.50
  -2   8  -6  100.99    3.70
   2   8   6  107.89    5.50
   2   8   6  101.89    5.10
  -3  -8  -6   25.90    3.60
   3  -8   6   27.80    3.60
   3  -8   6   28.40    4.30
  -3  -8  -6   23.50    2.80
   3   8   6   30.30    4.00
   3   8   6   25.10    5.30
   3   8   6   25.20    3.70
  -4  -8  -6   81.79    5.00
  -4  -8  -6   72.09    3.90
   4  -8   6   73.69    5.30
   4  -8   6   87.59    5.70
   4   8   6   72.09    5.90
  -4   8  -6   75.59    3.80
   5  -8   6   -0.40    2.10
  -5  -8  -6    3.40    1.60
   5  -8   6   -0.20    2.40
  -5  -8  -6   -0.80    1.80
  -5   8  -6   -0.50    1.40
   5   8   6   -1.80    2.90
   5   8   6    4.40    2.90
   6  -8   6   11.20    2.80
  -6  -8  -6   13.00    1.90
  -6  -8  -6    5.50    2.00
   6  -8   6    7.10    2.10
  -6  -8  -6    8.70    1.90
   6   8   6    6.10    3.20
  -6   8  -6    9.50    1.70
  -7  -8  -6    3.10    1.80
   7  -8   6    3.00    2.00
  -7  -8  -6    4.00    1.40
  -7  -8  -6    4.20    1.40
  -6  -9   6   -2.70    1.20
  -6  -9   6    2.10    1.50
  -6  -9   6   -2.00    1.40
  -6  -9   6    1.70    1.80
  -5  -9   6   -1.00    1.70
  -5  -9   6    0.30    1.60
  -5  -9   6    1.30    1.40
  -5  -9   6    1.40    1.70
   5   9  -6   -1.50    1.60
  -4  -9   6    1.10    2.00
  -4  -9   6   -1.20    1.30
  -4  -9   6    1.20    1.80
  -4  -9   6   -1.30    1.90
   4   9  -6   -1.00    1.60
  -3  -9   6    1.00    1.60
  -3  -9   6    1.30    2.20
  -3  -9   6    0.20    2.20
  -3  -9   6    3.20    2.00
  -2  -9   6   14.60    2.20
  -2  -9   6   15.40    3.00
  -2  -9   6    9.80    2.40
  -2  -9   6    8.90    2.50
   2   9  -6   11.20    1.80
  -1  -9   6    5.40    2.20
  -1  -9   6    5.90    1.90
  -1  -9   6    4.70    2.30
   0  -9   6    3.80    2.10
   0  -9   6    4.80    1.80
   0  -9   6    3.40    2.40
  -1  -9  -6    7.40    2.50
   1  -9   6   10.70    2.50
   1  -9   6    9.40    2.60
   1   9   6    8.70    2.50
   2  -9   6    4.00    2.20
  -2  -9  -6    1.60    2.10
   2   9   6   -0.40    2.30
   3  -9   6   12.20    3.00
  -3  -9  -6   11.20    2.60
  -3  -9  -6   12.60    2.00
   3  -9   6   11.10    2.60
   3   9   6    6.30    3.30
  -4  -9  -6   10.20    2.30
  -4  -9  -6    9.90    1.80
   4  -9   6   11.00    2.80
   4   9   6    6.60    3.10
  -5  -9  -6    2.30    1.70
   5  -9   6    0.10    1.90
  -5  -9  -6    1.00    1.30
   5   9   6    2.40    2.70
  -3 -10   6    1.70    1.60
  -3 -10   6    2.70    1.50
  -3 -10   6    3.10    2.00
  -2 -10   6    0.40    3.10
  -2 -10   6    2.30    1.60
  -2 -10   6    5.50    1.80
  -1 -10   6    9.60    2.00
  -1 -10   6    6.00    1.70
  -2 -10  -6    8.30    2.00
  -3 -10  -6    7.90    1.80
 -10   0   7    2.50    2.80
  -9   0   7   75.89    4.60
   8   0  -7   -2.40    3.00
  -8   0   7   -5.90    2.40
   7   0  -7   -1.60    3.20
   6   0  -7    1.10    1.80
   6   0  -7   -1.00    2.60
   6   0  -7   -0.20    2.30
   5   0  -7  416.66   10.00
   5   0  -7  420.46   11.80
   5   0  -7  428.76   11.50
   5   0  -7  417.96   10.40
   4   0  -7    9.70    2.00
   4   0  -7    7.20    2.40
   4   0  -7    9.20    2.50
   4   0  -7    8.80    2.10
   3   0  -7  528.65   11.60
   3   0  -7  518.45   10.80
  -3   0   7  513.45   11.30
  -3   0   7  520.35    9.90
   3   0  -7  526.05   11.80
   3   0  -7  513.85   10.00
  -3   0   7  521.15   10.20
   3   0  -7  504.15   10.40
   2   0  -7    1.60    1.20
  -2   0   7   -0.40    1.30
   2   0  -7    0.50    1.60
   2   0  -7    0.10    0.90
  -2   0   7    0.90    0.60
   2   0  -7   -0.70    1.30
   2   0  -7   -1.70    1.80
   2   0  -7    0.00    1.40
   2   0  -7    0.90    1.50
   1   0  -7  135.39    4.00
   1   0  -7  131.59    4.90
  -1   0   7  132.59    2.80
   1   0  -7  141.19    4.90
   1   0  -7  136.29    4.30
   1   0  -7  138.29    4.40
   1   0  -7  131.89    4.20
  -1   0   7  129.09    4.60
   1   0  -7  136.89    3.70
   0   0  -7    1.00    1.60
   0   0  -7   -0.30    1.20
   0   0  -7    7.30    1.50
   0   0   7   -0.40    0.70
   0   0  -7    2.10    1.30
   0   0   7    0.50    1.20
   0   0  -7   -0.70    1.10
   0   0  -7    1.30    1.20
   0   0  -7    1.10    1.10
  -1   0  -7 1307.57   21.00
  -1   0  -7 1301.07   20.50
   1   0   7 1346.47   20.00
  -1   0  -7 1284.77   20.60
  -1   0  -7 1315.47   21.70
   1   0   7 1320.67   21.80
  -1   0  -7 1304.97   21.10
  -1   0  -7 1322.97   21.50
  -1   0  -7 1296.47   21.40
  -2   0  -7    1.40    1.20
  -2   0  -7    1.70    1.60
   2   0   7   -0.60    0.80
  -2   0  -7    0.30    1.00
  -2   0  -7   -2.10    1.00
  -2   0  -7    0.30    1.00
  -2   0  -7    1.20    1.00
  -2   0  -7    1.40    1.00
  -2   0  -7    2.20    1.40
  -3   0  -7  687.03   13.50
   3   0   7  684.73   12.20
  -3   0  -7  711.93   12.80
  -3   0  -7  689.93   13.80
  -3   0  -7  694.83   12.10
  -3   0  -7  715.43   13.00
  -3   0  -7  675.83   12.20
  -4   0  -7    0.30    1.70
   4   0   7    0.70    1.10
  -4   0  -7    0.80    1.10
  -5   0  -7  365.56   10.00
   5   0   7  363.06    8.50
   6   0   7    1.00    1.60
  -6   0  -7    3.50    2.50
  -7   0  -7  198.78    6.70
  -7   0  -7  194.28    6.40
   7   0   7  198.18    7.50
  -8   0  -7   -0.30    1.80
  -8   0  -7   -0.60    1.80
  -9   0  -7   -0.80    1.70
  -9   0  -7    2.40    2.00
 -10   0  -7    2.90    2.00
 -10   0  -7    0.60    1.50
 -11   0  -7    0.50    1.20
 -11   0  -7    1.30    1.50
 -11  -1   7    0.20    1.50
 -10  -1   7   -0.70    2.20
  -9  -1   7    1.70    2.30
   9  -1  -7    3.20    3.10
  -9   1   7    6.80    2.80
   8  -1  -7    9.70    3.60
  -8  -1   7   16.70    3.00
   7  -1  -7    3.10    3.00
  -7  -1   7    1.60    3.00
  -7   1   7    3.00    1.80
   7   1  -7    1.40    3.60
   7   1  -7   -1.70    2.60
   6  -1  -7    5.90    2.40
   6  -1  -7   16.70    3.80
   6  -1  -7   13.80    3.00
   6   1  -7   12.90    3.40
  -6   1   7   18.30    2.10
   6   1  -7   15.20    3.10
   6   1  -7   10.90    2.40
  -6   1   7   12.10    2.60
   5  -1  -7    4.70    2.20
   5  -1  -7    8.10    2.70
   5  -1  -7    3.90    2.50
   5  -1  -7    4.30    2.00
  -5   1   7    2.60    2.20
  -5   1   7    2.50    2.30
   5   1  -7    7.10    2.60
  -5   1   7    2.00    1.80
   5   1  -7    3.30    2.40
  -5   1   7   10.40    2.00
   5   1  -7    6.20    2.10
   5   1  -7    6.00    2.20
   4  -1  -7  814.92   15.60
   4  -1  -7  813.12   15.30
   4  -1  -7  788.52   16.60
   4  -1  -7  785.62   16.80
   4   1  -7  785.72   16.30
   4   1  -7  788.92   15.40
  -4   1   7  792.42   14.60
  -4   1   7  770.72   14.50
   4   1  -7  794.62   16.70
   4   1  -7  794.12   13.10
  -4   1   7  793.72   16.30
   4   1  -7  798.12   14.90
   4   1  -7  797.72   14.20
   3  -1  -7   30.40    2.30
   3  -1  -7   27.80    3.10
   3  -1  -7   31.10    2.70
   3  -1  -7   33.70    2.90
   3  -1  -7   24.60    3.00
   3  -1  -7   31.90    2.70
   3   1  -7   27.90    3.10
  -3   1   7   33.70    3.10
   3   1  -7   35.20    1.80
   3   1  -7   31.50    2.40
   3   1  -7   27.30    3.10
  -3   1   7   35.70    2.70
   3   1  -7   30.10    2.00
   3   1  -7   29.30    2.40
   3   1  -7   31.70    2.70
   3   1  -7   30.50    2.70
   2  -1  -7    5.20    2.00
   2  -1  -7    5.60    1.80
   2  -1  -7    7.00    1.70
   2  -1  -7    7.50    1.80
   2  -1  -7    7.30    1.60
   2  -1  -7    5.80    1.60
  -2  -1   7    9.20    1.10
   2   1  -7    7.30    1.10
   2   1  -7    5.80    1.30
   2   1  -7    8.50    1.90
  -2   1   7    6.50    1.80
   2   1  -7    8.10    2.20
   2   1  -7    8.40    1.80
   2   1  -7    8.50    2.00
  -2   1   7    8.30    1.70
   2   1  -7    6.10    1.50
   1  -1  -7  482.25   10.50
   1  -1  -7  491.55   10.20
   1  -1  -7  484.95    9.30
   1  -1  -7  489.75    9.50
  -1  -1   7  497.25    8.20
   1  -1  -7  504.55    9.70
   1  -1  -7  498.35    9.80
   1   1  -7  493.95   10.30
   1   1  -7  491.75    9.60
  -1   1   7  490.45   10.10
   1   1  -7  500.25   10.60
   1   1  -7  490.55    8.00
  -1   1   7  484.25    7.50
   1   1  -7  502.65    9.60
   1   1  -7  476.35    9.50
   1   1  -7  498.55    9.50
  -1   1   7  487.15    9.30
   0  -1  -7   40.50    2.40
   0  -1   7   44.80    1.90
   0  -1  -7   47.50    2.90
   0  -1  -7   41.60    2.60
   0  -1  -7   40.70    2.80
   0  -1  -7   44.30    3.10
   0  -1  -7   42.20    2.60
   0   1   7   47.40    3.10
   0   1  -7   44.20    1.90
   0   1  -7   55.19    3.60
   0   1  -7   46.40    2.20
   0   1  -7   49.50    2.80
   0   1  -7   43.80    2.80
   0   1   7   44.60    1.60
   0   1  -7   46.70    2.80
   0   1  -7   45.90    2.50
   0   1  -7   49.90    2.50
   0   1   7   48.10    2.70
   1  -1   7  885.81   14.00
  -1  -1  -7  877.01   15.50
  -1  -1  -7  864.71   14.70
  -1  -1  -7  868.31   14.20
  -1  -1  -7  873.51   14.80
  -1  -1  -7  879.51   15.10
  -1  -1  -7  864.01   15.30
  -1   1  -7  869.51   14.50
   1   1   7  846.72   14.90
  -1   1  -7  887.71   15.40
  -1   1  -7  867.81   14.20
  -1   1  -7  888.91   14.90
  -1   1  -7  883.01   15.30
  -1   1  -7  864.01   14.70
   1   1   7  896.31   13.90
  -1   1  -7  884.11   15.90
   1   1   7  887.31   15.90
  -1   1  -7  876.81   14.10
  -2  -1  -7  292.37    5.70
  -2  -1  -7  293.87    6.20
  -2  -1  -7  291.97    7.30
  -2  -1  -7  285.77    6.80
  -2  -1  -7  288.07    6.30
  -2  -1  -7  290.57    6.90
   2  -1   7  290.17    6.00
  -2   1  -7  299.57    7.40
   2   1   7  302.87    7.60
   2   1   7  289.87    6.10
  -2   1  -7  288.87    6.20
  -2   1  -7  305.97    7.10
  -2   1  -7  290.17    7.60
   2   1   7  296.67    6.90
  -2   1  -7  297.87    6.90
  -2   1  -7  296.47    6.60
  -3  -1  -7   23.70    2.70
   3  -1   7   21.50    1.90
  -3  -1  -7   21.10    2.10
  -3  -1  -7   23.40    2.30
  -3  -1  -7   23.10    1.90
  -3   1  -7   23.30    2.10
  -3   1  -7   20.00    2.10
  -3   1  -7   23.40    2.30
   3   1   7   16.10    2.30
  -3   1  -7   18.00    2.50
  -3   1  -7   25.90    2.70
  -3   1  -7   16.30    2.00
   3   1   7   22.30    2.00
  -3   1  -7   26.50    2.90
   3   1   7   24.20    2.50
   4  -1   7  101.79    3.80
  -4  -1  -7  116.19    5.10
  -4  -1  -7  109.69    4.20
  -4   1  -7  101.99    4.10
  -4   1  -7   99.59    3.90
  -4   1  -7  105.69    3.90
  -4   1  -7  106.79    5.00
  -4   1  -7  102.09    3.80
   4   1   7  106.39    4.00
  -4   1  -7  109.49    5.00
  -4   1  -7  100.29    4.90
  -5  -1  -7  351.26   10.00
   5  -1   7  348.27    8.20
  -5  -1  -7  356.96    8.60
  -5   1  -7  348.27    7.00
  -5   1  -7  348.97   10.50
  -5   1  -7  375.06   10.00
  -5   1  -7  347.77    8.20
  -5   1  -7  337.97    8.20
   5   1   7  365.86    8.60
  -6  -1  -7  529.05   13.50
  -6   1  -7  511.75    9.80
  -6   1  -7  543.05   13.60
   6   1   7  526.05   11.70
  -6   1  -7  532.55   12.00
  -7  -1  -7  168.88    6.10
  -7  -1  -7  163.48    6.20
   7  -1   7  165.08    7.00
  -7   1  -7  181.58    6.20
  -7   1  -7  170.88    4.70
  -8  -1  -7    8.00    2.20
   8  -1   7    4.00    2.40
  -8  -1  -7    2.00    1.80
  -8   1  -7    6.50    2.00
  -8   1  -7    8.50    2.40
  -9  -1  -7   10.90    2.30
  -9  -1  -7    7.60    2.40
  -9   1  -7    5.10    2.00
  -9   1  -7    4.30    2.30
 -10  -1  -7    1.70    1.60
 -10  -1  -7    0.90    1.60
 -10   1  -7   -0.70    1.40
 -10   1  -7    0.60    2.00
 -11  -1  -7   -0.20    1.20
 -11  -1  -7   -0.20    1.20
 -11   1  -7    0.70    1.50
 -11  -2   7   -0.10    1.60
 -10  -2   7    3.90    2.20
 -10   2   7    1.60    2.20
  -9  -2   7   10.10    2.90
   9  -2  -7    3.20    3.00
  -8  -2   7    4.70    2.40
   8  -2  -7    1.20    3.10
  -8   2   7    4.30    2.00
   7  -2  -7   12.30    3.70
  -7  -2   7   12.80    2.80
  -7   2   7   16.00    3.00
  -7   2   7   12.00    2.20
   7   2  -7   10.40    3.40
   6  -2  -7   16.20    3.10
   6   2  -7   20.40    2.30
  -6   2   7   18.50    3.00
  -6   2   7   16.40    3.40
   6   2  -7   11.90    3.50
   6   2  -7   17.00    3.30
  -6   2   7   12.00    3.50
  -6   2   7   18.00    2.90
   5  -2  -7    1.30    2.30
   5  -2  -7    1.10    1.90
   5  -2  -7    1.50    2.00
   5   2  -7    3.00    1.50
   5   2  -7   -0.70    2.00
  -5   2   7    1.10    1.90
  -5   2   7    3.00    1.50
   5   2  -7    1.20    1.90
  -5   2   7    3.20    2.20
   5   2  -7    2.30    1.30
   5   2  -7    0.20    2.40
   5   2  -7    3.50    2.40
  -5   2   7    1.60    2.60
   5   2  -7    2.00    1.30
  -5   2   7    3.20    1.80
   4  -2  -7  172.08    7.20
   4  -2  -7  177.58    7.00
   4  -2  -7  177.28    6.10
   4  -2  -7  180.18    6.10
   4   2  -7  175.78    6.90
  -4   2   7  163.28    6.40
   4   2  -7  179.48    6.90
   4   2  -7  180.78    5.70
  -4   2   7  164.48    6.50
   4   2  -7  174.48    5.30
   4   2  -7  175.18    5.60
   4   2  -7  182.78    6.30
   4   2  -7  174.68    4.50
  -4   2   7  171.48    5.60
   4   2  -7  166.18    4.70
  -4   2   7  180.98    5.50
   4   2  -7  173.18    4.70
   3  -2  -7  492.65   11.70
   3  -2  -7  490.95   10.50
   3  -2  -7  501.95   11.80
   3  -2  -7  498.95   10.50
   3  -2  -7  486.05   10.40
   3   2  -7  485.55    9.00
   3   2  -7  486.35    8.90
   3   2  -7  500.15   11.70
  -3   2   7  498.15    9.90
   3   2  -7  487.75    9.00
   3   2  -7  485.75   10.00
   3   2  -7  480.05   11.30
   3   2  -7  490.35   10.30
  -3   2   7  478.55   11.00
   3   2  -7  489.35   10.00
   3   2  -7  494.65   10.60
  -3   2   7  488.95    9.80
   2  -2  -7   16.40    2.40
   2  -2  -7   18.00    2.10
  -2  -2   7   13.00    1.30
   2  -2  -7   22.20    2.00
   2  -2  -7   13.10    2.40
   2  -2  -7   11.70    2.00
   2  -2  -7   15.30    2.50
   2   2  -7   12.70    1.80
   2   2  -7   13.60    1.80
   2   2  -7   13.40    2.30
  -2   2   7   15.60    2.20
   2   2  -7   13.70    2.60
   2   2  -7   17.40    2.30
   2   2  -7   14.00    2.10
  -2   2   7   14.10    1.70
   2   2  -7   13.40    1.40
   1  -2  -7  692.53   12.90
   1  -2  -7  678.13   12.30
   1  -2  -7  674.63   12.70
   1  -2  -7  696.33   12.20
   1  -2  -7  664.53   13.60
  -1  -2   7  676.43   11.30
   1  -2  -7  691.53   13.10
   1   2  -7  681.13   13.80
   1   2  -7  680.93   12.10
   1   2  -7  676.83   12.70
   1   2  -7  689.23   13.20
   1   2  -7  676.63   12.40
   1   2  -7  684.63   12.40
  -1   2   7  686.23   13.10
   1   2  -7  697.33   11.30
  -1   2   7  663.23   11.90
   0  -2  -7    0.10    1.20
   0  -2  -7    3.80    1.40
   0  -2  -7    0.40    1.60
   0  -2  -7    0.10    1.20
   0  -2  -7    1.40    1.60
   0  -2  -7    2.00    1.10
   0  -2   7    1.60    0.90
   0   2  -7    0.50    1.20
   0   2  -7    0.50    1.20
   0   2   7   -0.30    1.10
   0   2  -7    0.70    1.00
   0   2  -7    2.00    1.90
   0   2   7    1.20    1.40
   0   2  -7   -0.10    1.40
   0   2  -7    0.60    0.80
   0   2  -7    1.60    1.10
   0   2   7    1.00    0.70
  -1  -2  -7  110.59    3.20
  -1  -2  -7  110.29    4.00
  -1  -2  -7  107.89    4.50
  -1  -2  -7  104.19    2.90
  -1  -2  -7  112.29    4.50
  -1  -2  -7  109.79    4.00
   1  -2   7  116.79    3.30
   1   2   7  115.79    4.00
  -1   2  -7  113.19    3.60
  -1   2  -7  108.59    3.20
   1   2   7  107.99    4.40
  -1   2  -7  116.99    4.10
  -1   2  -7  112.49    3.10
  -1   2  -7  110.19    3.50
  -1   2  -7  112.09    5.00
  -1   2  -7  120.39    4.20
  -1   2  -7  112.99    3.90
   1   2   7  110.29    3.10
  -2  -2  -7   42.50    2.70
  -2  -2  -7   39.40    2.70
  -2  -2  -7   42.40    3.10
  -2  -2  -7   44.00    3.40
   2  -2   7   38.70    2.10
  -2   2  -7   41.00    2.90
   2   2   7   36.70    3.20
  -2   2  -7   42.00    2.20
  -2   2  -7   41.10    3.50
  -2   2  -7   38.30    2.80
  -2   2  -7   44.10    2.60
   2   2   7   40.30    2.90
   2   2   7   42.80    2.50
   2   2   7   50.09    5.00
  -2   2  -7   39.20    2.80
  -2   2  -7   41.90    2.90
  -3  -2  -7   67.89    3.20
  -3  -2  -7   67.89    3.80
  -3  -2  -7   69.39    4.20
   3  -2   7   65.99    2.80
  -3  -2  -7   68.89    3.50
   3   2   7   61.19    3.70
  -3   2  -7   79.29    3.50
   3   2   7   67.09    4.00
  -3   2  -7   62.39    3.70
  -3   2  -7   65.49    4.40
   3   2   7   61.59    3.60
  -3   2  -7   61.49    3.70
  -3   2  -7   60.19    2.90
  -3   2  -7   66.09    3.50
   3   2   7   68.99    3.30
  -3   2  -7   63.39    3.00
  -4  -2  -7   59.39    4.30
  -4  -2  -7   54.49    3.40
   4  -2   7   48.70    2.80
  -4  -2  -7   53.29    3.00
  -4  -2  -7   50.39    3.40
  -4   2  -7   57.79    3.20
   4   2   7   43.20    3.80
   4   2   7   55.89    4.20
   4   2   7   52.19    3.30
  -4   2  -7   53.09    3.80
  -4   2  -7   56.09    3.40
  -4   2  -7   51.59    3.00
   4   2   7   60.59    3.80
  -4   2  -7   58.89    4.10
  -4   2  -7   64.09    5.00
   5  -2   7    1.30    1.30
  -5  -2  -7    7.40    2.40
  -5  -2  -7    0.00    1.40
   5   2   7    7.30    2.90
  -5   2  -7    4.40    2.30
  -5   2  -7   -1.70    1.40
  -5   2  -7    6.30    1.30
  -5   2  -7    3.00    1.60
  -5   2  -7    0.70    1.30
  -5   2  -7    1.00    1.60
   5   2   7   -1.20    1.50
  -6  -2  -7    6.30    2.70
   6  -2   7    1.90    1.50
  -6   2  -7    5.90    2.00
   6   2   7    1.80    1.80
  -6   2  -7    0.70    2.30
  -6   2  -7    1.70    2.50
  -6   2  -7    3.60    1.30
  -6   2  -7    4.40    1.80
  -7  -2  -7    6.00    2.10
  -7  -2  -7    5.20    2.60
  -7  -2  -7    7.40    1.70
   7  -2   7    8.30    2.40
  -7   2  -7   11.10    2.50
  -7   2  -7    6.30    2.30
  -7   2  -7    9.10    1.60
   8  -2   7   15.00    3.10
  -8  -2  -7   14.20    2.60
  -8  -2  -7   17.50    2.80
  -8   2  -7   10.90    1.90
  -8   2  -7   15.10    2.40
  -9  -2  -7    0.80    1.70
  -9  -2  -7    1.30    1.80
  -9   2  -7    1.30    2.00
  -9   2  -7    1.70    1.70
 -10  -2  -7    4.10    1.70
 -10  -2  -7    0.70    1.40
 -10   2  -7   -0.20    1.80
 -11  -2  -7    2.00    1.20
 -11  -2  -7    4.90    1.30
 -11   2  -7    7.60    2.00
 -11  -3   7    1.90    1.50
 -11   3   7    0.60    1.60
 -10  -3   7    3.60    2.10
  10  -3  -7    1.50    2.30
 -10   3   7    3.20    2.10
   9  -3  -7    2.60    2.80
  -9  -3   7    2.80    2.40
  -9   3   7   -0.80    1.80
  -8  -3   7   60.99    5.00
   8  -3  -7   47.90    5.10
  -8   3   7   49.99    4.50
  -8   3   7   61.09    3.90
  -7  -3   7   98.89    5.70
   7  -3  -7  106.19    6.60
   7   3  -7   97.39    4.20
   7   3  -7  103.29    6.70
  -7   3   7  103.99    5.80
  -7   3   7  102.69    5.80
   6  -3  -7   38.50    4.90
  -6   3   7   26.10    3.90
  -6   3   7   26.80    3.20
   6   3  -7   32.60    2.90
  -6   3   7   28.80    2.80
   6   3  -7   27.50    5.30
   6   3  -7   31.20    4.10
  -6   3   7   35.90    3.80
  -6   3   7   28.90    4.60
   6   3  -7   32.20    2.70
   5  -3  -7    4.80    3.20
   5  -3  -7   -0.10    2.00
   5   3  -7    0.60    1.40
  -5   3   7    2.80    2.20
  -5   3   7    2.70    1.80
   5   3  -7    2.10    1.40
  -5   3   7    0.90    1.90
   5   3  -7    1.80    1.60
  -5   3   7   -1.60    2.50
   5   3  -7    1.60    2.60
  -5   3   7    0.90    1.50
   5   3  -7    2.90    1.50
   5   3  -7   -0.80    1.90
   5   3  -7    0.40    1.40
   5   3  -7   -1.50    1.20
   4  -3  -7   22.30    2.90
   4  -3  -7   20.20    3.30
   4  -3  -7   20.20    2.80
   4  -3  -7   19.50    3.50
  -4   3   7   24.20    3.20
   4   3  -7   20.10    2.60
  -4   3   7   19.80    3.40
   4   3  -7   17.70    2.40
   4   3  -7   19.80    2.00
  -4   3   7   23.40    2.50
   4   3  -7   19.10    3.20
   4   3  -7   17.20    2.60
   4   3  -7   23.00    3.40
   4   3  -7   18.90    2.00
   4   3  -7   16.50    1.90
  -4   3   7   21.50    2.60
   4   3  -7   18.20    2.30
   3  -3  -7    5.20    2.40
   3  -3  -7    8.00    2.10
   3  -3  -7    5.30    1.90
   3  -3  -7    4.70    2.40
   3  -3  -7    7.40    2.10
  -3   3   7    5.30    2.00
   3   3  -7    9.80    2.50
   3   3  -7    7.00    1.30
   3   3  -7    5.30    2.00
   3   3  -7    4.60    1.50
   3   3  -7    4.40    1.40
  -3   3   7    5.00    1.60
  -3   3   7    7.40    1.60
   3   3  -7    6.60    1.90
   3   3  -7    6.30    1.40
   3   3  -7    4.50    2.00
   3   3  -7    6.80    1.30
   2  -3  -7  995.70   19.30
  -2  -3   7  989.40   16.30
   2  -3  -7  988.80   18.80
   2  -3  -7  994.20   16.90
   2  -3  -7 1010.80   18.50
   2  -3  -7  981.30   17.60
   2  -3  -7  985.70   18.00
   2   3  -7 1028.30   18.10
   2   3  -7  998.00   16.10
  -2   3   7 1047.20   18.30
   2   3  -7 1009.20   17.70
   2   3  -7 1003.20   16.10
   2   3  -7  991.90   19.10
   2   3  -7 1010.00   17.80
  -2   3   7 1004.90   16.70
  -2   3   7 1011.10   16.80
   2   3  -7  998.20   17.20
   1  -3  -7  423.46    9.40
  -1  -3   7  410.76    7.90
   1  -3  -7  396.56    8.70
   1  -3  -7  417.06    9.70
   1  -3  -7  407.56    9.20
   1  -3  -7  403.26    8.40
   1  -3  -7  416.26   10.30
  -1   3   7  415.56    9.20
   1   3  -7  416.46    7.50
  -1   3   7  407.26    8.20
   1   3  -7  424.26    7.50
   1   3  -7  407.76   10.30
   1   3  -7  413.06    9.10
   1   3  -7  419.16    8.90
   1   3  -7  413.86    8.40
  -1   3   7  411.96    8.20
   1   3  -7  410.56    9.60
   1   3  -7  426.86    9.00
   0  -3  -7   36.30    3.50
   0  -3  -7   33.80    3.10
   0  -3  -7   28.50    2.50
   0  -3  -7   34.10    2.80
   0  -3   7   27.90    2.00
   0   3  -7   36.90    3.00
   0   3   7   38.10    3.00
   0   3  -7   31.70    2.30
   0   3  -7   31.60    2.50
   0   3  -7   33.80    2.70
   0   3  -7   34.20    3.50
   0   3   7   34.50    2.60
   0   3  -7   36.10    2.30
   0   3  -7   32.70    1.80
   0   3   7   30.80    2.40
  -1  -3  -7   72.99    4.30
  -1  -3  -7   75.19    3.70
  -1  -3  -7   88.69    4.50
   1  -3   7   73.29    2.80
  -1  -3  -7   75.19    3.60
  -1   3  -7   82.29    5.00
   1   3   7   81.59    2.80
   1   3   7   71.29    3.30
  -1   3  -7   67.59    3.30
  -1   3  -7   75.89    2.40
   1   3   7   72.79    3.20
  -1   3  -7   74.49    3.20
  -1   3  -7   79.89    3.90
  -1   3  -7   73.99    2.50
   1   3   7   75.29    3.90
   2  -3   7  178.98    4.80
  -2  -3  -7  198.28    6.10
  -2  -3  -7  192.58    6.70
  -2  -3  -7  190.88    6.60
  -2  -3  -7  190.38    5.80
  -2   3  -7  193.98    7.20
  -2   3  -7  190.78    5.70
  -2   3  -7  189.38    6.00
   2   3   7  188.88    5.70
  -2   3  -7  182.58    4.50
  -2   3  -7  195.88    4.60
   2   3   7  193.68    5.10
   2   3   7  188.28    6.30
  -2   3  -7  183.78    5.60
  -2   3  -7  189.88    5.50
   2   3   7  194.98    5.60
  -3  -3  -7  592.24   13.10
  -3  -3  -7  585.44   13.10
   3  -3   7  569.84   10.90
  -3  -3  -7  594.74   12.40
  -3  -3  -7  572.44   11.80
   3   3   7  572.04   11.80
   3   3   7  569.44   12.80
   3   3   7  571.44   11.30
  -3   3  -7  568.24   12.20
  -3   3  -7  537.15   11.50
  -3   3  -7  569.94   12.10
  -3   3  -7  573.64   10.60
  -3   3  -7  582.94   12.30
   3   3   7  566.64   11.70
  -3   3  -7  566.44   13.70
  -3   3  -7  562.84   10.60
  -4  -3  -7   22.80    3.20
  -4  -3  -7   27.30    2.90
  -4  -3  -7   23.90    2.80
  -4  -3  -7   22.50    3.10
   4  -3   7   25.60    2.40
  -4   3  -7   24.10    2.30
   4   3   7   22.70    3.10
   4   3   7   25.60    3.40
   4   3   7   30.60    3.30
  -4   3  -7   33.00    3.40
  -4   3  -7   28.80    2.70
   4   3   7   30.70    2.80
  -4   3  -7   32.90    3.70
   4   3   7   28.00    3.20
  -4   3  -7   31.50    3.20
  -5  -3  -7   48.60    4.00
  -5  -3  -7   32.10    4.00
   5  -3   7   44.70    3.00
   5   3   7   52.09    4.80
  -5   3  -7   44.80    3.30
  -5   3  -7   45.90    3.50
  -5   3  -7   51.59    4.60
   5   3   7   51.69    4.30
   5   3   7   45.50    3.80
  -5   3  -7   49.00    4.70
  -5   3  -7   51.29    4.30
  -5   3  -7   48.10    2.50
  -6  -3  -7   48.20    6.50
  -6  -3  -7   57.59    4.00
  -6  -3  -7   60.19    3.30
   6  -3   7   60.39    4.70
   6  -3   7   61.69    4.40
   6  -3   7   60.09    5.40
  -6   3  -7   61.29    5.50
   6   3   7   59.29    5.00
  -6   3  -7   56.79    3.00
  -6   3  -7   62.89    3.90
  -6   3  -7   60.79    4.00
  -7  -3  -7    4.90    1.50
   7  -3   7    3.10    2.40
  -7  -3  -7    3.50    2.10
  -7   3  -7    9.30    2.50
  -7   3  -7    4.90    2.10
  -7   3  -7    4.50    1.60
  -7   3  -7    7.00    2.50
  -8  -3  -7   50.09    4.00
   8  -3   7   53.49    4.80
  -8  -3  -7   52.89    3.30
  -8   3  -7   49.60    3.00
  -8   3  -7   63.29    4.70
  -8   3  -7   51.49    3.70
   9  -3   7    2.10    2.30
  -9  -3  -7    2.40    1.70
  -9   3  -7    3.70    2.20
 -10  -3  -7   16.20    2.20
 -10   3  -7   17.00    2.60
  10  -4  -7    0.60    2.00
 -10  -4   7    1.80    1.80
  -9  -4   7   11.90    2.70
   9  -4  -7   12.40    3.10
  -9   4   7    7.70    2.10
  -8  -4   7    0.50    2.20
   8  -4  -7    0.80    2.90
  -8   4   7    5.50    2.60
  -8   4   7   -0.40    3.90
  -8   4   7    0.40    1.80
   7  -4  -7    5.20    3.00
  -7  -4   7    2.80    2.30
  -7  -4   7    4.50    2.50
  -7   4   7    4.40    2.40
   7   4  -7   -0.10    1.70
  -7   4   7    0.70    2.00
  -7   4   7   -1.00    2.40
  -6  -4   7   15.20    2.90
  -6  -4   7   11.60    2.80
   6  -4  -7   14.20    3.40
  -6  -4   7   18.00    3.00
   6   4  -7   10.60    2.10
   6   4  -7   12.50    2.20
   6   4  -7   17.90    3.50
  -6   4   7   14.90    2.30
  -6   4   7   16.90    3.00
  -6   4   7   11.10    3.50
  -6   4   7   11.00    2.70
   6   4  -7    9.70    2.00
   5  -4  -7   -3.60    2.10
   5   4  -7    1.40    2.20
   5   4  -7   -0.60    1.70
   5   4  -7    0.20    2.60
  -5   4   7    2.80    2.50
   5   4  -7   -0.30    1.50
  -5   4   7    0.90    1.70
   5   4  -7    2.10    1.60
   5   4  -7   -2.10    1.20
   5   4  -7    1.00    1.50
   5   4  -7    0.90    1.60
  -5   4   7    4.60    3.10
  -5   4   7    1.00    1.90
  -5   4   7   -0.20    1.60
   4  -4  -7   -0.10    1.70
   4  -4  -7    2.10    2.50
   4  -4  -7    1.00    2.00
  -4   4   7    5.40    2.50
   4   4  -7    1.70    1.70
   4   4  -7    0.80    1.30
  -4   4   7    1.70    2.10
  -4   4   7    1.70    1.50
   4   4  -7    1.20    1.20
  -4   4   7    0.90    2.80
  -4   4   7    1.70    1.60
   4   4  -7    0.80    1.30
   4   4  -7    1.50    1.50
   4   4  -7    3.20    2.40
   4   4  -7   -0.40    1.50
   4   4  -7    1.50    2.00
   3  -4  -7    2.40    1.80
   3  -4  -7    7.70    2.80
   3  -4  -7    1.10    1.90
   3  -4  -7    4.70    2.60
   3  -4  -7    2.30    2.10
   3   4  -7    3.40    1.40
   3   4  -7    2.90    1.80
  -3   4   7    2.90    1.80
   3   4  -7    1.10    1.10
   3   4  -7    4.10    1.20
   3   4  -7    2.50    2.30
   3   4  -7    0.10    1.80
  -3   4   7    3.00    1.60
   3   4  -7    4.20    1.40
   3   4  -7    2.80    1.60
   3   4  -7    0.10    1.70
  -3   4   7    0.70    1.30
   2  -4  -7  149.49    6.10
   2  -4  -7  149.19    6.10
  -2  -4   7  142.39    4.30
   2  -4  -7  136.59    5.00
   2  -4  -7  152.08    6.60
   2  -4  -7  143.29    5.60
   2   4  -7  144.39    6.60
   2   4  -7  141.99    4.00
  -2   4   7  152.78    4.50
   2   4  -7  142.79    3.90
  -2   4   7  155.68    5.50
   2   4  -7  153.68    5.60
   2   4  -7  141.69    6.00
   2   4  -7  144.39    4.70
  -2   4   7  145.19    4.40
   2   4  -7  148.99    5.40
   2   4  -7  140.49    5.30
   1  -4  -7   19.00    2.30
  -1  -4   7   16.40    1.80
   1  -4  -7   14.20    2.70
   1  -4  -7   21.40    3.20
   1  -4  -7   16.70    2.40
   1   4  -7   18.20    1.90
  -1   4   7   19.80    1.90
  -1   4   7   14.60    2.10
   1   4  -7   12.80    2.00
   1   4  -7   16.50    2.20
   1   4  -7   16.40    2.50
  -1   4   7   16.90    1.90
   1   4  -7   19.70    2.60
   1   4  -7   16.30    1.50
   1   4  -7   17.50    1.50
   1   4  -7   21.90    3.20
   0  -4  -7  101.09    5.10
   0  -4  -7   99.09    4.60
   0  -4   7  103.79    3.50
   0  -4  -7  100.59    4.40
   0  -4  -7   97.79    5.20
   0   4   7  102.59    3.60
   0   4   7  109.79    3.80
   0   4  -7  100.89    3.60
   0   4  -7  105.09    4.50
   0   4  -7   97.89    4.20
   0   4  -7   99.79    2.90
   0   4  -7  102.49    3.90
   0   4   7  103.49    4.50
   0   4  -7  100.99    5.60
   0   4  -7  100.89    2.80
   0   4  -7  102.19    4.60
   1  -4   7    0.70    1.00
  -1  -4  -7   -0.30    1.50
  -1  -4  -7   -0.50    1.90
  -1  -4  -7    1.00    1.50
  -1  -4  -7   -0.40    1.80
  -1   4  -7    1.10    1.00
  -1   4  -7    0.90    0.70
  -1   4  -7    2.50    1.70
  -1   4  -7    0.00    2.10
   1   4   7   -0.20    1.50
  -1   4  -7    1.60    0.80
   1   4   7    0.30    1.20
  -1   4  -7    0.80    1.30
   1   4   7    1.20    1.40
  -2  -4  -7    6.50    2.40
  -2  -4  -7    3.10    1.70
  -2  -4  -7    4.70    1.80
  -2  -4  -7    3.40    2.20
   2  -4   7    5.10    1.20
   2   4   7    6.30    2.00
  -2   4  -7    8.70    1.70
  -2   4  -7    7.20    1.80
   2   4   7    3.30    1.60
   2   4   7    3.90    1.50
  -2   4  -7    6.20    2.00
  -2   4  -7    4.50    1.10
  -2   4  -7    0.20    2.30
   2   4   7    6.40    1.80
  -2   4  -7    5.30    1.10
  -3  -4  -7   25.70    2.90
  -3  -4  -7   23.20    2.90
  -3  -4  -7   25.80    3.60
   3  -4   7   28.30    2.40
  -3  -4  -7   29.70    3.80
   3   4   7   31.90    3.00
   3   4   7   29.80    3.10
  -3   4  -7   25.60    2.80
  -3   4  -7   26.80    3.20
   3   4   7   24.30    2.50
  -3   4  -7   24.80    2.30
   3   4   7   30.10    3.10
   3   4   7   23.80    3.20
  -3   4  -7   25.40    2.20
  -4  -4  -7    3.30    2.00
  -4  -4  -7    8.00    2.90
   4  -4   7    4.50    1.40
  -4  -4  -7    2.60    2.00
  -4  -4  -7    3.90    1.90
   4   4   7    5.30    2.20
  -4   4  -7    5.90    1.60
  -4   4  -7    4.90    1.80
  -4   4  -7    3.90    1.80
   4   4   7    4.60    2.20
  -4   4  -7   -0.20    2.00
  -4   4  -7    4.20    1.70
   4   4   7    5.40    2.20
   4   4   7    5.40    2.30
   4   4   7    2.00    1.80
   5  -4   7   12.80    3.60
  -5  -4  -7   14.70    3.70
   5  -4   7    9.50    2.70
  -5  -4  -7   11.30    1.90
  -5  -4  -7   13.30    2.80
   5  -4   7   11.30    2.00
  -5  -4  -7   14.60    2.70
  -5   4  -7    9.50    2.70
   5   4   7   14.30    3.50
   5   4   7   12.20    3.10
   5   4   7   14.00    3.40
   5   4   7   15.50    3.20
  -5   4  -7   13.20    1.90
  -5   4  -7   12.60    2.40
  -5   4  -7   13.10    2.30
   5   4   7   14.20    2.90
   6  -4   7   22.50    3.20
   6  -4   7   15.90    3.10
  -6  -4  -7   17.50    2.20
   6  -4   7   19.30    3.80
  -6  -4  -7   20.60    3.00
   6   4   7   19.10    3.90
   6   4   7   21.10    3.80
  -6   4  -7   19.30    2.80
  -6   4  -7   17.40    3.60
  -6   4  -7   20.80    2.20
  -6   4  -7   24.50    3.00
   7  -4   7    1.80    2.50
  -7  -4  -7    3.00    1.60
  -7  -4  -7    2.70    1.90
   7  -4   7    0.00    2.30
  -7   4  -7   -0.20    2.20
  -7   4  -7    1.40    2.20
  -7   4  -7    4.10    2.30
   7   4   7    0.70    2.80
  -7   4  -7    2.40    1.40
   8  -4   7   10.70    3.10
  -8  -4  -7   14.40    2.60
   8  -4   7   14.20    3.00
  -8  -4  -7   13.20    2.00
  -8   4  -7   11.60    1.90
  -8   4  -7   14.10    2.90
  -9  -4  -7   18.40    2.60
  -9  -4  -7   19.00    2.40
   9  -4   7   17.50    2.80
  -9   4  -7   21.90    2.90
  -9   4  -7   22.10    2.30
 -10  -4  -7    5.40    1.60
 -10   4  -7    6.20    1.90
  10  -5  -7    1.50    1.80
 -10  -5   7    2.30    1.70
 -10   5   7    1.80    1.70
   9  -5  -7    2.70    2.30
  -9  -5   7    0.80    1.90
  -9   5   7    0.20    1.80
  -8  -5   7   20.60    3.30
   8  -5  -7   11.80    3.30
  -8  -5   7   10.80    2.40
  -8   5   7   15.90    2.40
  -8   5   7   19.60    3.30
  -7  -5   7    3.50    2.20
  -7  -5   7    2.00    2.30
   7  -5  -7    1.70    2.70
  -7  -5   7   -0.20    2.50
   7   5  -7    3.10    1.80
  -7   5   7    2.50    2.70
  -7   5   7    1.30    2.40
   7   5  -7    1.20    2.00
  -7   5   7    2.20    1.90
  -6  -5   7    7.00    2.50
  -6  -5   7   -1.10    2.20
  -6  -5   7    3.50    1.70
  -6  -5   7    2.60    2.50
   6  -5  -7   -1.00    2.60
   6   5  -7    2.60    1.80
   6   5  -7    1.60    1.90
  -6   5   7    5.30    2.60
   6   5  -7    3.20    1.90
  -6   5   7    1.50    2.30
  -6   5   7    2.30    1.90
   5  -5  -7   36.00    4.30
  -5  -5   7   30.10    3.60
  -5  -5   7   24.10    3.40
  -5  -5   7   32.10    3.00
  -5  -5   7   33.30    3.70
   5   5  -7   36.10    3.30
  -5   5   7   28.20    3.90
   5   5  -7   33.10    3.80
   5   5  -7   29.40    2.90
  -5   5   7   30.10    3.30
   5   5  -7   34.30    4.30
  -5   5   7   35.30    3.10
  -5   5   7   29.30    3.30
   5   5  -7   34.50    3.00
   4  -5  -7  119.19    6.00
  -4  -5   7  112.69    7.60
  -4  -5   7  134.99    6.80
   4   5  -7  126.79   10.30
  -4   5   7  129.49    6.10
   4   5  -7  125.79    6.50
   4   5  -7  125.19    5.00
   4   5  -7  106.79    5.10
  -4   5   7  120.79    5.00
   4   5  -7  123.19    4.50
   4   5  -7  122.99    4.50
   4   5  -7  139.69    7.10
  -4   5   7  117.69    5.10
   4   5  -7  125.59    7.10
   3  -5  -7   45.90    5.10
   3  -5  -7   41.70    4.50
   3  -5  -7   43.30    4.50
   3  -5  -7   49.00    4.30
  -3   5   7   41.70    3.20
   3   5  -7   44.10    3.20
   3   5  -7   41.30    2.80
   3   5  -7   41.50    2.60
   3   5  -7   39.30    3.90
   3   5  -7   43.40    3.20
  -3   5   7   37.90    3.60
   3   5  -7   37.60    4.60
  -3   5   7   43.00    3.00
   3   5  -7   37.90    3.60
   3   5  -7   41.50    3.20
   2  -5  -7   99.79    6.00
  -2  -5   7  102.79    3.90
   2  -5  -7  110.49    5.90
   2  -5  -7   96.39    5.20
   2   5  -7   96.69    5.70
   2   5  -7   97.59    4.00
   2   5  -7   95.19    3.40
   2   5  -7  100.89    3.40
  -2   5   7   94.99    4.60
  -2   5   7   99.49    3.80
   2   5  -7   96.49    4.10
   2   5  -7   95.49    4.80
  -2   5   7   99.49    3.90
   2   5  -7   96.29    5.00
   2   5  -7  102.49    5.00
  -1  -5   7  143.89    4.70
   1  -5  -7  143.79    6.50
   1  -5  -7  147.09    7.00
   1  -5  -7  146.09    6.00
   1   5  -7  145.99    5.90
   1   5  -7  149.49    5.70
   1   5  -7  145.99    4.70
   1   5  -7  140.29    6.20
  -1   5   7  151.98    5.50
   1   5  -7  135.99    5.40
   1   5  -7  147.79    3.90
   1   5  -7  144.39    3.90
  -1   5   7  140.59    4.30
  -1   5   7  148.59    4.50
   0  -5  -7  187.68    7.90
   0  -5  -7  176.98    7.30
   0  -5  -7  185.88    6.50
   0  -5  -7  198.28    7.00
   0  -5   7  190.98    5.40
   0   5   7  192.28    5.50
   0   5  -7  199.08    5.50
   0   5  -7  201.58    7.00
   0   5   7  199.78    6.50
   0   5  -7  195.18    4.50
   0   5   7  181.98    5.10
   0   5  -7  191.48    4.30
   0   5  -7  192.58    6.40
  -1  -5  -7   10.40    2.30
   1  -5   7    7.50    1.50
  -1  -5  -7    6.70    2.20
  -1  -5  -7   14.20    3.00
  -1  -5  -7   10.70    3.00
  -1   5  -7    9.10    2.30
  -1   5  -7   11.90    1.30
   1   5   7   12.00    2.10
  -1   5  -7    8.30    1.90
   1   5   7    9.70    1.80
   1   5   7   13.00    2.40
  -1   5  -7   10.20    1.30
  -1   5  -7    8.00    1.60
  -2  -5  -7  206.68    7.30
  -2  -5  -7  213.58    8.70
  -2  -5  -7  205.08    7.30
   2  -5   7  203.08    5.80
  -2  -5  -7  212.28    8.10
   2   5   7  208.28    7.30
  -2   5  -7  208.68    6.40
  -2   5  -7  209.58    4.90
   2   5   7  209.68    6.50
  -2   5  -7  221.48    5.10
   2   5   7  211.98    6.40
  -2   5  -7  218.78    7.60
  -3  -5  -7  117.29    5.70
  -3  -5  -7  104.29    6.50
   3  -5   7  114.29    4.40
  -3  -5  -7  110.79    6.60
  -3  -5  -7  105.79    5.50
   3   5   7  104.59    5.00
  -3   5  -7  118.79    4.10
  -3   5  -7  113.59    5.10
  -3   5  -7  117.69    6.10
  -3   5  -7  117.09    4.00
   3   5   7  117.59    5.80
   3   5   7  115.99    5.20
   3   5   7  109.79    5.20
  -4  -5  -7   39.90    3.10
   4  -5   7   46.10    4.20
   4  -5   7   44.00    4.30
  -4  -5  -7   40.50    4.00
   4  -5   7   49.00    5.10
  -4  -5  -7   43.00    4.30
  -4   5  -7   48.30    3.20
   4   5   7   43.10    4.30
  -4   5  -7   47.00    4.30
  -4   5  -7   42.70    3.30
   4   5   7   36.20    3.80
   4   5   7   45.50    4.70
   4   5   7   49.30    4.50
   4   5   7   40.40    4.10
   5  -5   7   10.00    2.80
  -5  -5  -7   14.20    2.60
  -5  -5  -7    9.80    2.00
  -5  -5  -7   12.50    2.90
  -5  -5  -7   11.20    2.90
   5  -5   7   19.50    3.50
   5  -5   7   15.30    3.00
  -5   5  -7   16.10    2.50
   5   5   7   14.00    3.00
   5   5   7   12.80    3.70
  -5   5  -7   15.40    3.20
  -5   5  -7   18.80    2.10
   5   5   7   12.00    3.20
  -5   5  -7   18.80    2.70
   5   5   7   12.40    3.50
   6  -5   7   18.30    3.10
   6  -5   7   19.00    3.30
  -6  -5  -7   21.50    3.10
  -6  -5  -7   18.00    3.00
  -6  -5  -7   19.20    2.30
   6  -5   7   17.40    3.70
   6   5   7   25.10    4.00
  -6   5  -7   28.00    3.20
   6   5   7   16.20    4.00
  -6   5  -7   25.10    3.00
  -6   5  -7   24.00    2.30
   6   5   7   35.50    4.90
  -7  -5  -7   -2.00    1.40
   7  -5   7    2.20    2.30
   7  -5   7   -0.50    2.30
  -7  -5  -7   -0.10    1.80
   7   5   7    3.50    3.00
  -7   5  -7    0.70    1.30
  -7   5  -7   -0.30    1.90
  -7   5  -7   -4.10    1.80
  -8  -5  -7    4.90    1.90
   8  -5   7    6.60    2.40
   8  -5   7   -0.40    2.20
  -8  -5  -7    4.30    1.50
  -8   5  -7    3.80    2.20
  -8   5  -7    4.40    1.50
  -9  -5  -7    5.00    1.80
  -9  -5  -7   -0.80    1.20
   9  -5   7    3.00    2.00
   9  -5   7    3.90    2.00
  -9   5  -7   -3.00    1.60
  -9   5  -7    0.00    1.40
  -9  -6   7    4.20    2.00
   9  -6  -7    4.70    2.30
  -9  -6   7    1.90    1.40
  -9   6   7    2.60    2.10
  -8  -6   7    2.20    2.30
  -8  -6   7    1.00    1.70
   8  -6  -7    3.50    2.50
  -8   6   7    3.80    2.00
   8   6  -7    1.90    1.80
  -7  -6   7   43.60    3.60
  -7  -6   7   37.50    3.70
  -7  -6   7   45.60    4.40
  -7  -6   7   48.60    3.20
   7  -6  -7   35.30    4.30
  -7   6   7   48.30    3.60
   7   6  -7   41.00    3.50
   7   6  -7   49.99    3.60
  -7   6   7   46.70    4.30
  -6  -6   7   16.80    3.10
  -6  -6   7   24.30    3.60
   6  -6  -7   14.20    3.30
  -6  -6   7   13.70    2.10
  -6  -6   7   17.50    3.00
  -6   6   7   11.40    2.30
  -6   6   7   16.60    3.30
  -6   6   7   18.20    3.10
   6   6  -7   12.50    2.50
   6   6  -7   16.80    2.60
   6   6  -7   15.90    2.60
  -5  -6   7    8.40    2.70
   5  -6  -7    1.20    2.60
  -5  -6   7    4.70    2.40
  -5  -6   7    2.00    2.40
  -5  -6   7    4.80    1.80
  -5   6   7    4.40    2.20
   5   6  -7    6.70    2.00
   5   6  -7    6.50    2.00
  -5   6   7    5.40    2.00
   5   6  -7    3.40    2.00
  -5   6   7    1.90    2.40
  -4  -6   7   42.50    3.40
  -4  -6   7   41.50    4.20
  -4  -6   7   45.60    4.40
  -4  -6   7   40.80    3.80
  -4   6   7   38.80    4.10
  -4   6   7   42.60    3.70
   4   6  -7   46.20    3.30
   4   6  -7   40.00    3.50
   4   6  -7   39.50    3.80
  -4   6   7   38.00    3.50
   4   6  -7   43.80    3.20
   4   6  -7   37.20    4.40
  -3  -6   7   65.79    4.80
  -3  -6   7   57.99    4.50
  -3  -6   7   56.89    4.70
  -3  -6   7   59.69    3.70
  -3   6   7   60.39    4.30
   3   6  -7   57.39    3.80
   3   6  -7   57.99    3.30
  -3   6   7   59.69    3.60
   3   6  -7   59.89    3.20
  -3   6   7   56.39    3.90
   3   6  -7   39.00    4.30
   2  -6  -7    5.60    2.50
  -2  -6   7    1.50    2.10
  -2  -6   7    9.40    2.60
  -2  -6   7    8.30    1.90
  -2  -6   7    1.60    2.10
   2  -6  -7    3.70    2.80
   2   6  -7    3.30    2.40
   2   6  -7    4.00    1.60
   2   6  -7    3.30    1.30
   2   6  -7    4.10    2.30
  -2   6   7    2.50    1.60
   2   6  -7    4.40    1.50
  -2   6   7    9.20    2.00
  -2   6   7    3.10    2.00
   1  -6  -7   49.20    4.90
   1  -6  -7   50.49    4.70
   1  -6  -7   47.40    5.30
  -1  -6   7   47.10    3.20
   1   6  -7   45.70    4.00
   1   6  -7   48.50    2.50
   1   6  -7   52.49    2.60
   1   6  -7   47.70    3.10
  -1   6   7   50.29    3.20
  -1   6   7   45.10    3.10
  -1   6   7   48.50    3.90
   1   6  -7   60.69    5.40
   0  -6  -7  131.29    6.20
   0  -6  -7  112.09    6.50
   0  -6  -7  115.89    7.20
   0  -6   7  106.79    4.40
   0   6   7  114.89    4.50
   0   6   7  117.29    4.30
   0   6  -7  113.19    5.40
   0   6  -7  109.59    6.10
   0   6  -7  112.29    3.50
   0   6   7  108.09    5.20
   0   6  -7  119.49    4.40
  -1  -6  -7   29.70    3.80
  -1  -6  -7   34.10    4.50
  -1  -6  -7   21.70    4.40
   1  -6   7   18.60    2.30
  -1  -6  -7   23.50    3.30
  -1   6  -7   26.10    2.70
   1   6   7   31.30    3.60
   1   6   7   24.10    2.80
  -1   6  -7   29.20    4.00
   1   6   7   30.90    2.80
  -1   6  -7   28.30    2.00
   2  -6   7   31.40    4.40
   2  -6   7   27.80    3.30
   2  -6   7   25.90    3.40
  -2  -6  -7   20.70    2.60
  -2  -6  -7   28.30    3.80
  -2  -6  -7   18.70    3.00
   2   6   7   25.40    3.40
  -2   6  -7   25.50    2.90
   2   6   7   24.10    3.00
   2   6   7   25.40    3.20
  -2   6  -7   26.00    2.10
  -2   6  -7   21.60    2.00
  -3  -6  -7   10.90    2.70
  -3  -6  -7   13.30    3.10
  -3  -6  -7   14.00    2.30
   3  -6   7   11.60    2.80
   3  -6   7   19.00    3.70
   3  -6   7   12.70    2.70
   3   6   7   11.70    2.60
   3   6   7   17.60    3.10
   3   6   7   13.30    2.80
  -3   6  -7   18.40    2.10
   3   6   7   18.60    3.10
  -3   6  -7   14.00    2.60
  -3   6  -7   15.90    2.20
  -4  -6  -7   16.20    2.50
   4  -6   7   12.70    3.40
  -4  -6  -7   16.80    3.10
   4  -6   7   19.30    3.00
   4  -6   7   16.40    3.00
  -4  -6  -7   10.90    3.20
  -4   6  -7   19.30    2.70
   4   6   7   15.30    3.30
   4   6   7   20.40    3.30
   4   6   7   12.60    3.30
  -4   6  -7   13.50    2.80
   4   6   7   16.30    3.40
  -4   6  -7   14.60    2.10
   5  -6   7   -0.40    2.40
  -5  -6  -7    3.80    1.70
  -5  -6  -7    0.80    1.90
   5  -6   7    3.50    2.90
  -5  -6  -7    1.40    2.20
   5   6   7    2.40    2.50
   5   6   7    9.30    3.50
   5   6   7    3.50    3.30
  -5   6  -7    2.60    1.40
  -5   6  -7    2.80    1.90
  -5   6  -7    5.90    1.90
  -6  -6  -7    2.50    2.30
   6  -6   7    1.70    2.20
  -6  -6  -7    3.10    1.70
   6  -6   7    2.20    2.70
  -6  -6  -7    3.10    2.00
  -6   6  -7    5.00    2.00
   6   6   7    3.50    2.50
   6   6   7    2.90    3.20
  -6   6  -7    1.50    1.30
  -6   6  -7    4.40    2.00
   6   6   7    2.80    3.00
  -7  -6  -7    0.40    1.40
   7  -6   7   -0.80    2.10
  -7  -6  -7   -0.50    1.80
   7  -6   7    1.60    2.60
  -7  -6  -7   -1.60    2.00
  -7   6  -7    3.60    1.50
  -7   6  -7    1.10    1.80
   7   6   7    0.50    2.70
  -8  -6  -7    0.30    1.30
   8  -6   7    0.20    1.80
  -8  -6  -7    2.40    1.70
   8  -6   7   -3.10    2.00
  -8   6  -7    2.10    1.30
   9  -6   7    3.10    1.70
  -9  -6  -7    3.00    1.50
  -9  -6  -7    1.70    1.10
  -9   6  -7    1.20    1.40
   8  -7  -7    3.10    2.10
  -8  -7   7    6.70    2.00
  -8  -7   7    2.50    1.50
  -8  -7   7    6.30    1.90
  -8   7   7    4.30    2.00
  -7  -7   7    3.60    1.50
  -7  -7   7    1.30    2.00
  -7  -7   7    1.10    2.10
  -7  -7   7    3.60    1.80
   7  -7  -7    3.90    2.50
  -7   7   7    1.10    1.80
   7   7  -7    4.90    1.90
  -6  -7   7   36.20    3.90
  -6  -7   7   29.20    3.50
  -6  -7   7   29.40    3.20
  -6  -7   7   32.60    2.80
   6  -7  -7   32.20    4.00
  -6   7   7   33.40    3.70
  -6   7   7   33.00    2.90
   6   7  -7   32.20    3.00
   6   7  -7   37.90    3.30
  -5  -7   7   -0.30    2.20
  -5  -7   7   -1.50    2.00
   5  -7  -7   -1.20    2.60
  -5  -7   7    1.20    1.60
  -5  -7   7    3.30    2.30
   5   7  -7    0.50    1.70
  -5   7   7    0.50    2.10
  -5   7   7    4.20    2.40
   5   7  -7   -2.60    1.80
   5   7  -7    0.10    1.80
  -4  -7   7   -1.20    2.10
  -4  -7   7    1.20    1.60
  -4  -7   7    4.20    2.30
  -4  -7   7    3.20    2.30
   4   7  -7    1.40    1.60
   4   7  -7    1.30    1.90
  -4   7   7    1.20    1.90
  -4   7   7   -1.50    1.90
   4   7  -7    2.20    1.70
  -3  -7   7   54.19    4.50
  -3  -7   7   63.69    3.90
  -3  -7   7   59.79    4.90
  -3  -7   7   55.09    4.70
   3   7  -7   63.39    3.40
  -3   7   7   68.09    4.00
   3   7  -7   64.09    3.60
  -3   7   7   61.69    3.80
  -2  -7   7   -1.70    2.00
  -2  -7   7   -2.30    1.90
  -2  -7   7   -0.50    1.60
  -2  -7   7    0.70    2.20
   2   7  -7    0.90    1.30
  -2   7   7    3.30    3.00
  -2   7   7   -1.70    1.80
  -2   7   7   -0.40    1.60
   2   7  -7    1.80    1.40
  -1  -7   7   55.69    3.90
  -1  -7   7   54.69    4.70
  -1  -7   7   59.99    4.50
   1  -7  -7   50.89    4.80
  -1  -7   7   60.19    4.80
   1   7  -7   48.90    3.40
  -1   7   7   49.90    4.10
   1   7  -7   58.59    2.90
  -1   7   7   53.09    3.60
  -1   7   7   49.30    3.60
   1   7  -7   55.49    2.80
   0  -7  -7   33.80    4.00
   0  -7   7   33.80    4.10
   0  -7   7   34.50    3.70
   0  -7  -7   32.70    4.10
   0  -7   7   33.30    3.20
   0   7  -7   33.20    2.30
   0   7  -7   28.70    2.70
   0   7   7   30.50    3.20
   0   7   7   29.50    3.10
   0   7   7   28.50    3.30
   1  -7   7  140.29    6.10
  -1  -7  -7  140.09    6.70
   1  -7   7  142.59    6.50
   1  -7   7  141.69    6.80
  -1  -7  -7  142.39    7.30
   1  -7   7  145.89    5.50
  -1   7  -7  142.39    4.10
  -1   7  -7  135.09    5.20
   1   7   7  144.69    5.80
   1   7   7  149.99    5.70
   1   7   7  138.59    6.10
   2  -7   7  202.68    7.80
   2  -7   7  207.38    7.30
  -2  -7  -7  205.38    8.00
   2  -7   7  200.88    8.30
  -2  -7  -7  212.98    6.50
   2   7   7  215.58    7.20
   2   7   7  213.88    7.20
  -2   7  -7  217.88    5.50
   3  -7   7  116.39    6.20
  -3  -7  -7  124.59    6.20
  -3  -7  -7  122.79    5.00
   3  -7   7  116.89    5.60
   3  -7   7  116.49    6.70
   3   7   7  124.19    6.00
   3   7   7  125.89    6.20
  -3   7  -7  122.89    4.60
  -3   7  -7  127.79    4.50
   4  -7   7   63.99    5.10
   4  -7   7   68.09    6.00
  -4  -7  -7   57.79    3.80
  -4  -7  -7   61.29    4.70
  -4   7  -7   57.29    3.50
   4   7   7   78.69    6.00
  -4   7  -7   53.69    3.80
   4   7   7   60.09    5.40
   4   7   7   59.49    4.80
  -5  -7  -7    3.10    1.80
   5  -7   7    5.90    3.00
  -5  -7  -7    1.50    2.00
   5  -7   7    1.30    2.30
  -5   7  -7    1.40    1.70
   5   7   7    2.30    3.20
   5   7   7    1.90    3.20
   6  -7   7   26.60    3.30
   6  -7   7   21.70    3.60
  -6  -7  -7   25.90    2.90
  -6  -7  -7   28.80    3.30
  -6  -7  -7   23.50    2.50
  -6   7  -7   23.40    2.80
   6   7   7   19.80    3.90
   6   7   7   19.60    3.50
  -6   7  -7   26.30    2.40
   7  -7   7    1.90    2.20
  -7  -7  -7    1.60    1.60
   7  -7   7    2.30    2.00
  -7  -7  -7   -0.60    1.30
  -7  -7  -7    3.50    2.00
  -7   7  -7    1.40    1.40
   7   7   7   -0.10    2.50
   8  -7   7    8.50    1.80
  -8  -7  -7   12.80    1.60
  -8  -7  -7    6.40    1.50
   8  -7   7    6.30    2.10
  -7  -8   7   25.10    2.70
  -7  -8   7   20.30    1.80
   7  -8  -7   18.30    2.70
  -7  -8   7   18.10    2.10
  -7  -8   7   19.40    2.30
  -6  -8   7    0.60    1.90
  -6  -8   7    0.80    1.90
  -6  -8   7   -2.20    1.50
  -6  -8   7    0.10    1.40
   6   8  -7   -0.70    1.80
  -6   8   7   -0.50    1.80
  -5  -8   7   26.30    2.60
  -5  -8   7   34.70    3.60
  -5  -8   7   26.60    3.20
  -5  -8   7   32.40    3.50
   5   8  -7   30.80    2.90
  -5   8   7   31.00    3.40
   5   8  -7   30.80    2.90
  -4  -8   7    7.20    2.00
  -4  -8   7    1.10    2.10
  -4  -8   7    9.90    2.70
  -4  -8   7    4.00    2.40
   4   8  -7    7.50    2.10
  -4   8   7    1.50    2.30
   4   8  -7    9.10    2.20
  -3  -8   7   -1.00    2.40
  -3  -8   7   -0.80    1.50
  -3  -8   7   -1.80    2.00
  -3  -8   7    2.60    2.30
  -3   8   7   -1.60    2.10
   3   8  -7    2.00    2.10
   3   8  -7    1.80    1.60
  -2  -8   7   11.90    2.30
  -2  -8   7    5.70    2.50
  -2  -8   7   11.90    2.80
  -2  -8   7    9.70    2.70
  -2   8   7    6.90    2.30
   2   8  -7    4.80    1.50
  -2   8   7    7.50    2.10
   2   8  -7    8.60    1.80
  -1  -8   7    8.50    2.80
  -1  -8   7    9.70    3.00
  -1  -8   7   13.90    2.40
  -1  -8   7    9.70    2.60
   1   8  -7   10.30    1.70
  -1   8   7    6.50    2.50
   1   8  -7    9.90    1.80
  -1   8   7   11.20    2.20
   0  -8   7    4.60    1.90
   0  -8   7    5.80    2.30
   0  -8   7    1.40    2.30
   0   8   7    1.00    1.90
   0   8   7    3.20    2.10
   0   8  -7    2.90    1.20
  -1  -8  -7   19.60    3.30
   1  -8   7   20.50    3.40
   1  -8   7   19.80    3.00
  -1   8  -7   20.40    2.00
   1   8   7   19.80    3.20
   1   8   7   20.30    2.80
   2  -8   7   30.20    3.90
   2  -8   7   29.80    3.90
  -2  -8  -7   26.30    3.60
   2  -8   7   26.30    3.30
  -2   8  -7   25.50    2.40
   2   8   7   29.40    3.40
   2   8   7   29.20    3.70
  -3  -8  -7   15.50    2.90
  -3  -8  -7    8.60    2.20
   3  -8   7   15.60    3.00
   3  -8   7   16.80    3.60
   3   8   7   18.90    3.40
  -3   8  -7   10.00    2.10
   3   8   7   18.50    3.40
  -4  -8  -7    1.90    2.20
  -4  -8  -7   -0.20    1.50
   4  -8   7    1.00    2.40
   4  -8   7    3.60    2.70
  -4   8  -7    2.10    1.70
   4   8   7    2.30    2.90
   4   8   7   -0.10    3.10
  -5  -8  -7    4.80    2.10
   5  -8   7    5.60    2.40
   5  -8   7    8.00    2.40
  -5  -8  -7    5.70    1.80
   5   8   7    8.90    3.40
   5   8   7    9.40    3.40
   6  -8   7    8.40    2.50
   6  -8   7   11.70    2.20
  -6  -8  -7   12.60    2.40
  -6  -8  -7   10.00    1.70
  -6   8  -7   10.00    1.70
   6   8   7   12.00    3.20
  -7  -8  -7   10.10    1.60
   7  -8   7    4.70    1.60
   7  -8   7   10.20    2.30
  -7  -8  -7   11.40    2.00
  -5  -9   7    3.30    2.00
  -5  -9   7    3.60    1.80
  -5  -9   7    2.70    1.70
  -5  -9   7    0.00    1.30
   5   9  -7    1.20    1.70
  -4  -9   7   -0.10    1.60
  -4  -9   7    3.60    1.60
  -4  -9   7   -5.60    1.90
  -4  -9   7    2.20    2.10
   4   9  -7    0.50    1.60
  -3  -9   7    3.80    1.80
  -3  -9   7    0.90    2.10
  -3  -9   7    4.70    2.30
  -3  -9   7   -0.90    1.90
   3   9  -7    1.50    1.70
  -2  -9   7    0.90    1.60
  -2  -9   7    2.50    2.10
  -2  -9   7   -3.20    2.00
  -2  -9   7    7.00    2.40
   2   9  -7    4.60    2.80
  -1  -9   7    6.70    2.20
  -1  -9   7    9.10    2.10
  -1  -9   7    6.70    2.40
   1   9  -7    6.90    1.70
   0  -9   7   46.70    3.80
   0  -9   7   42.10    3.10
   0  -9   7   37.70    3.80
   0   9   7   35.80    3.40
   1  -9   7   -2.00    1.70
   1  -9   7    1.00    2.20
  -1  -9  -7   -1.80    2.00
   1   9   7    3.00    2.30
  -2  -9  -7   33.40    3.50
   2  -9   7   33.10    3.40
  -3  -9  -7   17.10    2.70
   3  -9   7   16.10    2.80
  -3  -9  -7   19.10    2.20
   3  -9   7   18.50    3.00
   3   9   7    8.00    3.20
  -4  -9  -7   54.09    2.90
   4  -9   7   52.99    4.00
   4  -9   7   53.89    4.00
  -4  -9  -7   55.39    3.70
   5  -9   7    1.30    2.00
  -5  -9  -7    3.00    1.70
  -5  -9  -7    1.20    1.30
  -3 -10   7   11.90    2.10
  -3 -10   7   11.50    1.90
  -3 -10   7   10.40    1.70
  -2 -10   7   -3.30    1.30
  -2 -10   7   -0.80    1.30
  -1 -10   7   -2.40    1.30
  -1 -10   7   -0.30    1.50
   0 -10   7    0.30    1.60
  -2 -10  -7   -0.40    1.50
  -9   0   8    4.70    4.00
  -8   0   8   -0.60    2.90
   7   0  -8   -0.80    3.10
  -7   0   8   -2.30    2.60
   7   0  -8   -4.90    3.00
   6   0  -8    8.00    2.50
   6   0  -8    5.60    3.40
   6   0  -8   11.10    3.10
   5   0  -8    4.50    2.40
   5   0  -8    6.10    2.80
   5   0  -8    6.70    2.20
   4   0  -8   37.00    3.40
   4   0  -8   32.60    3.80
   4   0  -8   30.50    3.70
   3   0  -8    2.30    2.10
   3   0  -8    2.90    1.90
  -3   0   8    2.60    2.20
   3   0  -8    2.10    1.70
   3   0  -8   -0.90    1.40
   3   0  -8   -0.30    1.50
   2   0  -8    1.80    1.60
   2   0  -8    1.70    1.30
  -2   0   8    1.70    0.60
   2   0  -8    0.30    1.50
   2   0  -8   -0.70    1.70
   2   0  -8    2.70    2.00
   2   0  -8    2.10    1.50
  -2   0   8    1.60    1.30
  -1   0   8    1.70    1.40
   1   0  -8    4.10    1.60
  -1   0   8    1.70    0.70
   1   0  -8    1.10    1.40
   1   0  -8    3.00    1.20
   1   0  -8    2.90    1.80
   1   0  -8    0.10    1.40
   1   0  -8    1.80    1.90
   1   0  -8    0.80    1.30
   0   0  -8  344.47    8.00
   0   0  -8  335.67    7.40
   0   0   8  344.57    6.10
   0   0  -8  340.87    7.40
   0   0  -8  339.47    7.90
   0   0  -8  333.37    7.10
   0   0   8  326.57    8.00
   0   0  -8  339.07    8.10
   0   0  -8  339.07    7.70
  -1   0  -8    2.10    1.20
  -1   0  -8    1.40    1.50
   1   0   8    0.00    0.80
  -1   0  -8    1.90    1.60
  -1   0  -8    1.40    1.10
  -1   0  -8    1.60    1.30
  -1   0  -8    3.20    1.40
  -1   0  -8    2.10    1.30
  -2   0  -8  750.92   13.90
  -2   0  -8  735.43   12.60
  -2   0  -8  752.72   13.00
  -2   0  -8  715.33   12.80
  -2   0  -8  755.22   13.90
  -2   0  -8  739.33   14.50
  -2   0  -8  744.53   13.20
  -2   0  -8  765.02   14.00
   2   0   8  771.52   12.70
  -3   0  -8    4.90    1.50
  -3   0  -8    3.50    1.20
  -3   0  -8    4.60    1.90
   3   0   8    2.70    1.10
  -3   0  -8    1.30    1.20
  -4   0  -8  510.35   11.80
  -4   0  -8  514.65   10.60
   4   0   8  499.35   10.20
  -5   0  -8   -0.80    2.10
   5   0   8    2.10    1.50
  -6   0  -8  145.59    7.10
   6   0   8  144.19    5.40
  -7   0  -8   -0.60    1.80
   7   0   8   -0.30    2.10
  -7   0  -8    0.70    1.80
  -8   0  -8    5.10    2.00
  -8   0  -8    3.30    2.00
  -9   0  -8    2.20    1.90
  -9   0  -8    1.00    1.80
 -10   0  -8    9.10    1.90
 -10   0  -8   14.70    2.50
 -11   0  -8    0.60    1.30
 -11   0  -8    1.20    1.20
 -10  -1   8   -0.20    2.00
 -10   1   8   -5.80    1.90
  -9  -1   8   -1.10    2.30
  -9   1   8    1.60    2.60
   8  -1  -8  108.19    7.00
  -8  -1   8  112.79    5.60
  -7  -1   8  122.19    5.90
   7  -1  -8  118.09    7.00
  -7  -1   8  118.59    6.80
  -7   1   8  126.79    5.20
   7   1  -8  131.99    7.20
   6  -1  -8    4.40    2.40
   6  -1  -8    7.40    2.80
   6  -1  -8    5.80    3.10
   6   1  -8    5.10    2.80
   6   1  -8    0.80    2.00
  -6   1   8    4.20    1.80
   6   1  -8    1.50    2.90
   5  -1  -8  241.68    8.00
   5  -1  -8  214.78    8.60
  -5   1   8  228.68    6.10
   5   1  -8  223.18    8.60
   5   1  -8  238.68    7.80
   5   1  -8  249.38    7.50
  -5   1   8  240.08    7.00
   4  -1  -8   35.40    3.90
   4  -1  -8   50.89    4.00
   4  -1  -8   37.20    3.20
   4  -1  -8   48.00    4.50
   4   1  -8   34.50    3.90
  -4   1   8   44.20    3.60
   4   1  -8   39.40    4.20
  -4   1   8   43.20    3.30
  -4   1   8   45.90    3.40
   4   1  -8   38.40    3.40
   4   1  -8   39.80    3.40
  -4   1   8   40.90    3.90
   4   1  -8   41.20    3.00
   3  -1  -8  731.93   15.50
   3  -1  -8  702.13   13.20
   3  -1  -8  741.53   14.00
   3  -1  -8  758.62   15.50
   3  -1  -8  714.93   13.40
   3  -1  -8  735.63   14.30
  -3   1   8  738.63   15.00
   3   1  -8  724.23   13.50
  -3   1   8  729.63   13.60
   3   1  -8  699.03   12.40
   3   1  -8  740.03   14.00
   3   1  -8  717.43   13.70
   3   1  -8  721.33   15.40
  -3   1   8  719.23   13.40
   3   1  -8  764.52   15.40
   3   1  -8  707.73   11.80
   3   1  -8  718.53   14.20
   2  -1  -8  225.68    6.10
   2  -1  -8  227.18    7.00
  -2  -1   8  228.48    4.60
   2  -1  -8  226.58    6.00
   2  -1  -8  228.08    6.00
   2  -1  -8  233.68    7.20
   2  -1  -8  215.38    6.40
   2   1  -8  222.98    6.10
  -2   1   8  223.48    6.70
   2   1  -8  231.68    7.30
   2   1  -8  220.18    6.90
   2   1  -8  232.28    6.10
   2   1  -8  226.18    6.20
  -2   1   8  228.28    5.90
   2   1  -8  223.58    6.00
   2   1  -8  218.58    5.00
   1  -1  -8    4.40    1.70
   1  -1  -8    3.80    1.50
  -1  -1   8    4.80    0.90
   1  -1  -8    4.20    1.90
   1  -1  -8    6.00    1.90
   1  -1  -8    2.70    1.60
   1  -1  -8    5.10    1.60
  -1   1   8    4.30    1.50
   1   1  -8    4.80    1.40
   1   1  -8    2.00    2.00
   1   1  -8    4.60    1.00
   1   1  -8    3.10    1.40
   1   1  -8    2.70    1.70
   1   1  -8    6.10    1.80
   1   1  -8    3.70    1.50
  -1   1   8    4.40    1.60
   0  -1  -8  233.08    6.00
   0  -1  -8  228.98    5.50
   0  -1  -8  236.68    6.10
   0  -1  -8  233.88    6.50
   0  -1  -8  226.48    6.20
   0  -1   8  236.98    4.80
   0  -1  -8  224.78    5.90
   0   1   8  237.08    6.60
   0   1  -8  222.18    5.90
   0   1   8  229.88    4.30
   0   1  -8  220.88    5.60
   0   1  -8  229.78    6.30
   0   1  -8  235.68    6.30
   0   1  -8  235.78    6.00
   0   1  -8  220.78    4.90
   0   1  -8  228.78    6.90
   0   1  -8  223.58    5.00
   0   1   8  221.28    5.80
  -1  -1  -8  123.39    4.20
  -1  -1  -8  124.69    4.00
  -1  -1  -8  126.19    4.50
  -1  -1  -8  120.29    3.70
  -1  -1  -8  116.59    4.50
   1  -1   8  123.29    3.40
  -1  -1  -8  122.89    4.30
  -1   1  -8  126.99    4.00
  -1   1  -8  128.19    4.60
  -1   1  -8  121.59    3.60
  -1   1  -8  129.69    4.10
   1   1   8  123.39    4.80
  -1   1  -8  127.79    4.30
   1   1   8  124.49    3.20
  -1   1  -8  129.69    4.60
   1   1   8  129.29    4.30
  -1   1  -8  117.49    3.60
  -1   1  -8  127.19    5.00
   2  -1   8  182.08    4.50
  -2  -1  -8  175.18    5.30
  -2  -1  -8  182.18    5.40
  -2  -1  -8  178.78    4.90
  -2  -1  -8  181.28    4.40
  -2  -1  -8  172.58    4.90
  -2  -1  -8  181.48    5.80
   2   1   8  179.98    4.50
   2   1   8  175.88    5.90
  -2   1  -8  177.38    6.00
  -2   1  -8  181.78    5.80
  -2   1  -8  184.98    5.40
  -2   1  -8  185.78    5.30
  -2   1  -8  178.38    4.70
   2   1   8  177.38    5.40
  -2   1  -8  186.98    5.60
  -3  -1  -8   19.70    2.60
   3  -1   8   16.70    1.70
  -3  -1  -8   20.90    1.90
  -3  -1  -8   18.10    2.10
  -3  -1  -8   21.10    2.20
   3   1   8   22.90    2.10
  -3   1  -8   23.30    2.10
  -3   1  -8   19.30    2.20
  -3   1  -8   18.70    2.60
  -3   1  -8   26.50    3.00
  -3   1  -8   21.80    2.30
  -3   1  -8   14.40    1.90
  -3   1  -8   20.10    2.70
  -4  -1  -8   82.29    4.80
   4  -1   8   79.39    3.50
  -4  -1  -8   88.99    4.10
  -4   1  -8   86.59    4.80
  -4   1  -8   84.59    3.70
  -4   1  -8   88.99    3.80
  -4   1  -8   76.29    4.60
  -4   1  -8   81.49    3.60
  -4   1  -8   89.59    3.90
   4   1   8   89.19    3.80
  -4   1  -8   86.59    4.70
   5  -1   8  200.98    6.00
  -5  -1  -8  200.28    6.30
  -5  -1  -8  189.28    7.40
  -5   1  -8  205.98    7.50
  -5   1  -8  204.28    4.90
   5   1   8  206.48    6.20
  -5   1  -8  202.78    6.10
   6  -1   8   15.40    2.30
  -6  -1  -8   19.70    3.70
   6   1   8   12.50    2.40
  -6   1  -8   20.30    2.00
  -6   1  -8   17.80    3.50
  -7  -1  -8    0.70    1.70
  -7  -1  -8    1.50    1.80
   7  -1   8    1.30    2.30
  -7   1  -8    0.50    1.90
  -8  -1  -8   23.10    2.90
  -8  -1  -8   26.90    3.10
   8  -1   8   31.60    3.90
  -8   1  -8   31.90    3.20
  -8   1  -8   28.70    3.30
  -9  -1  -8    8.00    2.30
  -9  -1  -8    8.60    2.20
  -9   1  -8    9.90    2.50
  -9   1  -8    8.40    2.10
 -10  -1  -8   -1.00    1.40
 -10  -1  -8    0.20    1.50
 -10   1  -8    2.70    2.00
 -10   1  -8   -0.60    1.40
 -11  -1  -8    3.00    1.30
 -11  -1  -8   -0.70    1.10
 -11   1  -8    5.00    1.60
 -11  -2   8    1.70    1.50
 -10  -2   8   22.00    2.70
 -10   2   8   13.80    2.70
  -9  -2   8    3.90    2.50
   9  -2  -8   -1.30    2.60
   8  -2  -8   25.40    4.30
  -8  -2   8   25.50    3.70
  -8   2   8   26.60    2.90
   7  -2  -8    9.30    3.30
  -7  -2   8    8.90    2.70
  -7   2   8   10.10    2.90
  -7   2   8    5.50    1.90
   7   2  -8    8.20    3.30
   6  -2  -8    2.40    2.20
   6   2  -8   -0.20    2.90
  -6   2   8    0.00    1.50
   6   2  -8    5.40    2.30
   6   2  -8    3.30    2.60
  -6   2   8    3.60    2.20
  -6   2   8    1.10    2.10
   5  -2  -8   51.69    5.00
   5  -2  -8   56.79    4.50
   5  -2  -8   48.40    4.10
  -5   2   8   44.60    3.70
  -5   2   8   42.40    4.40
   5   2  -8   47.00    5.10
  -5   2   8   50.09    3.20
   5   2  -8   59.29    4.70
  -5   2   8   55.09    3.90
   5   2  -8   49.10    4.00
   5   2  -8   52.39    4.00
   5   2  -8   47.20    3.00
  -5   2   8   40.50    4.30
   4  -2  -8   23.30    3.50
   4  -2  -8   21.80    3.40
   4  -2  -8   24.80    3.00
   4  -2  -8   22.80    2.90
   4   2  -8   27.40    3.80
  -4   2   8   25.40    2.70
   4   2  -8   22.00    2.10
   4   2  -8   19.50    2.00
   4   2  -8   25.30    2.60
   4   2  -8   23.70    1.90
   4   2  -8   23.60    2.60
  -4   2   8   24.70    2.70
  -4   2   8   22.80    3.30
   4   2  -8   28.40    3.00
  -4   2   8   22.90    3.10
   4   2  -8   16.70    3.20
   4   2  -8   20.10    2.90
   3  -2  -8   78.19    4.90
   3  -2  -8   68.19    3.90
   3  -2  -8   69.09    4.70
   3  -2  -8   77.79    4.10
   3  -2  -8   70.09    4.00
  -3   2   8   70.29    3.60
   3   2  -8   74.39    4.00
  -3   2   8   71.99    4.40
  -3   2   8   71.79    3.60
   3   2  -8   71.49    5.00
   3   2  -8   71.79    4.00
   3   2  -8   70.59    3.60
   3   2  -8   70.09    3.00
   3   2  -8   62.39    4.40
   3   2  -8   65.59    2.80
   3   2  -8   69.49    2.90
   3   2  -8   74.99    3.60
   2  -2  -8  192.78    5.30
  -2  -2   8  182.68    4.40
   2  -2  -8  188.08    5.60
   2  -2  -8  188.58    6.00
   2  -2  -8  201.28    6.70
   2  -2  -8  182.68    6.60
   2  -2  -8  191.48    5.90
   2   2  -8  199.18    6.90
   2   2  -8  189.08    4.60
   2   2  -8  191.68    5.80
   2   2  -8  188.58    5.40
   2   2  -8  198.08    6.70
   2   2  -8  190.78    5.50
   2   2  -8  185.18    5.70
  -2   2   8  185.98    5.40
   2   2  -8  187.48    4.60
  -2   2   8  190.08    6.20
  -2   2   8  186.78    5.30
   1  -2  -8    6.00    1.60
  -1  -2   8    8.70    1.20
   1  -2  -8    8.50    2.10
   1  -2  -8    8.20    2.00
   1  -2  -8    9.10    1.70
   1  -2  -8    9.90    2.10
   1  -2  -8   11.20    2.00
   1   2  -8    8.60    1.60
   1   2  -8    9.20    1.20
   1   2  -8    6.40    1.60
   1   2  -8    8.80    2.00
   1   2  -8    7.40    1.60
   1   2  -8   10.10    1.50
   1   2  -8   10.70    2.10
  -1   2   8    6.50    1.70
  -1   2   8    7.60    1.80
   1   2  -8    9.70    2.50
  -1   2   8   10.00    1.70
   0  -2  -8    0.10    1.30
   0  -2  -8    0.60    1.60
   0  -2  -8    2.20    1.70
   0  -2  -8    0.40    1.20
   0  -2   8    0.20    0.90
   0  -2  -8    0.40    1.40
   0  -2  -8    1.40    1.20
   0   2  -8    3.00    2.00
   0   2  -8    2.30    0.90
   0   2   8    1.60    1.50
   0   2   8    0.90    1.30
   0   2  -8    2.90    1.70
   0   2  -8    0.80    1.10
   0   2  -8    2.10    1.40
   0   2  -8    2.50    1.40
   0   2  -8    1.80    1.20
  -1  -2  -8   16.30    2.00
  -1  -2  -8   28.40    3.00
   1  -2   8   18.00    1.60
  -1  -2  -8   22.00    2.60
  -1  -2  -8   24.50    2.40
  -1   2  -8   19.20    2.30
  -1   2  -8   26.40    2.10
  -1   2  -8   20.40    1.80
[truncated: 338,472 more chars]
